# Supplementary material for: Combining inferred regulatory and reconstructed metabolic networks enhances phenotype prediction in yeast
Source: PLoS Comput Biol. 2017 May 17;13(5):e1005489. doi: 10.1371/journal.pcbi.1005489 (PMC5453602; doi:10.1371/journal.pcbi.1005489)
Supplement: S1 Table — (XLSX) [file pcbi.1005489.s006.xlsx]

## Sheet: Vmin_IDREAM
	YAL051W	YBL005W	YBL021C	YBL103C	YBR049C	YBR083W	YBR182C	YCL055W	YCR065W	YDL020C	YDL056W	YDL170W	YDR034C	YDR123C	YDR146C	YDR207C	YDR216W	YDR253C	YDR259C	YDR423C	YEL009C	YER040W	YER111C	YFL021W	YFL031W	YFR034C	YGL013C	YGL035C	YGL071W	YGL073W	YGL166W	YGL209W	YGL237C	YGL254W	YGR044C	YHR084W	YHR124W	YHR178W	YHR206W	YIL036W	YIL101C	YIL131C	YIR023W	YJL056C	YJL089W	YJL110C	YJR060W	YJR094C	YKL015W
r_0001	0	0	0	0	0	0	0	0	0	0	0	0	0	0	0	0	0	0	0	0	0	0	0	0	0	0	0	0	0	0	0	0	0	0	0	0	0	0	0	0	0	0	0	0	0	0	0	0	0
r_0002	0	0	0	0	0	0	0	0	0	0	0	0	0	0	0	0	0	0	0	0	0	0	0	0	0	0	0	0	0	0	0	0	0	0	0	0	0	0	0	0	0	0	0	0	0	0	0	0	0
r_0003	0	-0.605653	-0.0052667	-0.999955	5.85371e-13	-0.0299539	-0.0309235	4.98864e-13	2.3255e-13	5.312e-13	-1.34647e-06	-0.251688	-0.146168	-0.996385	-0.0823207	-1.34648e-06	-6.76046e-13	-0.999901	5.312e-13	5.312e-13	0	-0.990014	5.312e-13	-0.239551	5.312e-13	6.65358e-13	5.312e-13	-0.0187911	-0.00420334	5.312e-13	-0.930075	-0.0577055	5.312e-13	-0.0182458	8.93562e-14	-1.34648e-06	-1.34648e-06	1.19783e-13	-0.954576	0	1.35891e-13	-0.695116	-2.41573e-13	3.26757e-13	-0.0760924	-6.48063e-13	5.312e-13	-3.92882e-13	-0.0391984
r_0004	0	0	0	0	0	0	0	0	0	0	0	0	0	0	0	0	0	0	0	0	0	0	0	0	0	0	0	0	0	0	0	0	0	0	0	0	0	0	0	0	0	0	0	0	0	0	0	0	0
r_0005	0.150683	0.0602994	0.15248	7.06161e-06	0.15322	0.148925	0.148165	0.15322	0.15322	0.15322	0.15322	0.114701	0.130902	0.000554996	0.140885	0.15322	0.15259	1.51979e-05	0.15322	0.15322	0	0.00153301	0.15322	0.116747	0.15322	0.15322	0.15322	0.150251	0.152618	0.15322	0.0107352	0.144287	0.15322	0.15059	0.15322	0.153212	0.15322	0.15322	0.00689491	0.15322	0.153219	0.0466337	0.15322	0.15321	0.140671	0.15322	0.15322	0.153217	0.147505
r_0006	0.150683	0.0602994	0.15248	7.06161e-06	0.15322	0.148925	0.148165	0.15322	0.15322	0.15322	0.15322	0.114701	0.130902	0.000555002	0.140885	0.15322	0.15259	1.63379e-05	0.15322	0.15322	0	0.00153302	0.15322	0.116747	0.15322	0.15322	0.15322	0.150251	0.152618	0.15322	0.0107352	0.144287	0.15322	0.15059	0.15322	0.153212	0.15322	0.15322	0.00689491	0.15322	0.153219	0.0466338	0.15322	0.15321	0.140671	0.15322	0.15322	0.153217	0.147505
r_0007	0.00880353	0.00352295	0.00890858	4.1257e-07	0.0089518	0.00870084	0.00865642	0.0089518	0.00895178	0.0089518	0.00895177	0.00670132	0.00764787	3.24169e-05	0.00823114	0.00895176	0.00891498	8.79531e-07	0.0089518	0.0089518	0	8.95569e-05	0.0089518	0.00682087	0.0089518	0.0089518	0.0089518	0.00877831	0.00891663	0.0089518	0.000627187	0.00842988	0.0089518	0.00879814	0.0089518	0.00895129	0.00895178	0.0089518	0.000402831	0.00895178	0.0089517	0.00272454	0.0089518	0.00895121	0.00821864	0.0089518	0.0089518	0.00895159	0.00861788
r_0008	0.000840651	0.000336408	0.000850682	-1.60884e-09	0.000854809	0.000830846	0.000826605	0.000854809	0.000854807	0.000854809	0.000854807	0.000639912	0.000730297	3.09633e-06	0.000785994	0.000854806	0.000851294	8.48174e-08	0.000854809	0.000854809	0	8.55263e-06	0.000854809	0.000651326	0.000854809	0.000854809	0.000854809	0.000838243	0.000851452	0.000854809	5.98911e-05	0.000804972	0.000854809	0.000840136	0.000854809	0.000854762	0.000854808	0.000854809	3.84664e-05	0.000854807	0.0008548	0.000260168	0.000854809	0.000854753	0.0007848	0.000854809	0.000854809	0.000854789	0.000822923
r_0009	0	0	0	0	0	0	0	0	0	0	0	0	0	0	0	0	0	0	0	0	0	0	0	0	0	0	0	0	0	0	0	0	0	0	0	0	0	0	0	0	0	0	0	0	0	0	0	0	0
r_0010	0	0	0	0	0	0	0	0	0	0	0	0	0	0	0	0	0	0	0	0	0	0	0	0	0	0	0	0	0	0	0	0	0	0	0	0	0	0	0	0	0	0	0	0	0	0	0	0	0
r_0011	0	0	0	0	0	0	0	0	0	0	0	0	0	0	0	0	0	0	0	0	0	0	0	0	0	0	0	0	0	0	0	0	0	0	0	0	0	0	0	0	0	0	0	0	0	0	0	0	0
r_0012	0	0	0	0	0	0	0	0	0	0	0	0	0	0	-3.27927e-23	0	0	0	0	0	-4.99918e-15	0	0	0	0	0	0	0	0	0	0	0	0	0	0	0	0	0	-1.35827e-24	0	0	0	0	-5.50358e-27	0	-2.31631e-24	0	0	0
r_0013	0.000289708	0.00012843	-1.95964e-17	0	0.000462059	-4.18497e-17	-3.23056e-18	0.000462059	0.000462058	0.000462059	0.000460878	-2.54175e-17	1.80928e-17	0	1.06596e-17	0.000461307	0.000460159	0	0.000462059	0.000462059	0	-2.43044e-16	0.000462059	2.64769e-16	0.000462059	0.000462059	0.000462059	0.000341141	3.63189e-17	0.000462059	1.14577e-17	-1.01654e-17	0.000462059	-1.42468e-17	0.000462059	0.000461283	0.000461308	0.000462059	5.86855e-16	0.000462058	0.000462054	9.63133e-17	0.000462059	0.000462029	3.07764e-17	0.000462059	0.000462059	0.000462048	6.20797e-17
r_0014	0.000131455	5.26053e-05	0.000133024	0	0.000133669	0.000129922	0.000129259	0.000133669	0.000133669	0.000133669	0.000133669	0.000100065	0.000114199	4.84184e-07	0.000122909	0.000133669	0.00013312	1.33532e-08	0.000133669	0.000133669	0	1.33749e-06	0.000133669	0.00010185	0.000133669	0.000133669	0.000133669	0.000131079	0.000133145	0.000133669	9.36537e-06	0.000125876	0.000133669	0.000131375	0.000133669	0.000133662	0.000133669	0.000133669	6.01512e-06	0.000133669	0.000133668	4.06834e-05	0.000133669	0.000133661	0.000122722	0.000133669	0.000133669	0.000133666	0.000128683
r_0015	0.000131455	5.26053e-05	0.000133024	0	0.000133669	0.000129922	0.000129259	0.000133669	0.000133669	0.000133669	0.000133669	0.000100065	0.000114199	4.84184e-07	0.000122909	0.000133669	0.00013312	1.33532e-08	0.000133669	0.000133669	0	1.33749e-06	0.000133669	0.00010185	0.000133669	0.000133669	0.000133669	0.000131079	0.000133145	0.000133669	9.36537e-06	0.000125876	0.000133669	0.000131375	0.000133669	0.000133662	0.000133669	0.000133669	6.01512e-06	0.000133669	0.000133668	4.06834e-05	0.000133669	0.000133661	0.000122722	0.000133669	0.000133669	0.000133666	0.000128683
r_0016	0.0255873	0.0102394	0.0258927	1.19913e-06	0.0260183	0.0252889	0.0251598	0.0260183	0.0260182	0.0260183	0.0260182	0.0194773	0.0222284	9.42446e-05	0.0239237	0.0260182	0.0259113	2.60233e-06	0.0260183	0.0260183	0	0.000260342	0.0260183	0.0198248	0.0260183	0.0260183	0.0260183	0.025514	0.0259161	0.0260183	0.00182294	0.0245014	0.0260183	0.0255717	0.0260183	0.0260168	0.0260183	0.0260183	0.00117082	0.0260182	0.026018	0.00791888	0.0260183	0.0260166	0.0238874	0.0260183	0.0260183	0.0260177	0.0250477
r_0017	0	0	0	0	0	0	0	0	0	0	0	0	0	0	0	0	0	0	0	0	0	0	0	0	0	0	0	0	0	0	0	0	0	0	0	0	0	0	0	0	0	0	0	0	0	0	0	0	0
r_0018	0.0380026	0.0152077	0.038456	1.78096e-06	0.0386426	0.0375593	0.0373676	0.0386426	0.0386425	0.0386426	0.0386426	0.028928	0.0330139	0.000139973	0.0355317	0.0386425	0.0384837	3.88147e-06	0.0386426	0.0386426	0	0.000386679	0.0386426	0.0294439	0.0386426	0.0386426	0.0386426	0.0378937	0.0384909	0.0386426	0.00270744	0.0363897	0.0386426	0.0379793	0.0386426	0.0386405	0.0386426	0.0386426	0.00173892	0.0386425	0.0386422	0.0117612	0.0386426	0.0386401	0.0354778	0.0386426	0.0386426	0.0386417	0.0372012
r_0019	0.000289708	0.00012843	-1.95964e-17	-5.87419e-22	0.000462059	-4.18497e-17	-3.23056e-18	0.000462059	0.000462058	0.000462059	0.000460878	-2.54175e-17	1.80928e-17	0	1.06596e-17	0.000461307	0.000460159	0	0.000462059	0.000462059	0	-2.43044e-16	0.000462059	2.64769e-16	0.000462059	0.000462059	0.000462059	0.000341141	3.63189e-17	0.000462059	1.14577e-17	-1.01654e-17	0.000462059	-1.42468e-17	0.000462059	0.000461283	0.000461308	0.000462059	5.86855e-16	0.000462058	0.000462054	9.63133e-17	0.000462059	0.000462029	3.07764e-17	0.000462059	0.000462059	0.000462048	6.20797e-17
r_0020	0	0	0	0	0	0	0	0	0	0	0	0	0	0	0	0	0	0	0	0	1.53585e-15	0	0	0	0	0	0	0	0	0	0	0	0	0	0	0	0	0	0	0	0	0	0	0	0	0	0	0	0
r_0021	0	2.48235e-18	0	0	0	0	1.52644e-16	-7.61667e-17	-7.63219e-17	-2.13591e-33	-7.63219e-17	1.5887e-16	-3.05287e-16	-1.22115e-15	0	-7.6477e-17	-7.63219e-17	-3.66345e-15	-2.13591e-33	-2.13591e-33	-2.4423e-15	0	-2.13591e-33	0	-2.13591e-33	0	-2.13591e-33	0	0	-2.13591e-33	-4.08081e-17	0	-2.13591e-33	0	-8.61197e-30	0	-7.63219e-17	7.63219e-17	0	-8.74867e-30	0	0	7.63219e-17	0	-3.05287e-16	0	-2.13591e-33	0	0
r_0022	0	2.48235e-18	0	0	0	0	1.52644e-16	-7.61667e-17	-7.63219e-17	-3.81556e-33	-7.63219e-17	1.5887e-16	-3.05287e-16	-1.22115e-15	0	-7.6477e-17	-7.63219e-17	-3.66345e-15	-3.81556e-33	-3.81556e-33	-2.4423e-15	0	-3.81556e-33	0	-3.81556e-33	0	-3.81556e-33	0	0	-3.81556e-33	-4.08081e-17	0	-3.81556e-33	0	-8.54685e-30	0	-7.63219e-17	7.63219e-17	0	-7.81426e-30	0	0	7.63219e-17	0	-3.05287e-16	0	-3.81556e-33	0	0
r_0023	-0.039357	-0.447323	-0.0433377	-0.683772	-0.0400198	-0.0592853	-0.0605277	-0.0400198	-0.0400197	-0.0400198	-0.0400206	-0.20674	-0.04552	-0.679257	-0.0953459	-0.0400206	-0.0398552	-0.0393	-0.0400198	-0.0400198	0	-0.676313	-0.0400198	-0.203617	-0.0400198	-0.0400198	-0.0400198	-0.0525086	-0.0426649	-0.0400198	-0.659858	-0.0784199	-0.0400198	-0.0518164	-0.0400198	-0.0400185	-0.0400206	-0.0400198	-0.638284	-0.0400197	-0.0400194	-0.505952	-0.0400198	-0.0400172	-0.0907656	-0.0400198	-0.0400198	-0.0400189	-0.0656533
r_0024	0.039357	0	0	0	0.0400198	0	0	0.0400198	0.0400197	0.0400198	0.0400049	0	0	0	0	0.0400049	0.0398552	0	0.0400198	0.0400198	0	0	0.0400198	0	0.0400198	0.0400198	0.0400198	0	0	0.0400198	0	0	0.0400198	0	0.0400198	0.0393569	0.0400049	0.0400198	0	0.0400197	0.0400194	0	0.0400198	0.0400172	0	0.0400198	0.0400198	0.0397395	0
r_0025	0	0	0	0	0	0	0	0	0	0	0	0	0	0	0	0	0	0	0	0	0	0	0	0	0	0	0	0	0	0	0	0	0	0	0	0	0	0	0	0	0	0	0	0	0	0	0	0	0
r_0026	0.000289708	0.00012843	-1.95964e-17	0	0.000462059	-4.18497e-17	-3.23056e-18	0.000462059	0.000462058	0.000462059	0.000460878	-2.54175e-17	1.80928e-17	0	1.06596e-17	0.000461307	0.000460159	0	0.000462059	0.000462059	0	-2.43044e-16	0.000462059	2.64769e-16	0.000462059	0.000462059	0.000462059	0.000341141	3.63189e-17	0.000462059	1.14577e-17	-1.01654e-17	0.000462059	-1.42468e-17	0.000462059	0.000461283	0.000461308	0.000462059	5.86855e-16	0.000462058	0.000462054	9.63133e-17	0.000462059	0.000462029	3.07764e-17	0.000462059	0.000462059	0.000462048	6.20797e-17
r_0027	0.0380026	0.0152077	0.038456	1.78096e-06	0.0386426	0.0375593	0.0373676	0.0386426	0.0386425	0.0386426	0.0386426	0.028928	0.0330139	0.000139973	0.0355317	0.0386425	0.0384837	3.88147e-06	0.0386426	0.0386426	0	0.000386679	0.0386426	0.0294439	0.0386426	0.0386426	0.0386426	0.0378937	0.0384909	0.0386426	0.00270744	0.0363897	0.0386426	0.0379793	0.0386426	0.0386405	0.0386426	0.0386426	0.00173892	0.0386425	0.0386422	0.0117612	0.0386426	0.0386401	0.0354778	0.0386426	0.0386426	0.0386417	0.0372012
r_0028	0	0	0	0	0	0	0	0	0	0	0	0	0	0	0	0	0	0	0	0	0	0	0	0	0	0	0	0	0	0	0	0	0	0	0	0	0	0	0	0	0	0	0	0	0	0	0	0	0
r_0029	0.039357	0.0157497	0.0398266	1.84443e-06	0.0400198	0.0388979	0.0386994	0.0400198	0.0400197	0.0400198	0.0400198	0.0299589	0.0341905	0.000144962	0.0367981	0.0400197	0.0398552	4.01732e-06	0.0400198	0.0400198	0	0.000400457	0.0400198	0.0304933	0.0400198	0.0400198	0.0400198	0.0392442	0.0398627	0.0400198	0.00280393	0.0376866	0.0400198	0.0393329	0.0400198	0.0400176	0.0400198	0.0400198	0.00180089	0.0400197	0.0400194	0.0121804	0.0400198	0.0400172	0.0367422	0.0400198	0.0400198	0.0400189	0.038527
r_0030	0	0	0	0	0	0	0	0	0	0	0	0	0	0	0	0	0	0	0	0	0	0	0	0	0	0	0	0	0	0	0	0	0	0	0	0	0	0	0	0	0	0	0	0	0	0	0	0	0
r_0032	0.00789819	0.00317312	0.0048486	0	0.00819868	0	0	0.00819868	0.00819866	0.00819868	0.00819739	0	0	0	0	0.00819781	0.00816496	0	0.00819868	0.00819868	-1.40634e-15	0	0.00819868	0	0.00819868	0.00819868	0.00819868	0	0.00547942	0.00819868	0	0.00728553	0.00819868	0	0.00819868	0.00819738	0.00819782	0.00819868	0	0.00819866	0.00819859	0	0.00819868	0.00819814	0	0.00819868	0.00819868	0.00819849	0
r_0033	0	0	0	0	0	0	0	0	0	0	0	0	0	0	0	0	0	0	0	0	0	0	0	0	0	0	0	0	0	0	0	0	0	0	0	0	0	0	0	0	0	0	0	0	0	0	0	0	0
r_0034	0	0	0	0	0	0	0	0	0	0	0	0	0	0	0	0	0	0	0	0	0	0	0	0	0	0	0	0	0	0	0	0	0	0	0	0	0	0	0	0	0	0	0	0	0	0	0	0	0
r_0035	0	0	0	0	0	0	0	0	0	0	0	0	0	0	0	0	0	0	0	0	0	0	0	0	0	0	0	0	0	0	0	0	0	0	0	0	0	0	0	0	0	0	0	0	0	0	0	0	0
r_0036	0	0	0	0	0	0	0	0	0	0	0	0	0	0	0	0	0	0	0	0	0	0	0	0	0	0	0	0	0	0	0	0	0	0	0	0	0	0	0	0	0	0	0	0	0	0	0	0	0
r_0037	0	0	0	0	0	0	0	0	0	0	0	0	0	0	0	0	0	0	0	0	0	0	0	0	0	0	0	0	0	0	0	0	0	0	0	0	0	0	0	0	0	0	0	0	0	0	0	0	0
r_0038	0.000262911	0.000105211	0.000266048	0	0.000267339	0.000259844	0.000258518	0.000267339	0.000267338	0.000267339	0.000267338	0.00020013	0.000228398	9.68367e-07	0.000245817	0.000267338	0.000266239	2.67064e-08	0.000267339	0.000267339	0	2.67499e-06	0.000267339	0.0002037	0.000267339	0.000267339	0.000267339	0.000262158	0.000266289	0.000267339	1.87307e-05	0.000251753	0.000267339	0.00026275	0.000267339	0.000267324	0.000267339	0.000267339	1.20302e-05	0.000267338	0.000267336	8.13668e-05	0.000267339	0.000267321	0.000245444	0.000267339	0.000267339	0.000267332	0.000257366
r_0039	0.0350946	0.014044	0.0355134	1.64468e-06	0.0356857	0.0346853	0.0345083	0.0356857	0.0356856	0.0356857	0.0356856	0.0267144	0.0304877	0.000129262	0.0328129	0.0356856	0.0355389	3.56667e-06	0.0356857	0.0356857	1.53585e-15	0.000357072	0.0356857	0.0271909	0.0356857	0.0356857	0.0356857	0.0349941	0.0355456	0.0356857	0.00250027	0.0336052	0.0356857	0.0350731	0.0356857	0.0356837	0.0356856	0.0356857	0.00160586	0.0356856	0.0356853	0.0108612	0.0356857	0.0356833	0.032763	0.0356857	0.0356857	0.0356848	0.0343545
r_0040	0.0350946	0.014044	0.0355134	1.64468e-06	0.0356857	0.0346853	0.0345083	0.0356857	0.0356856	0.0356857	0.0356856	0.0267144	0.0304877	0.000129262	0.0328129	0.0356856	0.0355389	3.56667e-06	0.0356857	0.0356857	1.53585e-15	0.000357072	0.0356857	0.0271909	0.0356857	0.0356857	0.0356857	0.0349941	0.0355456	0.0356857	0.00250027	0.0336052	0.0356857	0.0350731	0.0356857	0.0356837	0.0356856	0.0356857	0.00160586	0.0356856	0.0356853	0.0108612	0.0356857	0.0356833	0.032763	0.0356857	0.0356857	0.0356848	0.0343545
r_0041	5.85574e-05	2.24959e-05	5.68859e-05	2.58563e-09	5.95436e-05	5.55595e-05	5.52758e-05	5.95436e-05	5.71618e-05	5.95436e-05	5.8197e-05	4.27915e-05	4.88356e-05	2.25795e-07	5.25602e-05	5.71617e-05	5.92988e-05	5.54192e-09	5.95436e-05	5.95436e-05	0	5.658e-07	5.95436e-05	4.35548e-05	5.95436e-05	5.71619e-05	5.95436e-05	5.60541e-05	5.69374e-05	5.95436e-05	4.00497e-06	5.38293e-05	5.95436e-05	5.61807e-05	5.95436e-05	6.94784e-05	5.81971e-05	5.95436e-05	2.57228e-06	5.75427e-05	5.9543e-05	1.73977e-05	5.95436e-05	5.95397e-05	5.72303e-05	5.95436e-05	5.95436e-05	5.95422e-05	5.50296e-05
r_0042	0	0	0	0	0	0	0.00403022	0	0	0	0	0	0	0	0	0	0	0	0	0	0	0	0	0	0	0	0	0	0	0	0	0	0	0	0	0	0	0	0	0	0	0	0	0	0	0	0	0	0
r_0043	0	2.48235e-18	0	0	3.08368e-31	0	1.52644e-16	-7.61667e-17	-7.63219e-17	-4.79942e-33	-7.63219e-17	1.5887e-16	-3.05287e-16	-1.22115e-15	0	-7.6477e-17	-7.63219e-17	-3.66345e-15	-4.79942e-33	-4.79942e-33	-2.4423e-15	0	-4.79942e-33	0	-4.79942e-33	0	-4.79942e-33	0	0	-4.79942e-33	-4.08081e-17	0	-4.79942e-33	0	-8.78848e-30	0	-7.63219e-17	7.63219e-17	0	0	0	0	7.63219e-17	0	-3.05287e-16	0	-4.79942e-33	0	0
r_0044	0	2.48235e-18	0	0	0	0	1.52644e-16	-7.61667e-17	-7.63219e-17	-3.81556e-33	-7.63219e-17	1.5887e-16	-3.05287e-16	-1.22115e-15	0	-7.6477e-17	-7.63219e-17	-3.66345e-15	-3.81556e-33	-3.81556e-33	-2.4423e-15	0	-3.81556e-33	0	-3.81556e-33	0	-3.81556e-33	0	0	-3.81556e-33	-4.08081e-17	0	-3.81556e-33	0	-8.54685e-30	0	-7.63219e-17	7.63219e-17	0	-7.81426e-30	0	0	7.63219e-17	0	-3.05287e-16	0	-3.81556e-33	0	0
r_0045	4.16187e-17	0	2.84639e-17	-9.11134e-14	6.83316e-14	-3.67505e-17	3.53425e-13	4.51865e-14	-3.80149e-14	2.71884e-13	1.12737e-13	0	0	0	-3.89481e-14	3.93498e-14	-3.25137e-16	0	2.71884e-13	2.71884e-13	8.49599e-16	0	2.71884e-13	-6.30904e-15	2.71884e-13	3.15735e-14	2.71884e-13	-2.63273e-15	-2.82284e-15	2.71884e-13	4.35899e-16	-1.10342e-16	2.71884e-13	0	1.75907e-13	2.69779e-14	-1.48271e-13	-8.63543e-14	8.49517e-16	7.47373e-14	0	3.6334e-16	-9.99303e-14	5.23309e-15	1.48477e-16	1.64852e-26	2.71884e-13	0	0
r_0046	0	0	0	-3.77949e-39	0	-4.06371e-35	8.05002e-34	-6.73106e-32	4.03616e-31	1.0465e-32	-3.36862e-32	0	1.23846e-34	3.58761e-32	0	0	0	0	1.0465e-32	1.0465e-32	0	0	1.0465e-32	7.92617e-33	1.0465e-32	-2.35494e-31	1.0465e-32	3.03841e-28	7.28288e-28	1.0465e-32	5.64115e-29	0	1.0465e-32	0	-5.38237e-31	0	-8.07355e-31	-8.07355e-31	2.75448e-32	0	0	7.37757e-36	-3.36429e-31	0	-1.08366e-34	-1.09167e-28	1.0465e-32	-5.90658e-13	0
r_0047	0	0	0	2.24777e-40	0	6.45676e-34	1.85862e-34	-3.3641e-32	3.36348e-31	8.36378e-33	-2.52153e-32	0	-6.1954e-35	-1.79381e-32	0	0	0	0	8.36378e-33	8.36378e-33	0	0	8.36378e-33	0	8.36378e-33	-1.68205e-31	8.36378e-33	5.80818e-36	0	8.36378e-33	0	0	8.36378e-33	0	-4.03692e-31	0	-6.72758e-31	-6.72758e-31	-3.48941e-37	0	0	1.47625e-35	-2.69128e-31	0	-3.71724e-34	-8.72996e-29	8.36378e-33	-6.60498e-13	1.80186e-27
r_0048	0	0	0	2.1877e-31	0	-6.72872e-32	0	0	0	0	0	0	0	0	0	0	0	0	0	0	0	0	0	2.2184e-32	0	0	0	0	0	0	0	0	0	0	0	0	0	0	-3.15943e-37	0	0	-1.64421e-35	0	0	0	2.69108e-31	0	0	2.3505e-27
r_0049	0	0	0	1.60555e-40	0	-4.11147e-35	0	4.20886e-35	9.36601e-35	7.15331e-35	2.8098e-34	0	0	-8.96903e-33	0	0	0	0	7.15331e-35	7.15331e-35	0	0	7.15331e-35	6.76902e-33	7.15331e-35	0	7.15331e-35	6.07682e-28	0	7.15331e-35	1.12823e-28	0	7.15331e-35	0	8.41771e-35	0	4.20883e-35	9.09298e-36	-1.74471e-37	0	0	4.13381e-36	-5.33471e-35	0	0	-1.09107e-28	7.15331e-35	-9.7146e-13	-1.52541e-34
r_0050	0	0	0	1.0613e-31	0	0	3.74641e-34	1.8732e-34	7.49281e-35	3.74641e-34	2.24784e-34	0	0	-7.00706e-35	0	0	0	0	3.74641e-34	3.74641e-34	0	0	3.74641e-34	2.58358e-32	3.74641e-34	1.8732e-34	3.74641e-34	3.40292e-28	0	3.74641e-34	4.51292e-28	0	3.74641e-34	0	-1.8732e-34	0	-1.42914e-39	1.8732e-34	-7.49559e-37	0	-2.42912e-36	-5.87836e-36	1.12392e-33	0	2.89396e-35	3.51165e-30	3.74641e-34	0	-3.95249e-27
r_0051	0	0	0	7.29232e-32	0	-6.50474e-32	-3.28501e-34	5.04615e-32	-2.69097e-31	-6.28833e-33	2.52153e-32	0	9.29309e-35	0	-5.3397e-28	0	0	0	-6.28833e-33	-6.28833e-33	0	0	-6.28833e-33	5.97565e-33	-6.28833e-33	1.34564e-31	-6.28833e-33	8.10243e-28	0	-6.28833e-33	1.50431e-28	0	-6.28833e-33	0	1.34564e-31	0	5.38194e-31	4.0363e-31	-2.32627e-37	0	0	1.01643e-35	2.01846e-31	0	1.85862e-34	-2.34422e-28	-6.28833e-33	0	-4.60073e-27
r_0052	0	0	0	-3.00751e-39	0	-4.05493e-35	7.88402e-34	-6.72769e-32	4.03662e-31	1.0512e-32	-3.36385e-32	0	6.57001e-35	3.58761e-32	0	0	0	0	1.0512e-32	1.0512e-32	0	0	1.0512e-32	0	1.0512e-32	-2.35469e-31	1.0512e-32	3.03841e-28	7.28288e-28	1.0512e-32	5.64115e-29	0	1.0512e-32	0	-5.38215e-31	0	-8.07323e-31	-8.07323e-31	2.75448e-32	0	0	7.31427e-36	-3.36385e-31	0	-9.85502e-35	-1.09167e-28	1.0512e-32	-5.90658e-13	0
r_0053	0	0	0	2.24777e-40	0	6.45709e-34	1.971e-34	-3.36385e-32	3.36385e-31	8.40962e-33	-2.52289e-32	0	-3.28501e-35	-1.79381e-32	0	0	0	0	8.40962e-33	8.40962e-33	0	0	8.40962e-33	-8.40962e-33	8.40962e-33	-1.68192e-31	8.40962e-33	4.10626e-36	0	8.40962e-33	0	0	8.40962e-33	0	-4.03662e-31	0	-6.72769e-31	-6.72769e-31	-3.48941e-37	0	0	1.46285e-35	-2.69108e-31	0	-3.94201e-34	-8.72992e-29	8.40962e-33	-6.60498e-13	1.80186e-27
r_0054	0	0	0	2.1877e-31	0	-6.72769e-32	0	0	0	0	0	0	0	0	0	0	0	0	0	0	0	0	0	2.2182e-32	0	0	0	0	0	0	0	0	0	0	0	0	0	0	-3.15943e-37	0	0	-1.66817e-35	0	0	0	2.69108e-31	0	0	2.35049e-27
r_0055	0	0	0	1.60555e-40	0	-4.09763e-35	2.4976e-34	-1.62656e-32	1.9525e-31	6.08791e-33	-2.44141e-32	0	-9.36601e-35	-8.96903e-33	0	0	0	0	6.08791e-33	6.08791e-33	0	0	6.08791e-33	6.77475e-33	6.08791e-33	-9.75939e-32	6.08791e-33	6.07682e-28	0	6.08791e-33	1.12823e-28	0	6.08791e-33	0	-3.90438e-31	0	-3.90438e-31	-3.90438e-31	-1.74471e-37	0	0	4.14641e-36	-6.50626e-32	0	4.68301e-35	-1.09107e-28	6.08791e-33	-9.7146e-13	-1.2488e-34
r_0056	0	0	0	1.0613e-31	0	1.0627e-31	3.74641e-34	1.8732e-34	7.49281e-35	3.74641e-34	2.24784e-34	0	0	-7.00706e-35	0	0	0	0	3.74641e-34	3.74641e-34	0	0	3.74641e-34	2.58407e-32	3.74641e-34	1.8732e-34	3.74641e-34	3.40292e-28	0	3.74641e-34	4.51292e-28	0	3.74641e-34	0	-1.8732e-34	0	-1.42914e-39	1.8732e-34	-7.49559e-37	0	-2.42912e-36	-5.90275e-36	1.12392e-33	0	6.57001e-35	3.51522e-30	3.74641e-34	0	-3.95212e-27
r_0057	0	0	0	7.29232e-32	0	-6.50474e-32	-3.28501e-34	5.04577e-32	-2.69108e-31	-6.30721e-33	2.52289e-32	0	3.28501e-35	0	-5.33969e-28	0	0	0	-6.30721e-33	-6.30721e-33	0	0	-6.30721e-33	5.97563e-33	-6.30721e-33	1.34554e-31	-6.30721e-33	8.10243e-28	0	-6.30721e-33	1.50431e-28	0	-6.30721e-33	0	1.34554e-31	0	5.38215e-31	4.03662e-31	-2.32627e-37	0	0	1.01373e-35	2.01831e-31	0	1.971e-34	-2.34422e-28	-6.30721e-33	0	-4.60094e-27
r_0058	4.16187e-17	0	2.84639e-17	-9.11134e-14	6.83316e-14	-3.67505e-17	3.53425e-13	4.51865e-14	-3.80149e-14	2.71884e-13	1.12737e-13	0	0	0	-3.89481e-14	3.93498e-14	-3.25137e-16	0	2.71884e-13	2.71884e-13	8.49599e-16	0	2.71884e-13	-6.30904e-15	2.71884e-13	3.15735e-14	2.71884e-13	-2.63273e-15	-2.82284e-15	2.71884e-13	4.35899e-16	-1.10342e-16	2.71884e-13	0	1.75907e-13	2.69779e-14	-1.48271e-13	-8.63543e-14	8.49517e-16	7.47373e-14	0	3.6334e-16	-9.99303e-14	5.23309e-15	1.48477e-16	4.27641e-26	2.71884e-13	0	0
r_0059	0	0	0	0	0	0	0	0	0	0	0	0	0	0	0	0	0	0	0	0	0	0	0	0	0	0	0	0	0	0	0	0	0	0	0	0	0	0	0	0	0	0	0	0	0	0	0	0	0
r_0060	-0.039357	-0.447323	-0.0433377	-0.683772	-0.0400198	-0.0592853	-0.0605277	-0.0400198	-0.0400197	-0.0400198	-0.0400206	-0.20674	-0.04552	-0.679257	-0.0953459	-0.0400206	-0.0398552	-0.0393	-0.0400198	-0.0400198	0	-0.676313	-0.0400198	-0.203617	-0.0400198	-0.0400198	-0.0400198	-0.0525086	-0.0426649	-0.0400198	-0.659858	-0.0784199	-0.0400198	-0.0518164	-0.0400198	-0.0400185	-0.0400206	-0.0400198	-0.638284	-0.0400197	-0.0400194	-0.505952	-0.0400198	-0.0400172	-0.0907656	-0.0400198	-0.0400198	-0.0400189	-0.0656533
r_0061	0.039357	0.0157497	0.0398266	1.84443e-06	0.0400198	0.0388979	0.0386994	0.0400198	0.0400197	0.0400198	0.0400198	0.0299589	0.0341905	0.000144962	0.0367981	0.0400197	0.0398552	4.01732e-06	0.0400198	0.0400198	0	0.000400457	0.0400198	0.0304933	0.0400198	0.0400198	0.0400198	0.0392442	0.0398627	0.0400198	0.00280393	0.0376866	0.0400198	0.0393329	0.0400198	0.0400176	0.0400198	0.0400198	0.00180089	0.0400197	0.0400194	0.0121804	0.0400198	0.0400172	0.0367422	0.0400198	0.0400198	0.0400189	0.038527
r_0062	0	0	0	0	0	0	0	0	0	0	0	0	0	0	0	0	0	0	0	0	0	0	0	0	0	0	0	0	0	0	0	0	0	0	0	0	0	0	0	0	0	0	0	0	0	0	0	0	0
r_0063	0.000289708	0.00012843	-1.95964e-17	-5.87419e-22	0.000462059	-4.18497e-17	-3.23056e-18	0.000462059	0.000462058	0.000462059	0.000460878	-2.54175e-17	1.80928e-17	0	1.06596e-17	0.000461307	0.000460159	0	0.000462059	0.000462059	0	-2.43044e-16	0.000462059	2.64769e-16	0.000462059	0.000462059	0.000462059	0.000341141	3.63189e-17	0.000462059	1.14577e-17	-1.01654e-17	0.000462059	-1.42468e-17	0.000462059	0.000461283	0.000461308	0.000462059	5.86855e-16	0.000462058	0.000462054	9.63133e-17	0.000462059	0.000462029	3.07764e-17	0.000462059	0.000462059	0.000462048	6.20797e-17
r_0064	0	0	0	0	0	0	0	0	0	0	0	0	0	0	0	0	0	0	0	0	0	0	0	0	0	0	0	0	0	0	0	0	0	0	0	0	0	0	0	0	0	0	0	0	0	0	0	0	0
r_0065	0.0350946	0.014044	0.0355134	1.64468e-06	0.0356857	0.0346853	0.0345083	0.0356857	0.0356856	0.0356857	0.0356856	0.0267144	0.0304877	0.000129262	0.0328129	0.0356856	0.0355389	3.56667e-06	0.0356857	0.0356857	1.53585e-15	0.000357072	0.0356857	0.0271909	0.0356857	0.0356857	0.0356857	0.0349941	0.0355456	0.0356857	0.00250027	0.0336052	0.0356857	0.0350731	0.0356857	0.0356837	0.0356856	0.0356857	0.00160586	0.0356856	0.0356853	0.0108612	0.0356857	0.0356833	0.032763	0.0356857	0.0356857	0.0356848	0.0343545
r_0066	0	0	0	0	0	0	0	0	0	0	0	0	0	0	0	0	0	0	0	0	0	0	0	0	0	0	0	0	0	0	0	0	0	0	0	0	0	0	0	0	0	0	0	0	0	0	0	0	0
r_0067	0	0	0	0	0	0	0	0	0	0	0	0	0	0	0	0	0	0	0	0	0	0	0	0	0	0	0	0	0	0	0	0	0	0	0	0	0	0	0	0	0	0	0	0	0	0	0	0	0
r_0068	0	0	0	0	0	0	0	0	0	0	0	0	0	0	0	0	0	0	0	0	0	0	0	0	0	0	0	0	0	0	0	0	0	0	0	0	0	0	0	0	0	0	0	0	0	-1.45632e-28	0	0	0
r_0069	0	0	0	0	0	0	0	0	0	0	0	0	0	0	0	0	0	0	0	0	0	0	0	0	0	0	0	0	0	0	0	0	0	0	0	0	0	0	0	0	0	0	0	0	0	0	0	0	0
r_0070	0	0	0	0	0	0	0	0	0	0	0	0	0	0	0	0	0	0	0	0	0	0	0	0	0	0	0	0	0	0	0	0	0	0	0	0	0	0	0	0	0	0	0	0	0	0	0	0	0
r_0072	0	-5.58201e-28	0	0	0	0	0	0	0	0	0	5.78136e-27	0	0	-8.48574e-23	0	0	0	0	0	0	0	0	0	0	0	0	0	0	0	0	0	0	0	0	0	0	0	3.72144e-25	0	0	0	0	0	0	0	0	0	0
r_0073	-240.468	-254.893	-239.882	-264.249	-239.208	-240.99	-241.117	-239.208	-239.207	-239.208	-239.209	-246.459	-243.949	-264.164	-242.38	-239.208	-239.821	-264.248	-239.208	-239.208	0	-264.012	-239.208	-246.144	-239.208	-239.205	-239.208	-240.692	-239.797	-239.208	-262.585	-241.804	-239.208	-240.596	-239.208	-239.217	-239.208	-239.206	-263.181	-239.208	-239.21	-257.014	-239.204	-239.219	-242.414	-239.208	-239.208	-239.212	-241.239
r_0074	0	0	0	0	0	0	0	0	0	0	0	0	0	0	0	0	0	0	0	0	0	0	0	0	0	0	0	0	0	0	0	0	0	0	0	0	0	0	0	0	0	0	0	0	0	0	0	0	0
r_0075	0.000289708	0.00012843	-1.95964e-17	0	0.000462059	-4.18497e-17	-3.23056e-18	0.000462059	0.000462058	0.000462059	0.000460878	-2.54175e-17	1.80928e-17	0	1.06596e-17	0.000461307	0.000460159	0	0.000462059	0.000462059	0	-2.43044e-16	0.000462059	2.64769e-16	0.000462059	0.000462059	0.000462059	0.000341141	3.63189e-17	0.000462059	1.14577e-17	-1.01654e-17	0.000462059	-1.42468e-17	0.000462059	0.000461283	0.000461308	0.000462059	5.86855e-16	0.000462058	0.000462054	9.63133e-17	0.000462059	0.000462029	3.07764e-17	0.000462059	0.000462059	0.000462048	6.20797e-17
r_0076	0	0	0	0	0	0	0	0	0	0	0	0	0	0	0	0	0	0	0	0	0	0	0	0	0	0	0	0	0	0	0	0	0	0	0	0	0	0	0	0	0	0	0	0	0	0	0	0	0
r_0077	0	0	0	0	0	0	0	0	0	0	0	0	0	0	0	0	0	0	0	0	0	0	0	0	0	0	0	0	0	0	0	0	0	0	0	0	0	0	0	0	0	0	0	0	0	0	0	0	0
r_0078	0	0	0	0	0	0	0	0	0	0	0	0	0	0	0	0	0	0	0	0	0	0	0	0	0	0	0	0	0	0	0	0	0	0	0	0	0	0	0	0	0	0	0	0	0	0	0	0	0
r_0079	0.0134339	0.00538841	0.0133011	0	0.0138276	0.0129909	0.0129246	0.0138276	0.0138276	0.0138276	0.0138264	0.0100055	0.0114187	4.84035e-05	0.0122896	0.0138269	0.0137708	0	0.0138276	0.0138276	0	0.000133717	0.0138276	0.010184	0.0138276	0.0138276	0.0138276	0.0134477	0.0133131	0.0138276	0.000936432	0.0125863	0.0138276	0.0131362	0.0138276	0.0138261	0.0138269	0.0138276	0.000601451	0.0138276	0.0138275	0.00406791	0.0138276	0.0138267	0.0122709	0.0138276	0.0138276	0.0138273	0.012867
r_0080	0.00877525	0.00351164	0.00887996	4.11245e-07	0.00892304	0.0086729	0.00862862	0.00892304	0.00892302	0.00892304	0.00892302	0.0066798	0.0076233	3.23215e-05	0.0082047	0.00892301	0.00888634	8.86078e-07	0.00892304	0.00892304	-7.3269e-15	8.92785e-05	0.00892304	0.00679896	0.00892304	0.00892304	0.00892304	0.00875011	0.008888	0.00892304	0.000625181	0.00840281	0.00892304	0.00876988	0.00892304	0.00892255	0.00892303	0.00892304	0.000401537	0.00892302	0.00892294	0.0027158	0.00892304	0.00892246	0.00819224	0.00892304	0.00892304	0.00892283	0.00859019
r_0081	0	0	0	0	0	0	0	0	0	0	0	0	0	0	0	0	0	0	0	0	0	0	0	0	0	0	0	0	0	0	0	0	0	0	0	0	0	0	0	0	0	0	0	0	0	0	0	0	0
r_0082	0	0	0	0	0	0	0	0	0	0	0	0	0	0	0	0	0	0	0	0	0	0	0	0	0	0	0	0	0	0	0	0	0	0	0	0	0	0	0	0	0	0	0	0	0	0	0	0	0
r_0083	0	0	0	0	0	0	0	0	0	0	0	0	0	0	0	0	0	0	0	0	0	0	0	0	0	0	0	0	0	0	0	0	0	0	0	0	0	0	0	0	0	0	0	0	0	0	0	0	0
r_0084	0	0	0	0	0	0	0	0	0	0	0	0	0	0	0	0	0	0	0	0	0	0	0	0	0	0	0	0	0	0	0	0	0	0	0	0	0	0	0	0	0	0	0	0	0	0	0	0	0
r_0085	0	0	0	0	0	0	0	0	0	0	0	0	0	0	0	0	0	0	0	0	0	0	0	0	0	0	0	0	0	0	0	0	0	0	0	0	0	0	0	0	0	0	0	0	0	0	0	0	0
r_0086	0.000289708	0.00012843	-1.95964e-17	0	0.000462059	-4.18497e-17	-3.23056e-18	0.000462059	0.000462058	0.000462059	0.000460878	-2.54175e-17	1.80928e-17	0	1.06596e-17	0.000461307	0.000460159	0	0.000462059	0.000462059	0	-2.43044e-16	0.000462059	2.64769e-16	0.000462059	0.000462059	0.000462059	0.000341141	3.63189e-17	0.000462059	1.14577e-17	-1.01654e-17	0.000462059	-1.42468e-17	0.000462059	0.000461283	0.000461308	0.000462059	5.86855e-16	0.000462058	0.000462054	9.63133e-17	0.000462059	0.000462029	3.07764e-17	0.000462059	0.000462059	0.000462048	6.20797e-17
r_0087	0.000289708	0.00012843	-1.95964e-17	0	0.000462059	-4.18497e-17	-3.23056e-18	0.000462059	0.000462058	0.000462059	0.000460878	-2.54175e-17	1.80928e-17	0	1.06596e-17	0.000461307	0.000460159	0	0.000462059	0.000462059	0	-2.43044e-16	0.000462059	2.64769e-16	0.000462059	0.000462059	0.000462059	0.000341141	3.63189e-17	0.000462059	1.14577e-17	-1.01654e-17	0.000462059	-1.42468e-17	0.000462059	0.000461283	0.000461308	0.000462059	5.86855e-16	0.000462058	0.000462054	9.63133e-17	0.000462059	0.000462029	3.07764e-17	0.000462059	0.000462059	0.000462048	6.20797e-17
r_0088	-240.468	-254.893	-239.882	-264.249	-239.208	-240.99	-241.117	-239.208	-239.207	-239.208	-239.209	-246.459	-243.949	-264.164	-242.38	-239.208	-239.821	-264.248	-239.208	-239.208	0	-264.012	-239.208	-246.144	-239.208	-239.205	-239.208	-240.692	-239.797	-239.208	-262.585	-241.804	-239.208	-240.596	-239.208	-239.217	-239.208	-239.206	-263.181	-239.208	-239.21	-257.014	-239.204	-239.219	-242.414	-239.208	-239.208	-239.212	-241.239
r_0089	-240.468	-254.893	-239.882	-264.249	-239.208	-240.99	-241.117	-239.208	-239.207	-239.208	-239.209	-246.459	-243.949	-264.164	-242.38	-239.208	-239.821	-264.248	-239.208	-239.208	0	-264.012	-239.208	-246.144	-239.208	-239.205	-239.208	-240.692	-239.797	-239.208	-262.585	-241.804	-239.208	-240.596	-239.208	-239.217	-239.208	-239.206	-263.181	-239.208	-239.21	-257.014	-239.204	-239.219	-242.414	-239.208	-239.208	-239.212	-241.239
r_0090	0	0	0	0	0	0	0	0	0	0	0	0	0	0	0	0	0	0	0	0	0	0	0	0	0	0	0	0	0	0	0	0	0	0	0	0	0	0	0	0	0	0	0	0	0	0	0	0	0
r_0091	0.196858	0	0.215545	0	0.362128	0	0.0281151	0.362128	0.362147	0.362128	0.362098	0	0	0	0	0.362107	0.237271	0	0.362128	0.362128	0	0	0.362128	0	0.362128	0.362128	0.362128	0.0203033	0.242894	0.362128	0	-1.79719e-27	0.362128	0.02682	0.362128	0.360456	0.36209	0.362128	0	0.362144	0.361808	0	0.362128	0.36015	0.00895622	0.362128	0.362128	0.361421	1.94973e-27
r_0092	-240.468	-254.893	-239.882	-264.249	-239.208	-240.99	-241.117	-239.208	-239.207	-239.208	-239.209	-246.459	-243.949	-264.164	-242.38	-239.208	-239.821	-264.248	-239.208	-239.208	0	-264.012	-239.208	-246.144	-239.208	-239.205	-239.208	-240.692	-239.797	-239.208	-262.585	-241.804	-239.208	-240.596	-239.208	-239.217	-239.208	-239.206	-263.181	-239.208	-239.21	-257.014	-239.204	-239.219	-242.414	-239.208	-239.208	-239.212	-241.239
r_0093	0	0	0	0	0	0	0	0	0	0	0	0	0	0	0	0	0	0	0	0	0	0	0	0	0	0	0	0	0	0	0	0	0	0	0	0	0	0	0	0	0	0	0	0	0	0	0	0	0
r_0094	0	0	0	0	0	0	0	0	0	0	0	0	0	0	0	0	0	0	0	0	0	0	0	0	0	0	0	0	0	0	0	0	0	0	0	0	0	0	0	0	0	0	0	0	0	0	0	0	0
r_0095	0	0	0	0	0	0	0	0	0	0	0	0	0	0	0	0	0	0	0	0	0	0	0	0	0	0	0	0	0	0	0	0	0	0	0	0	0	0	0	0	0	0	0	0	0	0	0	0	0
r_0096	0.0747811	0.0299381	0.0753803	3.49098e-06	0.076208	0.0736226	0.0732468	0.076208	0.0762079	0.076208	0.0762067	0.0567036	0.0647128	0.000274371	0.0696482	0.076207	0.0758946	7.5698e-06	0.076208	0.076208	0	0.000757916	0.076208	0.0577151	0.076208	0.076208	0.076208	0.0746192	0.0754486	0.076208	0.00530704	0.0713299	0.076208	0.0744458	0.076208	0.0762031	0.0762072	0.076208	0.00340857	0.0762079	0.0762072	0.0230539	0.076208	0.0762031	0.0695424	0.076208	0.076208	0.0762063	0.0729205
r_0097	0.0747811	0.0299381	0.0753803	3.49098e-06	0.076208	0.0736226	0.0732468	0.076208	0.0762079	0.076208	0.0762067	0.0567036	0.0647128	0.000274371	0.0696482	0.076207	0.0758946	7.5698e-06	0.076208	0.076208	0	0.000757916	0.076208	0.0577151	0.076208	0.076208	0.076208	0.0746192	0.0754486	0.076208	0.00530704	0.0713299	0.076208	0.0744458	0.076208	0.0762031	0.0762072	0.076208	0.00340857	0.0762079	0.0762072	0.0230539	0.076208	0.0762031	0.0695424	0.076208	0.076208	0.0762063	0.0729205
r_0098	0	0	0	0	0	0	0	0	0	0	0	0	0	0	0	0	0	0	0	0	0	0	0	0	0	0	0	0	0	0	0	0	0	0	0	0	0	0	0	0	0	0	0	0	0	0	0	0	0
r_0099	0	0	0	0	0	0	0	0	0	0	0	0	0	-1.05115e-35	0	0	0	0	0	0	0	0	0	0	0	0	0	0	0	0	0	0	0	0	0	0	0	0	0	0	7.60246e-33	0	0	0	0	0	0	0	0
r_0100	0	0	0	7.46924e-48	0	-1.73554e-31	0	0	0	0	0	0	0	0	7.01253e-26	0	0	0	0	0	0	0	0	0	0	0	0	9.9296e-36	0	0	0	0	0	0	0	0	0	0	-9.54847e-38	0	0	1.12949e-35	0	0	0	1.86643e-31	0	0	5.38844e-27
r_0101	0	0	0	2.1877e-31	0	0	0	0	0	0	0	0	0	0	0	0	0	0	0	0	0	0	0	2.21799e-32	0	0	0	0	0	0	0	0	0	0	0	0	0	0	-3.15943e-37	0	0	-1.64242e-35	0	0	0	2.31168e-31	0	0	2.3505e-27
r_0102	0	0	0	7.29232e-32	0	-6.50474e-32	-2.54198e-34	3.25373e-32	-1.95224e-31	-4.06716e-33	2.4403e-32	0	3.17747e-35	0	-5.33966e-28	0	0	0	-4.06716e-33	-4.06716e-33	0	0	-4.06716e-33	5.97464e-33	-4.06716e-33	6.50746e-32	-4.06716e-33	8.10242e-28	0	-4.06716e-33	1.50431e-28	0	-4.06716e-33	0	2.60298e-31	0	3.90448e-31	3.90448e-31	-2.32627e-37	0	0	1.00537e-35	1.30149e-31	0	2.54198e-34	-2.34423e-28	-4.06716e-33	-3.0434e-13	7.86687e-28
r_0103	0.00545739	0	0	0	0.0055493	0	0	0.0055493	0.00554929	0.0055493	0.00554436	0	0	0	0	0.00554435	0.00552648	0	0.0055493	0.0055493	0	0	0.0055493	0	0.0055493	0.0055493	0.0055493	0	0	0.0055493	0	0	0.0055493	0	0.0055493	0.00532878	0.00554436	0.0055493	0	0.00554929	0.00554925	0	0.0055493	0.00554894	0	0.0055493	0.0055493	0.00545604	0
r_0104	0	0	0	0	0	0	0	0	0	0	0	0	0	0	0	0	0	0	0	0	0	0	0	0	0	0	0	0	0	0	0	0	0	0	0	0	0	0	0	0	0	0	0	0	0	0	0	0	0
r_0105	0	0	0	7.29232e-32	0	-6.50474e-32	-4.44846e-34	6.50746e-32	-2.60298e-31	-6.10075e-33	3.25373e-32	0	6.35494e-35	0	-5.33973e-28	0	0	0	-6.10075e-33	-6.10075e-33	0	0	-6.10075e-33	5.97464e-33	-6.10075e-33	1.30149e-31	-6.10075e-33	8.10243e-28	0	-6.10075e-33	1.50431e-28	0	-6.10075e-33	0	3.90448e-31	0	5.20597e-31	5.20597e-31	-2.32627e-37	0	0	1.00537e-35	2.60298e-31	0	1.90648e-34	-2.34425e-28	-6.10075e-33	0	-4.60052e-27
r_0106	0	0	0	7.29232e-32	0	-6.50474e-32	-7.32182e-34	8.65101e-32	-4.61387e-31	-9.01147e-33	5.76734e-32	0	-1.12643e-34	0	-1.24021e-27	0	0	0	-9.01147e-33	-9.01147e-33	0	0	-9.01147e-33	8.40962e-33	-9.01147e-33	1.7302e-31	-9.01147e-33	2.02561e-27	0	-9.01147e-33	3.76077e-28	0	-9.01147e-33	0	3.4604e-31	0	6.92081e-31	8.07428e-31	-2.32627e-37	0	0	9.9003e-36	4.03714e-31	0	1.68965e-34	-3.67693e-28	-9.01147e-33	0	7.9125e-28
r_0107	0	0	0	7.29232e-32	0	-6.50474e-32	-6.99044e-34	8.13433e-32	-3.90448e-31	-8.13433e-33	4.06716e-32	0	0	0	-1.39936e-27	0	0	0	-8.13433e-33	-8.13433e-33	0	0	-8.13433e-33	8.45207e-33	-8.13433e-33	1.62687e-31	-8.13433e-33	2.02561e-27	0	-8.13433e-33	3.76077e-28	0	-8.13433e-33	0	5.20597e-31	0	6.50746e-31	7.80895e-31	-2.32627e-37	0	0	1.00537e-35	3.25373e-31	0	2.54198e-34	-3.67692e-28	-8.13433e-33	0	7.9121e-28
r_0108	0	0	0	0	0	0	0	0	0	0	0	0	0	-2.119e-35	0	0	0	0	0	0	0	0	0	0	0	0	0	0	-7.29594e-28	0	0	0	0	0	0	0	0	0	0	-1.69468e-28	2.84093e-35	0	0	0	0	0	0	0	0
r_0109	0.0199036	0.00720699	0.0182245	1.1209e-07	0.0183129	0.0177995	0.022847	0.0183129	0.0183271	0.0183129	0.0183178	0.0176869	0.0156454	6.67417e-05	0.0168386	0.018325	0.0182376	2.29947e-06	0.0183129	0.0183129	0	0.000183022	0.0183129	0.0139536	0.0183129	0.0183129	0.0183129	0.017958	0.0187576	0.0183129	0.00128307	0.0217781	0.0183129	0.0179986	0.0183129	0.0183119	0.0183129	0.0183129	0.00082408	0.0183249	0.0183127	0.00557367	0.0183129	0.0183117	0.0169164	0.0183129	0.0183129	0.0183125	0.0176298
r_0110	0	0	0	0	0	0	0	0	0	0	0	0	0	0	0	0	0	0	0	0	-7.12535e-16	0	0	0	0	0	0	0	0	0	0	0	0	0	0	0	0	0	0	0	0	0	0	0	0	0	0	0	0
r_0111	0	0	0	0	0	0	0	0	0	0	0	0	0	0	0	0	0	0	0	0	0	0	0	0	0	0	0	0	0	0	0	0	0	0	0	0	0	0	0	0	0	0	0	0	0	0	0	0	0
r_0112	0	0	0	0	0	0	0	0	0	0	0	0	0	0	0	0	0	0	0	0	0	0	0	0	0	0	0	0	0	0	0	0	0	0	0	0	0	0	0	0	0	0	0	0	0	0	0	0	0
r_0113	1e-06	0	0.0705104	0	0.176201	0	0	0.176201	0.1762	0.176201	0.176171	0	0	0	0	0.17617	0.0767819	0	0.176201	0.176201	7.12535e-16	0	0.176201	0	0.176201	0.176201	0.176201	0	0.0812591	0.176201	0	0	0.176201	0	0.176201	0.174869	0.176171	0.176201	0	0.1762	0.175946	0	0.176201	0.174625	0	0.176201	0.176201	0.175638	0
r_0114	-8.28269e-29	0	-8.28269e-29	-2.07067e-29	-4.14135e-29	-8.28269e-29	2.58834e-30	-2.07067e-29	-4.14135e-29	-2.07067e-29	3.50784e-50	0	0	0	-2.07067e-29	-4.14135e-29	-4.14539e-29	0	-2.07067e-29	-2.07067e-29	0	0	-2.07067e-29	-4.14135e-29	-2.07067e-29	-8.28269e-29	-2.07067e-29	-6.62345e-29	-8.28269e-29	-2.07067e-29	-6.62345e-29	-4.14135e-29	-2.07067e-29	0	-8.28269e-29	-8.28269e-29	-4.14135e-29	-4.14135e-29	-8.28269e-29	-8.28269e-29	0	0	2.58834e-30	-8.28269e-29	-4.14135e-29	4.04428e-32	-2.07067e-29	0	0
r_0115	0.0213383	0.00853907	0.0215929	1e-06	0.0439354	0.0210894	0.0209818	0.0439354	0.0439353	0.0439354	0.0439205	0.0162429	0.0185371	7.85943e-05	0.0199509	0.0439204	0.0437547	2.17762e-06	0.0439354	0.0439354	-4.99918e-15	0.000217117	0.0439354	0.0165326	0.0439354	0.0439354	0.0439354	0.0212771	0.0216125	0.0439354	0.00152022	0.0204327	0.0439354	0.0213252	0.0439354	0.0432723	0.0439205	0.0439354	0.000976394	0.0439353	0.0439349	0.00660387	0.0439354	0.0439325	0.0199206	0.0439354	0.0439354	0.0439343	0.0208883
r_0116	0	0	0	0	0	0	0	0	0	0	0	0	0	0	0	0	0	0	0	0	0	0	0	0	0	0	0	0	0	0	0	0	0	0	0	0	0	0	0	0	0	0	0	0	0	0	0	0	0
r_0117	0	0	0	0	0	0	0	0	0	0	0	0	0	0	0	0	0	0	0	0	0	0	0	0	0	0	0	0	0	0	0	0	0	0	0	0	0	0	0	0	0	0	0	0	0	0	0	0	0
r_0118	0.0213383	0.00853907	0.0215929	1e-06	0.0439354	0.0210894	0.0209818	0.0439354	0.0439353	0.0439354	0.0439205	0.0162429	0.0185371	7.85943e-05	0.0199509	0.0439204	0.0437547	2.17762e-06	0.0439354	0.0439354	-4.99918e-15	0.000217117	0.0439354	0.0165326	0.0439354	0.0439354	0.0439354	0.0212771	0.0216125	0.0439354	0.00152022	0.0204327	0.0439354	0.0213252	0.0439354	0.0432723	0.0439205	0.0439354	0.000976394	0.0439353	0.0439349	0.00660387	0.0439354	0.0439325	0.0199206	0.0439354	0.0439354	0.0439343	0.0208883
r_0119	0	0	0	0	0	0	0	0	0	0	0	0	0	0	0	0	0	0	0	0	-1.40634e-15	0	0	0	0	0	0	0	0	0	0	0	0	0	0	0	0	0	0	0	0	0	0	0	0	0	0	0	0
r_0120	0	0	0	7.29232e-32	0	-6.50474e-32	-6.19232e-34	8.40918e-32	-4.03616e-31	-1.0465e-32	4.21078e-32	0	3.09616e-35	0	-1.36356e-27	0	0	0	-1.0465e-32	-1.0465e-32	0	0	-1.0465e-32	8.17387e-33	-1.0465e-32	2.35494e-31	-1.0465e-32	2.02561e-27	0	-1.0465e-32	3.76077e-28	0	-1.0465e-32	0	4.03616e-31	0	8.07355e-31	8.07355e-31	-2.32627e-37	0	0	1.00383e-35	3.36429e-31	0	1.23846e-34	-3.67693e-28	-1.0465e-32	0	7.91222e-28
r_0121	0	0	0	7.29232e-32	0	-6.50474e-32	-4.95632e-34	6.7282e-32	-3.36348e-31	-8.36378e-33	3.3641e-32	0	6.1954e-35	0	-1.36423e-27	0	0	0	-8.36378e-33	-8.36378e-33	0	0	-8.36378e-33	8.13433e-33	-8.36378e-33	1.68205e-31	-8.36378e-33	2.02561e-27	0	-8.36378e-33	3.76077e-28	0	-8.36378e-33	0	2.69128e-31	0	6.72758e-31	5.38194e-31	-2.32627e-37	0	0	1.00433e-35	2.69128e-31	0	1.23908e-34	-3.67691e-28	-8.36378e-33	0	7.91203e-28
r_0122	0	0	0	0	0	0	0	0	0	0	0	0	0	0	0	0	0	0	0	0	0	0	0	0	0	0	0	0	0	0	0	0	0	0	0	0	0	0	0	0	0	0	0	0	0	0	0	0	0
r_0123	0	0	0	0	0	0	0	0	0	0	0	0	0	0	0	0	0	0	0	0	0	0	0	0	0	0	0	0	0	0	0	0	0	0	0	0	0	0	0	0	0	0	0	0	0	0	0	0	0
r_0124	0	0	0	2.63204e-47	0	-7.66085e-32	0	0	0	0	0	0	0	0	7.01253e-26	0	0	0	0	0	0	0	0	0	0	0	0	8.93289e-36	0	0	0	0	0	0	0	0	0	0	-9.54847e-38	0	0	1.11661e-35	0	0	0	1.86641e-31	0	0	5.38787e-27
r_0125	0	0	0	7.29232e-32	0	-6.50474e-32	-3.28501e-34	5.04615e-32	-2.69097e-31	-6.28833e-33	2.52153e-32	0	6.1954e-35	0	-5.3397e-28	0	0	0	-6.28833e-33	-6.28833e-33	0	0	-6.28833e-33	5.97468e-33	-6.28833e-33	1.34564e-31	-6.28833e-33	8.10243e-28	0	-6.28833e-33	1.50431e-28	0	-6.28833e-33	0	1.34564e-31	0	5.38194e-31	4.0363e-31	-2.32627e-37	0	0	1.00433e-35	2.01846e-31	0	1.85862e-34	-2.34422e-28	-6.28833e-33	0	-4.60022e-27
r_0126	0	0	0	0	0	0	0	0	0	0	0	0	0	0	0	0	0	0	0	0	0	0	0	0	0	0	0	0	0	0	0	0	0	0	0	0	0	0	0	0	0	0	0	0	0	0	0	0	0
r_0127	0	0	0	0	0	0	0	0	0	0	0	0	0	0	0	0	0	0	0	0	0	0	0	0	0	0	0	0	0	0	0	0	0	0	0	0	0	0	0	0	0	0	0	0	0	0	0	0	0
r_0128	0	0	0	0	0	0	0	0	0	0	0	0	0	0	0	0	0	0	0	0	0	0	0	0	0	0	0	0	0	0	0	0	0	0	0	0	0	0	0	0	0	0	0	0	0	0	0	0	0
r_0129	0	0	0	0	0	0	0	0	0	0	0	0	0	0	0	0	0	0	0	0	0	0	0	0	0	0	0	0	0	0	0	0	0	0	0	0	0	0	0	0	0	0	0	0	0	0	0	0	0
r_0130	0	0	0	0	0	0	0	0	0	0	0	0	0	0	0	0	0	0	0	0	0	0	0	0	0	0	0	0	0	0	0	0	0	0	0	0	0	0	0	0	0	0	0	0	0	0	0	0	0
r_0131	0	0	0	0	0	0	0	0	0	0	0	0	0	0	0	0	0	0	0	0	0	0	0	0	0	0	0	0	0	0	0	0	0	0	0	0	0	0	0	0	0	0	0	0	0	0	0	0	0
r_0132	0	0	0	0	0	0	0	0	0	0	0	0	0	0	0	0	0	0	0	0	0	0	0	0	0	0	0	0	0	0	0	0	0	0	0	0	0	0	0	0	0	0	0	0	0	0	0	0	0
r_0133	0	0	0	0	0	0	0	0	0	0	0	0	0	0	0	0	0	0	0	0	0	0	0	0	0	0	0	0	0	0	0	0	0	0	0	0	0	0	0	0	0	0	0	0	0	0	0	0	0
r_0134	0	0	0	0	0	0	0	0	0	0	0	0	0	0	0	0	0	0	0	0	0	0	0	0	0	0	0	0	0	0	0	0	0	0	0	0	0	0	0	0	0	0	0	0	0	0	0	0	0
r_0135	0	0	0	0	0	0	0	0	0	0	0	0	0	0	0	0	0	0	0	0	0	0	0	0	0	0	0	0	0	0	0	0	0	0	0	0	0	0	0	0	0	0	0	0	0	0	0	0	0
r_0137	0	0	0	0	0	0	0	0	0	0	0	0	0	0	0	0	0	0	0	0	0	0	0	0	0	0	0	0	0	0	0	0	0	0	0	0	0	0	0	0	0	0	0	0	0	0	0	0	0
r_0138	0	0	0	0	0	0	0	0	0	0	0	0	0	0	0	0	0	0	0	0	0	0	0	0	0	0	0	0	0	0	0	0	0	0	0	0	0	0	0	0	0	0	0	0	0	0	0	0	0
r_0139	0	0	0	0	0	0	0	0	0	0	0	0	0	0	0	0	0	0	0	0	0	0	0	0	0	0	0	0	0	0	0	0	0	0	0	0	0	0	0	0	0	0	0	0	0	0	0	0	0
r_0140	0	0	0	0	0	0	0	0	0	0	0	0	0	0	0	0	0	0	0	0	-7.3269e-15	0	0	0	0	0	0	0	0	0	0	0	0	0	0	0	0	0	0	0	0	0	0	0	0	0	0	0	0
r_0141	0	0	0	0	0	0	0	0	0	0	0	0	0	0	0	0	0	0	0	0	0	0	0	0	0	0	0	0	0	0	0	0	0	0	0	0	0	0	0	0	0	0	0	0	0	0	0	0	0
r_0142	0	0	0	0	0	0	0	0	0	0	0	0	0	0	0	0	0	0	0	0	0	0	0	0	0	0	0	0	0	0	0	0	0	0	0	0	0	0	0	0	0	0	0	0	0	0	0	0	0
r_0143	0	0	0	0	0	0	0	0	0	0	0	0	0	0	0	0	0	0	0	0	-5.47191e-15	0	0	0	0	0	0	0	0	0	0	0	0	0	0	0	0	0	0	0	0	0	0	0	0	0	0	0	0
r_0144	0.00204314	0.000817612	0.00206752	9.57498e-08	0.00207755	0.00201931	0.002009	0.00207755	0.00207754	0.00207755	0.00207754	0.00155526	0.00177493	7.52539e-06	0.0019103	0.00207754	0.002069	2.06142e-07	0.00207755	0.00207755	-7.3269e-15	2.07865e-05	0.00207755	0.001583	0.00207755	0.00207755	0.00207755	0.00203728	0.00206939	0.00207755	0.000145561	0.00195642	0.00207755	0.00204189	0.00207755	0.00207743	0.00207754	0.00207755	9.34896e-05	0.00207754	0.00207752	0.000632317	0.00207755	0.00207741	0.00190739	0.00207755	0.00207755	0.0020775	0.00200005
r_0145	0.000289708	0.00012843	-1.95964e-17	0	0.000462059	-4.18497e-17	-3.23056e-18	0.000462059	0.000462058	0.000462059	0.000460878	-2.54175e-17	1.80928e-17	0	1.06596e-17	0.000461307	0.000460159	0	0.000462059	0.000462059	0	-2.43044e-16	0.000462059	2.64769e-16	0.000462059	0.000462059	0.000462059	0.000341141	3.63189e-17	0.000462059	1.14577e-17	-1.01654e-17	0.000462059	-1.42468e-17	0.000462059	0.000461283	0.000461308	0.000462059	5.86855e-16	0.000462058	0.000462054	9.63133e-17	0.000462059	0.000462029	3.07764e-17	0.000462059	0.000462059	0.000462048	6.20797e-17
r_0146	0	0	0	0	0	0	0	0	0	0	0	0	0	0	0	0	0	0	0	0	0	0	0	0	0	0	0	0	0	0	0	0	0	0	0	0	0	0	0	0	0	0	0	0	0	0	0	0	0
r_0147	0	0	0	0	0	0	0	0	0	0	0	0	0	0	0	0	0	0	0	0	0	0	0	0	0	0	0	0	0	0	0	0	0	0	0	0	0	0	0	0	0	0	0	0	0	0	0	0	0
r_0148	0.591573	0.236795	0.597166	2.76372e-05	0.602417	0.583242	0.580264	0.602373	0.602372	0.602373	0.602366	0.449208	0.512657	0.00217358	0.551756	0.602368	0.599896	6.31006e-05	0.602373	0.602373	0	0.00600382	0.602373	0.457221	0.602373	0.602373	0.602373	0.59014	0.597706	0.602373	0.0420426	0.565078	0.602373	0.589763	0.602373	0.602173	0.602369	0.602373	0.0270028	0.602372	0.602367	0.182634	0.602373	0.602334	0.550918	0.602373	0.602373	0.602359	0.577679
r_0149	0	0	0	0	0	0	0	0	0	0	0	0	0	0	0	0	0	0	0	0	0	0	0	0	0	0	0	0	0	0	0	0	0	0	0	0	0	0	0	0	0	0	0	0	0	0	0	0	0
r_0150	0	0	0	0	0	0	0	0	0	0	0	0	0	0	0	0	0	0	0	0	-6.83583e-29	0	0	0	0	0	0	0	0	0	0	0	0	0	0	0	0	0	0	0	0	0	0	0	0	0	0	0	0
r_0151	0.0134339	0.00538841	0.0133011	0	0.0138276	0.0129909	0.0129246	0.0138276	0.0138276	0.0138276	0.0138264	0.0100055	0.0114187	4.84035e-05	0.0122896	0.0138269	0.0137708	0	0.0138276	0.0138276	0	0.000133717	0.0138276	0.010184	0.0138276	0.0138276	0.0138276	0.0134477	0.0133131	0.0138276	0.000936432	0.0125863	0.0138276	0.0131362	0.0138276	0.0138261	0.0138269	0.0138276	0.000601451	0.0138276	0.0138275	0.00406791	0.0138276	0.0138267	0.0122709	0.0138276	0.0138276	0.0138273	0.012867
r_0152	0.0156793	0.00628694	0.0155732	0	0.0161108	0.0152101	0.0151324	0.0161108	0.0161108	0.0161108	0.0161096	0.0117147	0.0133694	5.667e-05	0.014389	0.01611	0.0160446	0	0.0161108	0.0161108	0	0.000156557	0.0161108	0.0119237	0.0161108	0.0161108	0.0161108	0.0156866	0.0155873	0.0161108	0.0010964	0.0147364	0.0161108	0.0153802	0.0161108	0.0161092	0.0161101	0.0161108	0.000704194	0.0161108	0.0161107	0.00476281	0.0161108	0.0161098	0.0143671	0.0161108	0.0161108	0.0161104	0.015065
r_0153	0.0156793	0.00628694	0.0155732	0	0.0161108	0.0152101	0.0151324	0.0161108	0.0161108	0.0161108	0.0161096	0.0117147	0.0133694	5.667e-05	0.014389	0.01611	0.0160446	0	0.0161108	0.0161108	0	0.000156557	0.0161108	0.0119237	0.0161108	0.0161108	0.0161108	0.0156866	0.0155873	0.0161108	0.0010964	0.0147364	0.0161108	0.0153802	0.0161108	0.0161092	0.0161101	0.0161108	0.000704194	0.0161108	0.0161107	0.00476281	0.0161108	0.0161098	0.0143671	0.0161108	0.0161108	0.0161104	0.015065
r_0154	0.00789819	0.00317312	0.00769927	3.56565e-07	0.00819868	0.00751971	0.00748132	0.00819868	0.00819866	0.00819868	0.00819748	0.00579161	0.0066097	2.79884e-05	0.00711376	0.0081979	0.00816496	7.32057e-07	0.00819868	0.00819868	0	7.73717e-05	0.00819868	0.00589496	0.00819868	0.00819868	0.00819868	0.00792783	0.0077062	0.00819868	0.000542021	0.00728553	0.00819868	0.00760379	0.00819868	0.00819748	0.00819792	0.00819868	0.000348148	0.00819866	0.00819859	0.00235466	0.00819868	0.00819814	0.00710299	0.00819868	0.00819868	0.00819849	0.00744803
r_0155	0	0	0	0	0	0	0	0	0	0	0	0	0	0	0	0	0	0	0	0	0	0	0	0	0	0	0	0	0	0	0	0	0	0	0	0	0	0	0	0	0	0	0	0	0	0	0	0	0
r_0156	0	0	0	0	0	0	0	0	0	0	0	0	0	0	0	0	0	0	0	0	0	0	0	0	0	0	0	0	0	0	0	0	0	0	0	0	0	0	0	0	0	0	0	0	0	0	0	-2.16611e-12	0
r_0157	0.060921	0.0243791	0.0616479	2.85501e-06	0.061947	0.0602104	0.059903	0.061947	0.0619468	0.061947	0.0619469	0.0463741	0.0529237	0.000224387	0.05696	0.0619468	0.0616922	6.60541e-06	0.061947	0.061947	0	0.000619799	0.061947	0.0472008	0.061947	0.061947	0.061947	0.0607464	0.0617037	0.061947	0.00434023	0.0583354	0.061947	0.0608837	0.061947	0.0619436	0.0619469	0.061947	0.00278761	0.0619469	0.0619463	0.018854	0.061947	0.0619429	0.0568735	0.061947	0.061947	0.0619455	0.0596362
r_0158	0	0	0	0	0	0	0	0	0	0	0	0	0	0	0	0	0	0	0	0	0	0	0	0	0	0	0	0	0	0	0	0	0	0	0	0	0	0	0	0	0	0	0	0	0	0	0	0	0
r_0159	0	0	0	0	0	0	0	0	0	0	0	0	0	0	0	0	0	0	0	0	0	0	0	0	0	0	0	0	0	0	0	0	0	0	0	0	0	0	0	0	0	0	0	0	0	0	0	0	0
r_0160	0	0	0	0	0	0	0	0	0	0	0	0	0	0	0	0	0	0	0	0	0	0	0	0	0	0	0	0	0	0	0	0	0	0	0	0	0	0	0	0	0	0	0	0	0	0	0	0	0
r_0161	0	0	0	0	0	0	0	0	0	0	0	0	0	0	0	0	0	0	0	0	0	0	0	0	0	0	0	0	0	0	0	0	0	0	0	0	0	0	0	0	0	0	0	0	0	0	0	0	0
r_0162	0	0	0	0	0	0	0	0	0	0	0	0	0	0	0	0	0	0	0	0	0	0	0	0	0	0	0	0	0	0	0	0	0	0	0	0	0	0	0	0	0	0	0	0	0	0	0	0	0
r_0163	37.7564	0	40.2362	0	42.991	35.5593	34.9796	42.9907	42.9952	42.9907	42.9895	12.2998	22.9013	0	29.6052	42.99	40.5032	0	42.9907	42.9907	0	0	42.9907	13.6073	42.9907	43.0025	42.9907	36.811	40.6076	42.9907	0	32.0414	42.9907	37.1924	42.9907	42.9587	42.9899	43.0012	0	42.9907	42.9843	0	43.0064	42.9511	29.4882	42.9907	42.9907	42.9769	34.4817
r_0164	0	0	0	0	0	0	0	0	0	0	0	0	0	0	0	0	0	0	0	0	0	0	0	0	0	0	0	0	0	0	0	0	0	0	0	0	0	0	0	0	0	0	0	0	0	0	0	0	0
r_0165	37.7564	0	40.2362	0	42.991	35.5593	34.9796	42.9907	42.9952	42.9907	42.9895	12.2998	22.9013	0	29.6052	42.99	40.5032	0	42.9907	42.9907	0	0	42.9907	13.6073	42.9907	43.0025	42.9907	36.811	40.6076	42.9907	0	32.0414	42.9907	37.1924	42.9907	42.9587	42.9899	43.0012	0	42.9907	42.9843	0	43.0064	42.9511	29.4882	42.9907	42.9907	42.9769	34.4817
r_0166	0	0	0	0	0	0	0	0	0	0	0	0	0	0	0	0	0	0	0	0	0	0	0	0	0	0	0	0	0	0	0	0	0	0	0	0	0	0	0	0	0	0	0	0	0	0	0	0	0
r_0167	0	0	0	0	0	0	0	0	0	0	0	0	0	0	0	0	0	0	0	0	0	0	0	0	0	0	0	0	0	0	0	0	0	0	0	0	0	0	0	0	0	0	0	0	0	0	0	0	0
r_0168	0	0	0	0	0	0	0	0	0	0	0	0	0	0	0	0	0	0	0	0	0	0	0	0	0	0	0	0	0	0	0	0	0	0	0	0	0	0	0	0	0	0	0	0	0	0	0	0	0
r_0169	0	0	0	0	0	0	0	0	0	0	0	0	0	0	0	0	0	0	0	0	0	0	0	0	0	0	0	0	0	0	0	0	0	0	0	0	0	0	0	0	0	0	0	0	0	0	0	0	0
r_0170	0	0	0	0	0	0	0	0	0	0	0	0	0	0	0	0	0	0	0	0	0	0	0	0	0	0	0	0	0	0	0	0	0	0	0	0	0	0	0	0	0	0	0	0	0	0	0	0	0
r_0171	0	0	0	0	0	0	0	0	0	0	0	0	0	0	0	0	0	0	0	0	0	0	0	0	0	0	0	0	0	0	0	0	0	0	0	0	0	0	0	0	0	0	0	0	0	0	0	0	0
r_0172	0.000289708	0.00012843	-1.95964e-17	-5.87419e-22	0.000462059	-4.18497e-17	-3.23056e-18	0.000462059	0.000462058	0.000462059	0.000460878	-2.54175e-17	1.80928e-17	0	1.06596e-17	0.000461307	0.000460159	0	0.000462059	0.000462059	0	-2.43044e-16	0.000462059	2.64769e-16	0.000462059	0.000462059	0.000462059	0.000341141	3.63189e-17	0.000462059	1.14577e-17	-1.01654e-17	0.000462059	-1.42468e-17	0.000462059	0.000461283	0.000461308	0.000462059	5.86855e-16	0.000462058	0.000462054	9.63133e-17	0.000462059	0.000462029	3.07764e-17	0.000462059	0.000462059	0.000462048	6.20797e-17
r_0173	0.0783894	0	0.0196411	0	0.0779511	0	0	0.0779511	0.0779605	0.0779511	0.0779407	0	0	0	0	0.0779442	0.0776306	0	0.0779511	0.0779511	-7.12535e-16	0	0.0779511	0	0.0779511	0.0779511	0.0779511	0	0.0305203	0.0779511	0	0	0.0779511	0	0.0779511	0.0772862	0.0779362	0.0779511	0	0.077959	0.0779503	0	0.0779511	0.0779461	0	0.0779511	0.0779511	0.0776699	0
r_0174	0	0	0	0	0.152481	0	0	0.152481	0.152486	0.152481	0.152439	0	0	0	0	0.15244	0.00381324	0	0.152481	0.152481	7.12535e-16	0	0.152481	0	0.152481	0.152481	0.152481	0	0.0105083	0.152481	0	0	0.152481	0	0.152481	0.150491	0.152437	0.152481	0	0.152485	0.152101	0	0.152481	0.150126	0	0.152481	0.152481	0.15164	0
r_0175	1e-06	0	0	0	0.0237192	0	0	0.0237192	0.0237144	0.0237192	0.0237015	0	0	0	0	0.0237003	0.0729687	0	0.0237192	0.0237192	0	0	0.0237192	0	0.0237192	0.0237192	0.0237192	0	0	0.0237192	0	0	0.0237192	0	0.0237192	0.0230573	0.0237044	0.0237192	0	0.0237152	0.0238453	0	0.0237192	0.0229359	0	0.0237192	0.0237192	0.0237187	0
r_0176	0	0	0	0	0	0	0	0	0	0	0	0	0	0	0	0	0	0	0	0	0	0	0	0	0	0	0	0	0	0	0	0	0	0	0	0	0	0	0	0	0	0	0	0	0	0	0	0	0
r_0177	0	0	0	0	0	0	0	0	0	0	0	0	0	0	0	0	0	0	0	0	0	0	0	0	0	0	0	0	0	0	0	0	0	0	0	0	0	0	0	0	0	0	0	0	0	0	0	0	0
r_0178	0	0	0	0	0	0	0	0	0	0	0	0	0	0	0	0	0	0	0	0	0	0	0	0	0	0	0	0	0	0	0	0	0	0	0	0	0	0	0	0	0	0	0	0	0	0	0	0	0
r_0179	0	0	0	0	0	0	0	0	0	0	0	0	0	0	0	0	0	0	0	0	0	0	0	0	0	0	0	0	0	0	0	0	0	0	0	0	0	0	0	0	0	0	0	0	0	0	0	0	0
r_0180	0	0	0	0	0	0	0	0	0	0	0	0	0	0	0	0	0	0	0	0	0	0	0	0	0	0	0	0	0	0	0	0	0	0	0	0	0	0	0	0	0	0	0	0	0	0	0	0	0
r_0181	0	0	0	0	0	0	0	0	0	0	0	0	0	0	0	0	0	0	0	0	0	0	0	0	0	0	0	0	0	0	0	0	0	0	0	0	0	0	0	0	0	0	0	0	0	0	0	0	0
r_0182	0	0	0	0	0	0	0	0	0	0	0	0	0	0	0	0	0	0	0	0	0	0	0	0	0	0	0	0	0	0	0	0	0	0	0	0	0	0	0	0	0	0	0	0	0	0	0	0	0
r_0183	0	0	0	0	0	0	0	0	0	0	0	0	0	0	0	0	0	0	0	0	0	0	0	0	0	0	0	0	0	0	0	0	0	0	0	0	0	0	0	0	0	0	0	0	0	0	0	0	0
r_0184	0	0	0	0	0	0	0	0	0	0	0	0	0	0	0	0	0	0	0	0	0	0	0	0	0	0	0	0	0	0	0	0	0	0	0	0	0	0	0	0	0	0	0	0	0	0	0	0	0
r_0185	0	0	0	0	0	0	0	0	0	0	0	0	0	0	0	0	0	0	0	0	0	0	0	0	0	0	0	0	0	0	0	0	0	0	0	0	0	0	0	0	0	0	0	0	0	0	0	0	0
r_0186	0	0	0	0	0	0	0	0	0	0	0	0	0	0	0	0	0	0	0	0	0	0	0	0	0	0	0	0	0	0	0	0	0	0	0	0	0	0	0	0	0	0	0	0	0	0	0	0	0
r_0187	0	0	0	0	0	0	0	0	0	0	0	0	0	0	0	0	0	0	0	0	0	0	0	0	0	0	0	0	0	0	0	0	0	0	0	0	0	0	0	0	0	0	0	0	0	0	0	0	0
r_0188	0	0	0	0	0	0	0	0	0	0	0	0	0	0	0	0	0	0	0	0	0	0	0	0	0	0	0	0	0	0	0	0	0	0	0	0	0	0	0	0	0	0	0	0	0	0	0	0	0
r_0189	0	0	0	0	0	0	0	0	0	0	0	0	0	0	0	0	0	0	0	0	0	0	0	0	0	0	0	0	0	0	0	0	0	0	0	0	0	0	0	0	0	0	0	0	0	0	0	0	0
r_0190	0	0	0	0	0	0	0	0	0	0	0	0	0	0	0	0	0	0	0	0	0	0	0	0	0	0	0	0	0	0	0	0	0	0	0	0	0	0	0	0	0	0	0	0	0	0	0	0	0
r_0191	0	0	0	0	0	0	0	0	0	0	0	0	0	0	0	0	0	0	0	0	0	0	0	0	0	0	0	0	0	0	0	0	0	0	0	0	0	0	0	0	0	0	0	0	0	0	0	0	0
r_0192	0	0	0	0	0	0	0	0	0	0	0	0	0	0	0	0	0	0	0	0	0	0	0	0	0	0	0	0	0	0	0	0	0	0	0	0	0	0	0	0	0	0	0	0	0	0	0	0	0
r_0193	0	0	0	0	0	0	0	0	0	0	0	0	0	0	0	0	0	0	0	0	0	0	0	0	0	0	0	0	0	0	0	0	0	0	0	0	0	0	0	0	0	0	0	0	0	0	0	0	0
r_0194	0	0	0	0	0	0	0	0	0	0	0	0	0	0	0	0	0	0	0	0	0	0	0	0	0	0	0	0	0	0	0	0	0	0	0	0	0	0	0	0	0	0	0	0	0	0	0	0	0
r_0195	0.00310713	0.0012434	0.0031442	1.45613e-07	0.00315946	0.00307089	0.00305521	0.00315946	0.00315945	0.00315946	0.00315945	0.00236518	0.00269925	1.14443e-05	0.00290511	0.00315945	0.00314647	3.13493e-07	0.00315946	0.00315946	0	3.16114e-05	0.00315946	0.00240737	0.00315946	0.00315946	0.00315946	0.00309823	0.00314705	0.00315946	0.000221363	0.00297526	0.00315946	0.00310523	0.00315946	0.00315928	0.00315945	0.00315946	0.000142176	0.00315945	0.00315942	0.000961605	0.00315946	0.00315925	0.0029007	0.00315946	0.00315946	0.00315938	0.0030416
r_0198	0	0	0	0	0	0	0	0	0	0	0	0	0	0	0	0	0	0	0	0	0	0	0	0	0	0	0	0	0	0	0	0	0	0	0	0	0	0	0	0	0	0	0	0	0	0	0	0	0
r_0199	0	0	0	0	0	0	0	0	0	0	0	0	0	0	0	0	0	0	0	0	0	0	0	0	0	0	0	0	0	0	0	0	0	0	0	0	0	0	0	0	0	0	0	0	0	0	0	0	0
r_0200	0	0	0	0	0	0	0	0	0	0	0	0	0	0	0	0	0	0	0	0	0	0	0	0	0	0	0	0	0	0	0	0	0	0	0	0	0	0	0	0	0	0	0	0	0	0	0	0	0
r_0201	0	0	0	0	0	0	0	0	0	0	0	0	0	0	0	0	0	0	0	0	0	0	0	0	0	0	0	0	0	0	0	0	0	0	0	0	0	0	0	0	0	0	0	0	0	0	0	0	0
r_0202	0.00377105	0.00150908	0.00381604	1.76727e-07	0.00383456	0.00372706	0.00370804	0.00383456	0.00383455	0.00383456	0.00383455	0.00287056	0.00327601	1.38897e-05	0.00352586	0.00383454	0.00381879	3.80879e-07	0.00383456	0.00383456	8.49599e-16	3.83663e-05	0.00383456	0.00292176	0.00383456	0.00383456	0.00383456	0.00376024	0.0038195	0.00383456	0.000268663	0.003611	0.00383456	0.00376874	0.00383456	0.00383434	0.00383455	0.00383456	0.000172555	0.00383455	0.00383451	0.00116708	0.00383456	0.00383431	0.0035205	0.00383456	0.00383456	0.00383447	0.00369152
r_0203	0.00377105	0.00150908	0.00381604	1.76727e-07	0.00383456	0.00372706	0.00370804	0.00383456	0.00383455	0.00383456	0.00383455	0.00287056	0.00327601	1.38897e-05	0.00352586	0.00383454	0.00381879	3.80879e-07	0.00383456	0.00383456	8.49599e-16	3.83663e-05	0.00383456	0.00292176	0.00383456	0.00383456	0.00383456	0.00376024	0.0038195	0.00383456	0.000268663	0.003611	0.00383456	0.00376874	0.00383456	0.00383434	0.00383455	0.00383456	0.000172555	0.00383455	0.00383451	0.00116708	0.00383456	0.00383431	0.0035205	0.00383456	0.00383456	0.00383447	0.00369152
r_0204	0	0	0	0	0	0	0	0	0	0	0	0	0	0	0	0	0	0	0	0	0	0	0	0	0	0	0	0	0	0	0	0	0	0	0	0	0	0	0	0	0	0	0	0	0	0	0	0	0
r_0205	0	0	0	0	0	0	0	0	0	0	0	0	0	0	0	0	0	0	0	0	0	0	0	0	0	0	0	0	0	0	0	0	0	0	0	0	0	0	0	0	0	0	0	0	0	0	0	0	0
r_0206	0	0	0	0	0	0	0	0	0	0	0	0	0	0	0	0	0	0	0	0	0	0	0	0	0	0	0	0	0	0	0	0	0	0	0	0	0	0	0	0	0	0	0	0	0	0	0	0	0
r_0207	0.0213383	0.00853907	0.0215929	1e-06	0.0216976	0.0210894	0.0209818	0.0216976	0.0216976	0.0216976	0.0216976	0.0162429	0.0185371	7.85943e-05	0.0199509	0.0216976	0.0216084	2.17762e-06	0.0216976	0.0216976	0	0.000217117	0.0216976	0.0165326	0.0216976	0.0216976	0.0216976	0.0212771	0.0216125	0.0216976	0.00152022	0.0204327	0.0216976	0.0213252	0.0216976	0.0216964	0.0216976	0.0216976	0.000976394	0.0216976	0.0216974	0.00660387	0.0216976	0.0216962	0.0199206	0.0216976	0.0216976	0.0216971	0.0208883
r_0208	0.0213383	0.00853907	0.0215929	1e-06	0.0216976	0.0210894	0.0209818	0.0216976	0.0216976	0.0216976	0.0216976	0.0162429	0.0185371	7.85943e-05	0.0199509	0.0216976	0.0216084	2.17762e-06	0.0216976	0.0216976	0	0.000217117	0.0216976	0.0165326	0.0216976	0.0216976	0.0216976	0.0212771	0.0216125	0.0216976	0.00152022	0.0204327	0.0216976	0.0213252	0.0216976	0.0216964	0.0216976	0.0216976	0.000976394	0.0216976	0.0216974	0.00660387	0.0216976	0.0216962	0.0199206	0.0216976	0.0216976	0.0216971	0.0208883
r_0209	0.0213383	0.00853905	0.0215929	1e-06	0.0216976	0.0210894	0.0209819	0.0216976	0.0216976	0.0216976	0.0216976	0.0162431	0.0185371	7.85943e-05	0.0199509	0.0216976	0.0216084	2.31362e-06	0.0216976	0.0216976	0	0.000217253	0.0216976	0.0165326	0.0216976	0.0216976	0.0216976	0.0212771	0.0216126	0.0216976	0.00152022	0.0204326	0.0216976	0.0213252	0.0216976	0.0216964	0.0216976	0.0216976	0.000976394	0.0216976	0.0216974	0.00660385	0.0216976	0.0216962	0.0199206	0.0216976	0.0216976	0.0216971	0.0208883
r_0210	0	0	0	0	0	0	0	0	0	0	0	0	0	0	0	0	0	0	0	0	0	0	0	0	0	0	0	0	0	0	0	0	0	0	0	0	0	0	0	0	0	0	0	0	0	0	0	0	0
r_0211	0.0135041	0.00540392	0.0136652	6.32856e-07	0.0137315	0.0133465	0.0132784	0.0137314	0.0137315	0.0137315	0.0137314	0.0102793	0.0117314	4.96686e-05	0.012626	0.0137314	0.013675	1.29219e-06	0.0137315	0.0137315	0	0.000137318	0.0137315	0.0104628	0.0137315	0.0137315	0.0137315	0.0134654	0.0136775	0.0137315	0.000962009	0.0129309	0.0137315	0.0134957	0.0137315	0.0137307	0.0137314	0.0137315	0.000617917	0.0137315	0.0137313	0.00417921	0.0137315	0.0137306	0.0126069	0.0137315	0.0137315	0.0137312	0.0132193
r_0212	0.0135041	0.00540399	0.0136652	6.32856e-07	0.0137315	0.0133466	0.0132785	0.0137315	0.0137315	0.0137315	0.0137316	0.0102795	0.0117314	4.97389e-05	0.0126261	0.0137315	0.013675	1.46419e-06	0.0137315	0.0137315	0	0.00013749	0.0137315	0.0104628	0.0137315	0.0137315	0.0137315	0.0134654	0.0136777	0.0137315	0.000962079	0.0129309	0.0137315	0.0134958	0.0137315	0.0137307	0.0137316	0.0137315	0.000617917	0.0137315	0.0137313	0.00417929	0.0137315	0.0137306	0.0126069	0.0137315	0.0137315	0.0137312	0.0132193
r_0213	0	0	0	0	0	0	0	0	0	0	0	0	0	0	0	0	0	0	0	0	0	0	0	0	0	0	0	0	0	0	0	0	0	0	0	0	0	0	0	0	0	0	0	0	0	0	0	0	0
r_0214	0.0146858	0.00587689	0.0148611	6.88239e-07	0.0149332	0.0145145	0.0144404	0.0149332	0.0149331	0.0149332	0.0149331	0.011179	0.012758	5.40792e-05	0.013731	0.0149331	0.0148718	1.46931e-06	0.0149332	0.0149332	-3.85972e-29	0.000149399	0.0149332	0.0113784	0.0149332	0.0149332	0.0149332	0.0146438	0.0148745	0.0149332	0.00104626	0.0140625	0.0149332	0.0146768	0.0149332	0.0149323	0.0149331	0.0149332	0.000671992	0.0149331	0.014933	0.00454501	0.0149332	0.0149322	0.0137101	0.0149332	0.0149332	0.0149328	0.0143761
r_0215	0.136125	0.0231038	0.19548	2.70566e-06	0.312858	0.0570608	0.0567695	0.312858	0.312867	0.312858	0.312832	0.0439478	0.0501553	0.00021265	0.0539804	0.312836	0.212878	5.84088e-06	0.312858	0.312858	0	0.000587393	0.312858	0.0447317	0.312858	0.312858	0.312858	0.0575688	0.21738	0.312858	0.00411319	0.0552838	0.312858	0.0576988	0.312858	0.31152	0.312828	0.312858	0.00264179	0.312866	0.312602	0.0178678	0.312858	0.311274	0.0538984	0.312858	0.312858	0.312292	0.0565166
r_0216	37.6857	-5.06731	39.9883	-14.4989	42.4508	35.7232	35.2007	42.4505	42.4552	42.4505	42.4495	13.5394	23.7757	-14.4133	30.1785	42.4499	40.212	-14.4976	42.4505	42.4505	4	-14.2604	42.4505	14.8247	42.4505	42.4623	42.4505	36.9047	40.305	42.4505	-12.8221	32.4767	42.4505	37.2862	42.4505	42.4219	42.4499	42.461	-13.4223	42.4506	42.4448	-7.20539	42.4662	42.4149	30.0424	42.4505	42.4505	42.4382	34.7299
r_0217	-1000	-1000	-999.986	-1000	-999.717	-1000	-1000	-999.717	-999.717	-999.717	-999.717	-1000	-1000	-1000	-1000	-999.717	-999.965	-1000	-999.717	-999.717	-4	-1000	-999.717	-1000	-999.717	-999.717	-999.717	-1000	-999.953	-999.717	-1000	-1000	-999.717	-1000	-999.717	-999.72	-999.717	-999.717	-1000	-999.717	-999.718	-1000	-999.717	-999.721	-1000	-999.717	-999.717	-999.718	-1000
r_0218	0	0	0	-6.27719e-40	0	0	-1.13853e-33	9.33886e-34	9.33886e-34	2.34821e-33	1.84565e-33	0	-2.33472e-34	0	0	0	0	0	2.34821e-33	2.34821e-33	0	0	2.34821e-33	4.03266e-33	2.34821e-33	1.16736e-33	2.34821e-33	8.10242e-28	-1.36501e-29	2.34821e-33	1.50431e-28	0	2.34821e-33	0	4.66943e-34	0	2.33468e-34	-1.52243e-31	-2.32627e-37	0	0	2.77961e-37	-7.78291e-32	0	5.69264e-34	0	2.34821e-33	2.80077e-13	0
r_0219	0.136125	0.0231038	0.19548	2.70566e-06	0.312858	0.0570608	0.0567695	0.312858	0.312867	0.312858	0.312832	0.0439478	0.0501553	0.00021265	0.0539804	0.312836	0.212878	5.84088e-06	0.312858	0.312858	0	0.000587393	0.312858	0.0447317	0.312858	0.312858	0.312858	0.0575688	0.21738	0.312858	0.00411319	0.0552838	0.312858	0.0576988	0.312858	0.31152	0.312828	0.312858	0.00264179	0.312866	0.312602	0.0178678	0.312858	0.311274	0.0538984	0.312858	0.312858	0.312292	0.0565166
r_0220	0.039503	0.0158081	0.0399744	1.85128e-06	0.0401683	0.0390423	0.0388433	0.0401683	0.0401682	0.0401683	0.0401682	0.0300704	0.0343174	0.0001455	0.0369346	0.0401682	0.0400031	4.28315e-06	0.0401683	0.0401683	0	0.000402194	0.0401683	0.0306065	0.0401683	0.0401683	0.0401683	0.0393899	0.0400106	0.0401683	0.00281434	0.0378264	0.0401683	0.0394788	0.0401683	0.0401661	0.0401683	0.0401683	0.00180757	0.0401682	0.0401679	0.0122255	0.0401683	0.0401657	0.0368785	0.0401683	0.0401683	0.0401674	0.03867
r_0221	0	0	0	0	0	0	0	0	0	0	0	0	0	0	0	0	0	0	0	0	0	0	0	0	0	0	0	0	0	0	0	0	0	0	0	0	0	0	0	0	0	0	0	0	0	0	0	0	0
r_0222	0	0	0	0	0	0	0	0	0	0	0	0	0	0	0	0	0	0	0	0	0	0	0	0	0	0	0	0	0	0	0	0	0	0	0	0	0	0	0	0	0	0	0	0	0	0	0	0	0
r_0223	0	0	0	0	0	0	0	0	0	0	0	0	0	0	0	0	0	0	0	0	0	0	0	0	0	0	0	0	0	0	0	0	0	0	0	0	0	0	0	0	0	0	0	0	0	0	0	0	0
r_0224	0	0	0	0	0	0	0	0	0	0	0	0	0	0	0	0	0	0	0	0	0	0	0	0	0	0	0	0	0	0	0	0	0	0	0	0	0	0	0	0	0	0	0	0	0	0	0	0	0
r_0225	0.00880353	0.00352295	0.00890858	4.1257e-07	0.0089518	0.00870084	0.00865642	0.0089518	0.00895178	0.0089518	0.00895177	0.00670132	0.00764787	3.24169e-05	0.00823114	0.00895176	0.00891498	8.79531e-07	0.0089518	0.0089518	0	8.95569e-05	0.0089518	0.00682087	0.0089518	0.0089518	0.0089518	0.00877831	0.00891663	0.0089518	0.000627187	0.00842988	0.0089518	0.00879814	0.0089518	0.00895129	0.00895178	0.0089518	0.000402831	0.00895178	0.0089517	0.00272454	0.0089518	0.00895121	0.00821864	0.0089518	0.0089518	0.00895159	0.00861788
r_0226	10.384	2.17523	10.8698	0	11.5078	9.97723	9.89957	11.5078	11.5074	11.5078	11.5075	6.69656	8.21487	0	9.13843	11.5076	10.9198	0	11.5078	11.5078	11.25	0	11.5078	6.88737	11.5078	11.5078	11.5078	10.2117	10.9442	11.5078	0	9.47955	11.5078	10.289	11.5078	11.5003	11.5076	11.5078	0	11.5078	11.5062	1.33432	11.5119	11.4984	9.14932	11.5078	11.5078	11.5044	9.82652
r_0227	0	0	0	0	0	0	0	0	0	0	0	0	0	0	0	0	0	0	0	0	0	0	0	0	0	0	0	0	0	0	0	0	0	0	0	0	0	0	0	0	0	0	0	0	0	0	0	0	0
r_0228	0	0	0	0	0	0	0	0	0	0	0	0	0	0	0	0	0	0	0	0	0	0	0	0	0	0	0	0	0	0	0	0	0	0	0	0	0	0	0	0	0	0	0	0	0	0	0	0	0
r_0229	0	0	0	0	0	0	0	0	0	0	0	0	0	0	0	0	0	0	0	0	0	0	0	0	0	0	0	0	0	0	0	0	0	0	0	0	0	0	0	0	0	0	0	0	0	0	0	0	0
r_0230	0	0	0	0	0	0	0	0	0	0	0	0	0	0	0	0	0	0	0	0	0	0	0	0	0	0	0	0	0	0	0	0	0	0	0	0	0	0	0	0	0	0	0	0	0	0	0	0	0
r_0231	0.000905317	0.000362285	0.000916119	4.24269e-08	0.000920563	0.000894757	0.00089019	0.000920563	0.000920561	0.000920563	0.000920562	0.000689136	0.000786473	3.33451e-06	0.000846455	0.00092056	0.000916778	9.13418e-08	0.000920563	0.000920563	0	9.21053e-06	0.000920563	0.000701428	0.000920563	0.000920563	0.000920563	0.000902723	0.000916948	0.000920563	6.44981e-05	0.000866893	0.000920563	0.000904762	0.000920563	0.000920513	0.000920562	0.000920563	4.14253e-05	0.000920562	0.000920554	0.000280181	0.000920563	0.000920503	0.000845169	0.000920563	0.000920563	0.000920542	0.000886225
r_0233	0	0	0	0	0	0	0	0	0	0	0	0	0	0	0	0	0	0	0	0	0	0	0	0	0	0	0	0	0	0	0	0	0	0	0	0	0	0	0	0	0	0	0	0	0	0	0	0	0
r_0234	0.000897881	0.000359309	0.000908594	4.20784e-08	0.000913002	0.000887408	0.000882878	0.000913002	0.000913	0.000913002	0.000913	0.000683475	0.000780014	3.30712e-06	0.000839503	0.000912999	0.000909248	9.05916e-08	0.000913002	0.000913002	0	9.13488e-06	0.000913002	0.000695667	0.000913002	0.000913002	0.000913002	0.000895308	0.000909417	0.000913002	6.39683e-05	0.000859773	0.000913002	0.000897331	0.000913002	0.000912952	0.000913001	0.000913002	4.10851e-05	0.000913001	0.000912993	0.000277879	0.000913002	0.000912943	0.000838227	0.000913002	0.000913002	0.000912981	0.000878945
r_0235	0.000897881	0.000359309	0.000908594	4.20784e-08	0.000913002	0.000887408	0.000882878	0.000913002	0.000913	0.000913002	0.000913	0.000683475	0.000780014	3.30712e-06	0.000839503	0.000912999	0.000909248	9.05916e-08	0.000913002	0.000913002	0	9.13488e-06	0.000913002	0.000695667	0.000913002	0.000913002	0.000913002	0.000895308	0.000909417	0.000913002	6.39683e-05	0.000859773	0.000913002	0.000897331	0.000913002	0.000912952	0.000913001	0.000913002	4.10851e-05	0.000913001	0.000912993	0.000277879	0.000913002	0.000912943	0.000838227	0.000913002	0.000913002	0.000912981	0.000878945
r_0236	0.000897881	0.000359309	0.000908594	4.20784e-08	0.000913002	0.000887408	0.000882878	0.000913002	0.000913	0.000913002	0.000913	0.000683475	0.000780014	3.30712e-06	0.000839503	0.000912999	0.000909248	9.05916e-08	0.000913002	0.000913002	0	9.13488e-06	0.000913002	0.000695667	0.000913002	0.000913002	0.000913002	0.000895308	0.000909417	0.000913002	6.39683e-05	0.000859773	0.000913002	0.000897331	0.000913002	0.000912952	0.000913001	0.000913002	4.10851e-05	0.000913001	0.000912993	0.000277879	0.000913002	0.000912943	0.000838227	0.000913002	0.000913002	0.000912981	0.000878945
r_0237	0.000897881	0.000359309	0.000908594	4.20784e-08	0.000913002	0.000887408	0.000882878	0.000913002	0.000913	0.000913002	0.000913	0.000683475	0.000780014	3.30712e-06	0.000839503	0.000912999	0.000909248	9.05916e-08	0.000913002	0.000913002	0	9.13488e-06	0.000913002	0.000695667	0.000913002	0.000913002	0.000913002	0.000895308	0.000909417	0.000913002	6.39683e-05	0.000859773	0.000913002	0.000897331	0.000913002	0.000912952	0.000913001	0.000913002	4.10851e-05	0.000913001	0.000912993	0.000277879	0.000913002	0.000912943	0.000838227	0.000913002	0.000913002	0.000912981	0.000878945
r_0238	0.000897881	0.000359309	0.000908594	4.20784e-08	0.000913002	0.000887408	0.000882878	0.000913002	0.000913	0.000913002	0.000913	0.000683475	0.000780014	3.30712e-06	0.000839503	0.000912999	0.000909248	9.05916e-08	0.000913002	0.000913002	0	9.13488e-06	0.000913002	0.000695667	0.000913002	0.000913002	0.000913002	0.000895308	0.000909417	0.000913002	6.39683e-05	0.000859773	0.000913002	0.000897331	0.000913002	0.000912952	0.000913001	0.000913002	4.10851e-05	0.000913001	0.000912993	0.000277879	0.000913002	0.000912943	0.000838227	0.000913002	0.000913002	0.000912981	0.000878945
r_0239	0.000897881	0.000359309	0.000908594	4.20784e-08	0.000913002	0.000887408	0.000882878	0.000913002	0.000913	0.000913002	0.000913	0.000683475	0.000780014	3.30712e-06	0.000839503	0.000912999	0.000909248	9.05916e-08	0.000913002	0.000913002	0	9.13488e-06	0.000913002	0.000695667	0.000913002	0.000913002	0.000913002	0.000895308	0.000909417	0.000913002	6.39683e-05	0.000859773	0.000913002	0.000897331	0.000913002	0.000912952	0.000913001	0.000913002	4.10851e-05	0.000913001	0.000912993	0.000277879	0.000913002	0.000912943	0.000838227	0.000913002	0.000913002	0.000912981	0.000878945
r_0240	0.000897881	0.000359309	0.000908594	4.20784e-08	0.000913002	0.000887408	0.000882878	0.000913002	0.000913	0.000913002	0.000913	0.000683475	0.000780014	3.30712e-06	0.000839503	0.000912999	0.000909248	9.05916e-08	0.000913002	0.000913002	0	9.13488e-06	0.000913002	0.000695667	0.000913002	0.000913002	0.000913002	0.000895308	0.000909417	0.000913002	6.39683e-05	0.000859773	0.000913002	0.000897331	0.000913002	0.000912952	0.000913001	0.000913002	4.10851e-05	0.000913001	0.000912993	0.000277879	0.000913002	0.000912943	0.000838227	0.000913002	0.000913002	0.000912981	0.000878945
r_0241	0.000897881	0.000359309	0.000908594	4.20784e-08	0.000913002	0.000887408	0.000882878	0.000913002	0.000913	0.000913002	0.000913	0.000683475	0.000780014	3.30712e-06	0.000839503	0.000912999	0.000909248	9.05916e-08	0.000913002	0.000913002	0	9.13488e-06	0.000913002	0.000695667	0.000913002	0.000913002	0.000913002	0.000895308	0.000909417	0.000913002	6.39683e-05	0.000859773	0.000913002	0.000897331	0.000913002	0.000912952	0.000913001	0.000913002	4.10851e-05	0.000913001	0.000912993	0.000277879	0.000913002	0.000912943	0.000838227	0.000913002	0.000913002	0.000912981	0.000878945
r_0242	0	0	0	0	0	0	0	0	0	0	0	0	0	0	0	0	0	0	0	0	0	0	0	0	0	0	0	0	0	0	0	0	0	0	0	0	0	0	0	0	0	0	0	0	0	0	0	0	0
r_0243	1.27472e-05	5.10111e-06	1.28993e-05	5.97386e-10	1.29619e-05	1.25985e-05	1.25342e-05	1.29619e-05	1.29618e-05	1.29619e-05	1.29619e-05	9.70329e-06	1.10738e-05	4.69511e-08	1.19184e-05	1.29618e-05	1.29086e-05	1.28613e-09	1.29619e-05	1.29619e-05	0	1.29688e-07	1.29619e-05	9.87637e-06	1.29619e-05	1.29619e-05	1.29619e-05	1.27107e-05	1.2911e-05	1.29619e-05	9.08157e-07	1.22062e-05	1.29619e-05	1.27394e-05	1.29619e-05	1.29612e-05	1.29619e-05	1.29619e-05	5.83284e-07	1.29619e-05	1.29617e-05	3.94505e-06	1.29619e-05	1.2961e-05	1.19003e-05	1.29619e-05	1.29619e-05	1.29616e-05	1.24784e-05
r_0244	0.000851407	0.000340712	0.000861566	3.99004e-08	0.000865745	0.000841476	0.00083718	0.000865745	0.000865743	0.000865745	0.000865744	0.000648099	0.00073964	3.13595e-06	0.00079605	0.000865743	0.000862185	8.59026e-08	0.000865745	0.000865745	0	8.66206e-06	0.000865745	0.000659659	0.000865745	0.000865745	0.000865745	0.000848967	0.000862346	0.000865745	6.06573e-05	0.000815271	0.000865745	0.000850885	0.000865745	0.000865698	0.000865744	0.000865745	3.89585e-05	0.000865744	0.000865736	0.000263496	0.000865745	0.000865689	0.000794841	0.000865745	0.000865745	0.000865725	0.000833451
r_0249	0	0	0	0	0	0	0	0	0	0	0	0	0	0	0	0	0	0	0	0	0	0	0	0	0	0	0	0	0	0	0	0	0	0	0	0	0	0	0	0	0	0	0	0	0	0	0	0	0
r_0250	0.0360241	0.014416	0.036454	1.68824e-06	0.0366308	0.0356039	0.0354222	0.0366308	0.0366307	0.0366308	0.0366307	0.0274219	0.0312951	0.000132686	0.0336819	0.0366307	0.0364802	3.64693e-06	0.0366308	0.0366308	-3.85972e-29	0.000366515	0.0366308	0.027911	0.0366308	0.0366308	0.0366308	0.0359209	0.036487	0.0366308	0.00256649	0.0344952	0.0366308	0.036002	0.0366308	0.0366288	0.0366308	0.0366308	0.00164839	0.0366307	0.0366304	0.0111489	0.0366308	0.0366284	0.0336307	0.0366308	0.0366308	0.03663	0.0352644
r_0251	0	0	0	0	0	0	0	0	0	0	0	0	0	0	0	0	0	0	0	0	0	0	0	0	0	0	0	0	0	0	0	0	0	0	0	0	0	0	0	0	0	0	0	0	0	0	0	0	0
r_0252	0	0	0	0	0	0	0	0	0	0	0	0	0	0	0	0	0	0	0	0	0	0	0	0	0	0	0	0	0	0	0	0	0	0	0	0	0	0	0	0	0	0	0	0	0	0	0	0	0
r_0253	0	0	0	0	0	0	0	0	0	0	0	0	0	0	0	0	0	0	0	0	0	0	0	0	0	0	0	0	0	0	0	0	0	0	0	0	0	0	0	0	0	0	0	0	0	0	0	0	0
r_0254	0	0	0	0	0	0	0	0	0	0	0	0	0	0	0	0	0	0	0	0	0	0	0	0	0	0	0	0	0	0	0	0	0	0	0	0	0	0	0	0	0	0	0	0	0	0	0	0	0
r_0255	0.000144854	0	0	0	0.000231029	0	0	0.000231029	0.000231029	0.000231029	0.000223408	0	0	0	0	0.000223623	0.000230079	0	0.000231029	0.000231029	0	0	0.000231029	0	0.000231029	0.000231029	0.000231029	0	0	0.000231029	0	0	0.000231029	0	0.000231029	0	0.000223624	0.000231029	0	0.000231029	0.000231027	0	0.000231029	0.000231014	0	0.000231029	0.000231029	0.000231024	0
r_0256	0	0	0	0	0	0	0	0	0	0	0	0	0	0	0	0	0	0	0	0	0	0	0	0	0	0	0	0	0	0	0	0	0	0	0	0	0	0	0	0	0	0	0	0	0	0	0	0	0
r_0257	0	0	0	0	0	0	0	0	0	0	0	0	0	0	0	0	0	0	0	0	0	0	0	0	0	0	0	0	0	0	0	0	0	0	0	0	0	0	0	0	0	0	0	0	0	0	0	0	0
r_0258	0.000840651	0.00031944	0.000807775	3.45364e-08	0.000854809	0.00078894	0.000784912	0.000854809	0.000854807	0.000854809	0.000852389	0.000607636	0.000693462	2.94016e-06	0.00074635	0.00085241	0.000851294	5.31465e-08	0.000854809	0.000854809	0	8.12126e-06	0.000854809	0.000618475	0.000854809	0.000854809	0.000854809	0.000795964	0.000808507	0.000854809	5.68703e-05	0.000764371	0.000854809	0.000797762	0.000854809	0.000820692	0.00085239	0.000854809	3.65262e-05	0.000854807	0.0008548	0.000247045	0.000854809	0.000854753	0.000745216	0.000854809	0.000854809	0.000854789	0.000781416
r_0259	0	0	0	0	0	0	0	0	0	0	0	0	0	0	0	0	0	0	0	0	0	0	0	0	0	0	0	0	0	0	0	0	0	0	0	0	0	0	0	0	0	0	0	0	0	0	0	0	0
r_0260	0	0	0	0	0	1.24523e-35	0	0	0	0	0	0	0	0	0	0	0	0	0	0	0	0	0	0	0	0	0	0	0	0	0	0	0	0	0	0	0	0	5.18844e-37	0	0	0	0	0	0	0	0	0	0
r_0261	0	0	0	0	0	0	0	0	0	0	0	0	0	0	0	0	0	0	0	0	0	0	0	0	0	0	0	0	0	0	0	0	0	0	0	0	0	0	0	0	0	0	0	0	0	0	0	0	0
r_0262	0	0	0	0	0	5.53724e-36	0	0	0	0	0	0	0	0	0	0	0	0	0	0	0	4.05672e-38	0	0	0	0	0	6.22613e-36	0	0	0	0	0	0	0	0	0	0	0	0	0	-1.03769e-36	0	0	0	0	0	0	0
r_0263	0	0	0	0	0	0	0	0	0	0	0	0	0	0	0	0	0	0	0	0	0	0	0	0	0	0	0	0	0	0	0	0	0	0	0	0	0	0	0	0	0	0	0	0	0	0	0	0	0
r_0264	0	0	0	0	0	0	0	0	0	0	0	0	0	0	0	0	0	0	0	0	0	0	0	0	0	0	0	0	0	0	0	0	0	0	0	0	0	0	0	0	0	0	0	0	0	0	0	0	0
r_0265	0	0	0	0	0	0	0	0	0	0	0	0	0	0	0	0	0	0	0	0	0	0	0	0	0	0	0	0	0	0	0	0	0	0	0	0	0	0	0	0	0	0	0	0	0	0	0	0	0
r_0266	0	0	0	0	0	0	0	0	0	0	0	0	0	0	0	0	0	0	0	0	0	0	0	0	0	0	0	0	0	0	0	0	0	0	0	0	0	0	0	0	0	0	0	0	0	0	0	0	0
r_0267	0	0	0	0	0	0	0	0	0	0	0	0	0	0	0	0	0	0	0	0	0	-1.89313e-38	0	-1.4965e-36	0	0	0	0	0	0	-5.39598e-35	0	0	0	0	0	0	0	0	0	0	0	0	0	0	0	0	0	2.07538e-36
r_0268	0	0	0	0	0	-1.08086e-32	0	0	0	0	0	-1.03769e-36	8.15402e-36	0	0	0	0	0	0	0	0	0	0	0	0	0	0	-3.11307e-36	0	0	4.15075e-35	0	0	0	0	1.17549e-32	0	0	6.48555e-37	0	0	5.98598e-36	0	0	0	0	0	0	1.55653e-36
r_0269	0	0	0	0	0	0	0	0	0	0	0	0	0	0	0	0	0	0	0	0	0	-1.89313e-38	0	0	0	0	0	0	0	0	-4.15075e-35	0	0	0	0	0	0	0	0	0	0	0	0	0	0	0	0	0	2.07538e-36
r_0270	0	0	0	0	0	-8.21849e-34	0	0	0	0	0	-1.03769e-36	8.15402e-36	0	0	0	0	0	0	0	0	0	0	0	0	0	0	0	0	0	-1.19334e-35	0	0	0	0	0	0	0	6.48555e-37	0	0	1.81596e-36	0	0	0	0	0	0	1.55653e-36
r_0271	0	0	0	0	0	0	0	0	0	0	0	0	0	0	0	0	0	0	0	0	0	0	0	0	0	0	0	0	0	0	0	0	0	0	0	0	0	0	0	0	0	0	0	0	0	0	0	0	0
r_0272	0	0	0	0	0	0	0	0	0	0	0	0	0	0	0	0	0	0	0	0	0	0	0	0	0	0	0	0	0	0	0	0	0	0	0	0	0	0	0	0	0	0	0	0	0	0	0	0	0
r_0273	0	0	0	0	0	0	0	0	0	0	0	0	0	0	0	0	0	0	0	0	0	0	0	0	0	0	0	0	0	0	0	0	0	0	0	0	0	0	0	0	0	0	0	0	0	0	0	0	0
r_0274	0	0	0	0	0	0	0	0	0	0	0	0	0	0	0	0	0	0	0	0	0	0	0	0	0	0	0	0	0	0	0	0	0	0	0	0	0	0	0	0	0	0	0	0	0	0	0	0	0
r_0275	0	0	0	0	0	0	0	0	0	0	0	0	0	0	0	0	0	0	0	0	0	0	0	0	0	0	0	0	0	0	0	0	0	0	0	0	0	0	0	0	0	0	0	0	0	0	0	0	0
r_0276	0	0	0	0	0	0	0	0	0	0	0	0	0	0	0	0	0	0	0	0	0	0	0	0	0	0	0	0	0	0	0	0	0	0	0	0	0	0	0	0	0	0	0	0	0	0	0	0	0
r_0277	0	0	0	0	0	0	0	0	0	0	0	0	0	0	0	0	0	0	0	0	0	0	0	0	0	0	0	0	0	0	0	0	0	0	0	0	0	0	0	0	0	0	0	0	0	0	0	0	0
r_0278	0.0313236	0.0125349	0.0316973	1.46795e-06	0.0318511	0.0309582	0.0308002	0.0318511	0.031851	0.0318511	0.0318511	0.0238438	0.0272117	0.000115373	0.029287	0.031851	0.0317201	3.18579e-06	0.0318511	0.0318511	3.12855e-15	0.000318706	0.0318511	0.0242691	0.0318511	0.0318511	0.0318511	0.0312338	0.0317261	0.0318511	0.00223161	0.0299942	0.0318511	0.0313044	0.0318511	0.0318494	0.0318511	0.0318511	0.0014333	0.0318511	0.0318508	0.00969416	0.0318511	0.031849	0.0292425	0.0318511	0.0318511	0.0318504	0.030663
r_0279	0.0350946	0.014044	0.0355134	1.64468e-06	0.0356857	0.0346853	0.0345083	0.0356857	0.0356856	0.0356857	0.0356856	0.0267144	0.0304877	0.000129262	0.0328129	0.0356856	0.0355389	3.56667e-06	0.0356857	0.0356857	1.53585e-15	0.000357072	0.0356857	0.0271909	0.0356857	0.0356857	0.0356857	0.0349941	0.0355456	0.0356857	0.00250027	0.0336052	0.0356857	0.0350731	0.0356857	0.0356837	0.0356856	0.0356857	0.00160586	0.0356856	0.0356853	0.0108612	0.0356857	0.0356833	0.032763	0.0356857	0.0356857	0.0356848	0.0343545
r_0280	0.13528	0.0541355	0.136894	6.33976e-06	0.137558	0.133702	0.133019	0.137558	0.137558	0.137558	0.137558	0.102976	0.117521	0.000498248	0.126484	0.137557	0.136992	1.36278e-05	0.137558	0.137558	2	0.00137629	0.137558	0.104813	0.137558	0.137558	0.137558	0.134892	0.137018	0.137558	0.00963779	0.129538	0.137558	0.135197	0.137558	0.13755	0.137558	0.137558	0.00619011	0.137558	0.137556	0.0418668	0.137558	0.137549	0.126292	0.137558	0.137558	0.137555	0.132427
r_0281	0	0	0	0	0	0	0	0	0	0	0	0	0	0	0	0	0	0	0	0	0	0	0	0	0	0	0	0	0	0	0	0	0	0	0	0	0	0	0	0	0	0	0	0	0	0	0	0	0
r_0282	0	0	0	0	0	0	0	0	0	0	0	0	0	0	0	0	0	0	0	0	0	0	0	0	0	0	0	0	0	0	0	0	0	0	0	0	0	0	0	0	0	0	0	0	0	0	0	0	0
r_0283	0	0	0	0	0	0	0	0	0	0	0	0	0	0	0	0	0	0	0	0	0	0	0	0	0	0	0	0	0	0	0	0	0	0	0	0	0	0	0	0	0	0	0	0	0	0	0	0	0
r_0284	0	0	0	0	0	0	0	0	0	0	0	0	0	0	0	0	0	0	0	0	0	0	0	0	0	0	0	0	0	0	0	0	0	0	0	0	0	0	0	0	0	0	0	0	0	0	0	0	0
r_0285	0	0	0	0	0	0	0	0	0	0	0	0	0	0	0	0	0	0	0	0	0	0	0	0	0	0	0	0	0	0	0	0	0	0	0	0	0	0	0	0	0	0	0	0	0	0	0	0	0
r_0286	0	0	0	0	0	0	0	0	0	0	0	0	0	0	0	0	0	0	0	0	0	0	0	0	0	0	0	0	0	0	0	0	0	0	0	0	0	0	0	0	0	0	0	0	0	0	0	0	0
r_0287	0	0	0	0	0	0	0	0	0	0	0	0	0	0	0	0	0	0	0	0	0	0	0	0	0	0	0	0	0	0	0	0	0	0	0	0	0	0	0	0	0	0	0	0	0	0	0	0	0
r_0288	0	0	0	0	0	0	0	0	0	0	0	0	0	0	0	0	0	0	0	0	0	0	0	0	0	0	0	0	0	0	0	0	0	0	0	0	0	0	0	0	0	0	0	0	0	0	0	0	0
r_0289	0	0	0	0	0	0	0	0	0	0	0	0	0	0	0	0	0	0	0	0	0	0	0	0	0	0	0	0	0	0	0	0	0	0	0	0	0	0	0	0	0	0	0	0	0	0	0	0	0
r_0290	0	0	0	0	0	0	0	0	0	0	0	0	0	0	0	0	0	0	0	0	0	0	0	0	0	0	0	0	0	0	0	0	0	0	0	0	0	0	0	0	0	0	0	0	0	0	0	0	0
r_0291	0	0	0	0	0	0	0	0	0	0	0	0	0	0	0	0	0	0	0	0	0	0	0	0	0	0	0	0	0	0	0	0	0	0	0	0	0	0	0	0	0	0	0	0	0	0	0	0	0
r_0292	0	0	0	0	0	0	0	0	0	0	0	0	0	0	0	0	0	0	0	0	0	0	0	0	0	0	0	0	0	0	0	0	0	0	0	0	0	0	0	0	0	0	0	0	0	0	0	0	0
r_0293	0	0	0	0	0	0	0	0	0	0	0	0	0	0	0	0	0	0	0	0	0	0	0	0	0	0	0	0	0	0	0	0	0	0	0	0	0	0	0	0	0	0	0	0	0	0	0	0	0
r_0294	0	0	0	0	0	0	0	0	0	0	0	0	0	0	0	0	0	0	0	0	0	0	0	0	0	0	0	0	0	0	0	0	0	0	0	0	0	0	0	0	0	0	0	0	0	0	0	0	0
r_0295	0	0	0	0	0	0	0	0	0	0	0	0	0	0	0	0	0	0	0	0	0	0	0	0	0	0	0	0	0	0	0	0	0	0	0	0	0	0	0	0	0	0	0	0	0	0	0	0	0
r_0296	0	0	0	0	0	0	0	0	0	0	0	0	0	0	0	0	0	0	0	0	0	0	0	0	0	0	0	0	0	0	0	0	0	0	0	0	0	0	0	0	0	0	0	0	0	0	0	0	0
r_0297	0	0	0	0	0	0	0	0	0	0	0	0	0	0	0	0	0	0	0	0	0	0	0	0	0	0	0	0	0	0	0	0	0	0	0	0	0	0	0	0	0	0	0	0	0	0	0	0	0
r_0298	0	0	0	0	0	0	0	0	0	0	0	0	0	0	0	0	0	0	0	0	0	0	0	0	0	0	0	0	0	0	0	0	0	0	0	0	0	0	0	0	0	0	0	0	0	0	0	0	0
r_0299	0	0	0	0	0	0	0	0	0	0	0	0	0	0	0	0	0	0	0	0	0	0	0	0	0	0	0	0	0	0	0	0	0	0	0	0	0	0	0	0	0	0	0	0	0	0	0	0	0
r_0300	0.13528	0.0541355	0.136894	6.33976e-06	0.137558	0.133702	0.133019	0.137558	0.137558	0.137558	0.137558	0.102976	0.117521	0.000498248	0.126484	0.137557	0.136992	1.36278e-05	0.137558	0.137558	2	0.00137629	0.137558	0.104813	0.137558	0.137558	0.137558	0.134892	0.137018	0.137558	0.00963779	0.129538	0.137558	0.135197	0.137558	0.13755	0.137558	0.137558	0.00619011	0.137558	0.137556	0.0418668	0.137558	0.137549	0.126292	0.137558	0.137558	0.137555	0.132427
r_0301	0	0	0	0	0	0	0	0	0	0	0	0	0	0	0	0	0	0	0	0	0	0	0	0	0	0	0	0	0	0	0	0	0	0	0	0	0	0	0	0	0	0	0	0	0	0	0	0	0
r_0302	0.13528	0.0541355	0.136894	6.33976e-06	0.137558	0.133702	0.133019	0.137558	0.137558	0.137558	0.137558	0.102976	0.117521	0.000498248	0.126484	0.137557	0.136992	1.36278e-05	0.137558	0.137558	2	0.00137629	0.137558	0.104813	0.137558	0.137558	0.137558	0.134892	0.137018	0.137558	0.00963779	0.129538	0.137558	0.135197	0.137558	0.13755	0.137558	0.137558	0.00619011	0.137558	0.137556	0.0418668	0.137558	0.137549	0.126292	0.137558	0.137558	0.137555	0.132427
r_0303	0	0	0	0	0	0	0	0	0	0	0	0	0	0	0	0	0	0	0	0	0	0	0	0	0	0	0	0	0	0	0	0	0	0	0	0	0	0	0	0	0	0	0	0	0	0	0	0	0
r_0304	0	0	0	0	0	0	0	0	0	0	0	0	0	0	0	0	0	0	0	0	0	0	0	0	0	0	0	0	0	0	0	0	0	0	0	0	0	0	0	0	0	0	0	0	0	0	0	0	0
r_0306	0	0	0	0	0	0	0	0	0	0	0	0	0	0	0	0	0	0	0	0	0	0	0	0	0	0	0	0	0	0	0	0	0	0	0	0	0	0	0	0	0	0	0	0	0	0	0	0	0
r_0307	0	0	0	0	0	0	0	0	0	0	0	0	0	0	0	0	0	0	0	0	0	0	0	0	0	0	0	0	0	0	0	0	0	0	0	0	0	0	0	0	0	0	0	0	0	0	0	0	0
r_0308	0	0	0	0	0	0	0	0	0	0	0	0	0	0	0	0	0	0	0	0	0	0	0	0	0	0	0	0	0	0	0	0	0	0	0	0	0	0	0	0	0	0	0	0	0	0	0	0	0
r_0309	0	0	0	0	0	0	0	0	0	0	0	0	0	0	0	0	0	0	0	0	-8.98869e-17	0	0	0	0	0	0	0	0	0	0	0	0	0	0	0	0	0	0	0	0	0	0	0	0	0	0	0	0
r_0310	0	0	0	0	0	0	0	0	0	0	0	0	0	0	0	0	0	0	0	0	0	0	0	0	0	0	0	0	0	0	0	0	0	0	0	0	0	0	0	0	0	0	0	0	0	0	0	0	0
r_0311	0	0	0	0	0	0	0	0	0	0	0	0	0	0	0	0	0	0	0	0	8.98869e-17	0	0	0	0	0	0	0	0	0	0	0	0	0	0	0	0	0	0	0	0	0	0	0	0	0	0	0	0
r_0312	0	0	0	0	0	0	0	0	0	0	0	0	-7.14891e-30	0	-3.15701e-24	0	0	0	0	0	0	0	0	0	0	0	0	-2.75564e-28	0	0	0	0	0	0	0	0	0	0	0	0	0	-2.71338e-26	0	0	0	-6.54464e-28	0	0	1.40815e-26
r_0313	0.00087637	0.000350708	0.000886827	4.10703e-08	0.000891129	0.000866148	0.000861733	0.000891129	0.000891127	0.000891129	0.000891134	0.000667108	0.000761327	3.22789e-06	0.00081939	0.000891133	0.000887464	9.50212e-08	0.000891129	0.000891129	0	8.92263e-06	0.000891129	0.000679001	0.000891129	0.000891129	0.000891129	0.000873859	0.000887636	0.000891129	6.24358e-05	0.000839181	0.000891129	0.000875833	0.000891129	0.000891087	0.000891135	0.000891129	4.01008e-05	0.000891127	0.00089112	0.000271229	0.000891129	0.000891071	0.000818145	0.000891129	0.000891129	0.000891108	0.000857888
r_0314	0	0	0	0	0	0	0	0	0	0	0	0	0	0	0	0	0	0	0	0	0	0	0	0	0	0	0	0	0	0	0	0	0	0	0	0	0	0	0	0	0	0	0	0	0	0	0	0	0
r_0315	0	0	0	0	0	0	0	0	0	0	0	0	0	0	0	0	0	0	0	0	0	0	0	0	0	0	0	0	0	0	0	0	0	0	0	0	0	0	0	0	0	0	0	0	0	0	0	0	0
r_0317	0.000905317	0.000362285	0.000916119	4.24269e-08	0.000920563	0.000894757	0.00089019	0.000920563	0.000920561	0.000920563	0.000920562	0.000689136	0.000786473	3.33451e-06	0.000846455	0.00092056	0.000916778	9.13418e-08	0.000920563	0.000920563	0	9.21053e-06	0.000920563	0.000701428	0.000920563	0.000920563	0.000920563	0.000902723	0.000916948	0.000920563	6.44981e-05	0.000866893	0.000920563	0.000904762	0.000920563	0.000920513	0.000920562	0.000920563	4.14253e-05	0.000920562	0.000920554	0.000280181	0.000920563	0.000920503	0.000845169	0.000920563	0.000920563	0.000920542	0.000886225
r_0318	0	0	0	0	0	0	0	0	0	0	0	0	0	0	0	0	0	0	0	0	0	0	0	0	0	0	0	0	0	0	0	0	0	0	0	0	0	0	0	0	0	0	0	0	0	0	0	0	0
r_0319	0	0	0	0	0	0	0	0	0	0	0	0	0	0	0	0	0	0	0	0	0	0	0	0	0	0	0	0	0	0	0	0	0	0	0	0	0	0	0	0	0	0	0	0	0	0	0	0	0
r_0320	0	0	0	0	0	0	0	0	0	0	0	0	0	0	0	0	0	0	0	0	0	0	0	0	0	0	0	0	0	0	0	0	0	0	0	0	0	0	0	0	0	0	0	0	0	0	0	0	0
r_0321	0	0	0	0	0	0	0	0	0	0	0	0	0	0	0	0	0	0	0	0	0	0	0	0	0	0	0	0	0	0	0	0	0	0	0	0	0	0	0	0	0	0	0	0	0	0	0	0	0
r_0322	0	0	0	0	0	0	0	0	0	0	0	0	0	0	0	0	0	0	0	0	0	0	0	0	0	0	0	0	0	0	0	0	0	0	0	0	0	0	0	0	0	0	0	0	0	0	0	0	0
r_0323	0	0	0	0	0	0	0	0	0	0	0	0	0	0	0	0	0	0	0	0	0	0	0	0	0	0	0	0	0	0	0	0	0	0	0	0	0	0	0	0	0	0	0	0	0	0	0	0	0
r_0326	-240.467	-254.893	-239.882	-264.249	-239.208	-240.99	-241.117	-239.208	-239.207	-239.208	-239.208	-246.459	-243.949	-264.164	-242.38	-239.208	-239.821	-264.248	-239.208	-239.208	-15.25	-264.012	-239.208	-246.144	-239.208	-239.205	-239.208	-240.691	-239.797	-239.208	-262.585	-241.804	-239.208	-240.596	-239.208	-239.217	-239.208	-239.205	-263.181	-239.208	-239.21	-257.014	-239.205	-239.218	-242.414	-239.208	-239.208	-239.212	-241.239
r_0327	0	0	0	0	0	-5.33775e-29	0	0	0	0	0	0	-8.52059e-28	0	0	0	0	0	0	0	0	0	0	2.73293e-26	0	0	0	-2.1351e-28	8.34023e-31	0	0	0	0	0	0	0	0	0	0	0	0	0	0	0	-5.33775e-29	0	0	0	8.34023e-31
r_0328	0	0	0	0	0	0	0	0	0	0	0	0	0	0	0	0	0	0	0	0	0	0	0	0	0	0	0	0	0	0	0	0	0	0	0	0	0	0	0	0	0	0	0	0	0	0	0	0	0
r_0329	0	-1.77087e-26	0	-5.52513e-27	-3.57008e-26	-3.61978e-27	-1.32461e-26	-1.07669e-25	2.26672e-26	7.93352e-27	5.27012e-26	-2.69173e-26	1.76379e-26	-1.12003e-28	-3.79501e-23	-7.87685e-26	0	9.0536e-28	7.93352e-27	7.93352e-27	15.25	4.13942e-28	7.93352e-27	-2.15551e-25	7.93352e-27	-4.2501e-28	7.93352e-27	6.47148e-25	3.37599e-25	7.93352e-27	1.92147e-24	0	7.93352e-27	0	-7.14017e-26	0	8.16019e-26	1.13336e-26	-2.24859e-24	1.11636e-25	0	-8.16019e-26	-3.30091e-26	-8.35056e-26	-7.37791e-27	-3.31224e-24	7.93352e-27	2.81215e-26	-6.12723e-27
r_0330	-0.00111538	-0.320832	-0.00112869	-0.500131	-0.00113416	-0.0167485	-0.0183794	-0.00113416	-0.00113416	-0.00113416	-0.00113485	-0.138133	-0.0813413	-0.427039	-0.0459451	-0.00113485	-0.0011295	-0.521692	-0.00113416	-0.00113416	0	-0.496011	-0.00113416	-0.131528	-0.00113416	-0.00113416	-0.00113416	-0.0116003	-0.00112971	-0.00113416	-0.488013	-0.0332087	-0.00113416	-0.0106586	-0.00113416	-0.00113479	-0.00113416	-0.00113416	-0.500275	-0.00113416	-0.00113415	-0.366417	-0.00113416	-0.00113409	-0.0425011	-0.00113416	-0.00113416	-0.00113414	-0.0219098
r_0331	0	0	0	0	0	0	0	0	0	0	0	0	0	0	0	0	0	0	0	0	0	0	0	0	0	0	0	0	0	0	0	0	0	0	0	0	0	0	0	0	0	0	0	0	0	0	0	0	0
r_0332	0	0	0	0	0	0	0	0	0	0	0	0	0	0	0	0	0	0	0	0	0	0	0	0	0	0	0	0	0	0	0	0	0	0	0	0	0	0	0	0	0	0	0	0	0	0	0	0	0
r_0333	-0.0007967	-0.320704	-0.000806206	-0.500131	-0.000810117	-0.0164336	-0.018066	-0.000810117	-0.000810116	-0.000810117	-0.000810805	-0.13789	-0.0810645	-0.427038	-0.0456471	-0.000810804	-0.000806786	-0.521692	-0.000810117	-0.000810117	0	-0.496008	-0.000810117	-0.131281	-0.000810117	-0.000810117	-0.000810117	-0.0112825	-0.000806936	-0.000810117	-0.48799	-0.0329036	-0.000810117	-0.0103401	-0.000810117	-0.000810762	-0.000810116	-0.000810117	-0.50026	-0.000810116	-0.000810109	-0.366318	-0.000810117	-0.000810065	-0.0422036	-0.000810117	-0.000810117	-0.000810098	-0.0215978
r_0334	0	0	0	3.25361e-29	0	2.7017e-28	0	7.32604e-31	4.57323e-30	-2.92595e-31	7.95143e-31	0	0	0	0	8.46235e-31	-3.25361e-29	0	-2.92595e-31	-2.92595e-31	-1.49623e-15	0	-2.92595e-31	0	-2.92595e-31	0	-2.92595e-31	0	0	-2.92595e-31	0	0	-2.92595e-31	0	0	0	2.10847e-29	0	0	4.80794e-33	0	0	-3.21631e-30	0	0	0	-2.92595e-31	-1.30144e-28	0
r_0335	0	0	0	0	0	0	0	0	0	0	0	0	0	0	0	0	0	0	0	0	0	0	0	0	0	0	0	0	0	0	0	0	0	0	0	0	0	0	0	0	0	0	0	0	0	0	0	0	0
r_0336	0	0	0	0	0	0	0	0	0	0	0	0	0	0	0	0	0	0	0	0	0	0	0	0	0	0	0	0	0	0	0	0	0	0	0	0	0	0	0	0	0	0	0	0	0	0	0	0	0
r_0337	0	0	0	0	0	0	0	0	0	0	0	0	0	1.56172e-07	0	0	0	0	0	0	0	0	0	0	0	0	0	0	0	0	0	0	0	0	0	0	0	0	0	0	0	0	0	0	0	0	0	0	0
r_0338	0	0	0	0	0	0	0	0	0	0	0	0	0	0	0	0	0	0	0	0	0	0	0	0	0	0	0	0	0	0	0	0	0	0	0	0	0	0	0	0	0	0	0	0	0	0	0	0	0
r_0339	0	0	0	0	0	0	0	0	0	0	0	0	0	0	0	0	0	0	0	0	0	0	0	0	0	0	0	0	0	0	0	0	0	0	0	0	0	0	0	0	0	0	0	0	0	0	0	0	0
r_0340	0	-2.34332e-05	-7.23738e-05	-3.35174e-09	6.31353e-12	-7.06862e-05	-7.03254e-05	-1.2306e-12	0	-7.27128e-12	-1.48112e-05	-5.4442e-05	-6.21317e-05	0	-6.68703e-05	-9.02833e-06	-5.70322e-12	-7.21604e-09	-7.27128e-12	-7.27128e-12	0	-7.27636e-07	-7.27128e-12	-5.54131e-05	-7.27128e-12	1.21448e-12	-7.27128e-12	-6.94784e-05	-7.24393e-05	-7.27128e-12	-7.22617e-05	-5.91206e-05	-7.27128e-12	-7.14766e-05	-2.45205e-12	-7.15627e-05	-1.48112e-05	9.46629e-13	-6.78811e-05	0	1.99082e-12	-2.21344e-05	1.21529e-11	2.61664e-12	0	-6.09561e-12	-7.27128e-12	-2.33816e-12	-7.00121e-05
r_0341	0	-2.24959e-05	-6.94789e-05	-3.21767e-09	2.91371e-12	-6.78588e-05	-6.75123e-05	-2.60934e-12	1.34427e-13	-5.06202e-12	-1.01563e-05	-5.22643e-05	-5.96465e-05	-2.25795e-07	-6.41955e-05	-1.48112e-05	-3.15336e-12	-6.9274e-09	-5.06202e-12	-5.06202e-12	0	-6.9853e-07	-5.06202e-12	-5.31966e-05	-5.06202e-12	3.68346e-12	-5.06202e-12	-6.94784e-05	-6.95417e-05	-5.06202e-12	-6.93712e-05	-5.91206e-05	-5.06202e-12	-6.86175e-05	-2.14284e-12	-6.8155e-05	-1.01563e-05	2.19367e-12	-6.51658e-05	4.04924e-27	1.1608e-12	-2.1249e-05	4.45801e-12	2.44396e-12	-5.72303e-05	-3.15933e-12	-5.06202e-12	-7.55542e-13	-6.72116e-05
r_0342	0	0	0	0	0	0	0	0	0	0	0	0	0	0	0	0	0	0	0	0	0	0	0	0	0	0	0	0	0	0	0	0	0	0	0	0	0	0	0	0	0	0	0	0	0	0	0	0	0
r_0343	0	0	0	-3.21767e-09	0	0	0	0	0	0	0	0	0	0	0	0	0	0	0	0	0	0	0	0	0	0	0	0	0	0	0	0	0	0	0	0	0	0	0	0	0	0	0	0	0	0	0	0	0
r_0344	0.00047802	0.000191292	0.000483724	2.2402e-08	0.00048607	0.000472445	0.000470033	0.00048607	0.000486069	0.00048607	0.000486069	0.000363873	0.000415269	1.76067e-06	0.00044694	0.000486069	0.000484072	4.82398e-08	0.00048607	0.00048607	-1.82185e-15	4.8633e-06	0.00048607	0.000370364	0.00048607	0.00048607	0.00048607	0.00047665	0.000484162	0.00048607	3.40559e-05	0.000457732	0.00048607	0.000477727	0.00048607	0.000486044	0.00048607	0.00048607	2.18732e-05	0.000486069	0.000486065	0.000147939	0.00048607	0.000486039	0.000446261	0.00048607	0.00048607	0.000486059	0.000467939
r_0345	-6.10761e-18	4.58744e-21	-7.58817e-19	-4.63145e-23	2.29128e-17	0	-3.0538e-18	2.44304e-17	2.44304e-17	-1.51763e-18	-2.44304e-17	1.01115e-29	2.29128e-17	0	-7.52723e-18	2.29128e-17	-1.22152e-17	2.9764e-21	-1.51763e-18	-1.51763e-18	2.35996e-29	-7.45557e-22	-1.51763e-18	1.0595e-35	-1.51763e-18	0	-1.51763e-18	3.02871e-20	1.21198e-17	-1.51763e-18	0	-4.29138e-29	-1.51763e-18	-1.04324e-19	-2.44304e-17	-1.51763e-18	-1.51763e-18	-2.29128e-17	-1.95443e-16	-1.51763e-18	-1.0595e-35	1.32438e-36	0	2.29128e-17	3.69447e-17	-6.65871e-19	-1.51763e-18	-2.22193e-29	-1.12609e-17
r_0346	0	0	0	0	0	0	0	0	0	0	0	0	0	0	0	0	0	0	0	0	0	0	0	0	0	0	0	0	0	0	0	0	0	0	0	0	0	0	0	0	0	0	0	0	0	0	0	0	0
r_0347	0	0	0	0	0	0	0	0	0	0	0	0	0	0	0	0	0	0	0	0	0	0	0	0	0	0	0	0	0	0	0	0	0	0	0	0	0	0	0	0	0	0	0	0	0	0	0	0	0
r_0348	0	0	0	0	0	0	0	0	0	0	0	0	0	0	0	0	0	0	0	0	0	0	0	0	0	0	0	0	0	0	0	0	0	0	0	0	0	0	0	0	0	0	0	0	0	0	0	0	0
r_0349	-0.0146858	-0.326262	-0.0148611	-0.500132	-0.0149332	-0.0301607	-0.0317231	-0.0149332	-0.0149331	-0.0149332	-0.0149338	-0.148463	-0.0931304	-0.427089	-0.0586332	-0.0149338	-0.0148718	-0.521693	-0.0149332	-0.0149332	3.85972e-29	-0.496149	-0.0149332	-0.142042	-0.0149332	-0.0149332	-0.0149332	-0.0251318	-0.0148745	-0.0149332	-0.488979	-0.0462032	-0.0149332	-0.0242208	-0.0149332	-0.014933	-0.0149331	-0.0149332	-0.500896	-0.0149331	-0.014933	-0.370617	-0.0149332	-0.0149322	-0.05517	-0.0149332	-0.0149332	-0.0149328	-0.035194
r_0350	0	0	0	0	0	0	0	0	0	0	0	0	0	0	0	0	0	0	0	0	0	0	0	0	0	0	0	0	0	0	0	0	0	0	0	0	0	0	0	0	0	0	0	0	0	0	0	0	0
r_0351	0	0	0	0	0	0	0	0	0	0	0	0	0	0	0	0	0	0	0	0	0	0	0	0	0	0	0	0	0	0	0	0	0	0	0	0	0	0	0	0	0	0	0	0	0	0	0	0	0
r_0352	0.0747811	0.0299381	0.0753803	3.49098e-06	0.076208	0.0736226	0.0732468	0.076208	0.0762079	0.076208	0.0762067	0.0567036	0.0647128	0.000274371	0.0696482	0.076207	0.0758946	7.5698e-06	0.076208	0.076208	0	0.000757916	0.076208	0.0577151	0.076208	0.076208	0.076208	0.0746192	0.0754486	0.076208	0.00530704	0.0713299	0.076208	0.0744458	0.076208	0.0762031	0.0762072	0.076208	0.00340857	0.0762079	0.0762072	0.0230539	0.076208	0.0762031	0.0695424	0.076208	0.076208	0.0762063	0.0729205
r_0353	0.0255873	0.0102394	0.0258927	1.19913e-06	0.0260183	0.0252889	0.0251598	0.0260183	0.0260182	0.0260183	0.0260182	0.0194773	0.0222284	9.42446e-05	0.0239237	0.0260182	0.0259113	2.60233e-06	0.0260183	0.0260183	0	0.000260342	0.0260183	0.0198248	0.0260183	0.0260183	0.0260183	0.025514	0.0259161	0.0260183	0.00182294	0.0245014	0.0260183	0.0255717	0.0260183	0.0260168	0.0260183	0.0260183	0.00117082	0.0260182	0.026018	0.00791888	0.0260183	0.0260166	0.0238874	0.0260183	0.0260183	0.0260177	0.0250477
r_0354	0	0	0	0	0	0	0	0	0	0	0	0	0	0	0	0	0	0	0	0	0	0	0	0	0	0	0	0	0	0	0	0	0	0	0	0	0	0	0	0	0	0	0	0	0	0	0	0	0
r_0355	0.00181913	0.000727971	0.00184084	8.5252e-08	0.00184977	0.00179791	0.00178874	0.00184977	0.00184976	0.00184977	0.00184976	0.00138474	0.00158033	6.70032e-06	0.00170086	0.00184976	0.00184216	1.83541e-07	0.00184977	0.00184977	-2.4423e-15	1.85075e-05	0.00184977	0.00140944	0.00184977	0.00184977	0.00184977	0.00181392	0.0018425	0.00184977	0.000129602	0.00174192	0.00184977	0.00181802	0.00184977	0.00184967	0.00184977	0.00184977	8.32396e-05	0.00184976	0.00184975	0.000562991	0.00184977	0.00184965	0.00169827	0.00184977	0.00184977	0.00184972	0.00178077
r_0356	0	0	0	0	0	0	0	0	0	0	0	0	0	0	0	0	0	0	0	0	0	0	0	0	0	0	0	0	0	0	0	0	0	0	0	0	0	0	0	0	0	0	0	0	0	0	0	0	0
r_0357	0	0	0	0	0	0	0	0	0	0	0	0	0	0	0	0	0	0	0	0	0	0	0	0	0	0	0	0	0	0	0	0	0	0	0	0	0	0	0	0	0	0	0	0	0	0	0	0	0
r_0358	0	0	0	0	0	0	0	0	0	0	0	0	0	0	0	0	0	0	0	0	0	0	0	0	0	0	0	0	0	0	0	0	0	0	0	0	0	0	0	0	0	0	0	0	0	0	0	0	0
r_0359	0	0	0	0	0	0	0	0	0	0	0	0	0	0	0	0	0	0	0	0	0	0	0	0	0	0	0	0	0	0	0	0	0	0	0	0	0	0	0	0	0	0	0	0	0	0	0	0	0
r_0360	0	0	0	0	0	0	0	0	0	0	0	0	0	0	0	0	0	0	0	0	0	0	0	0	0	0	0	0	0	0	0	0	0	0	0	0	0	0	0	0	0	0	0	0	0	0	0	0	0
r_0361	0.107276	0.042929	0.108556	5.02738e-06	0.109082	0.106024	0.105483	0.109082	0.109082	0.109082	0.109082	0.0816592	0.0931933	0.00039511	0.100301	0.109082	0.108634	1.08105e-05	0.109082	0.109082	0	0.00109139	0.109082	0.0831158	0.109082	0.109082	0.109082	0.106968	0.108654	0.109082	0.0076427	0.102723	0.109082	0.10721	0.109082	0.109076	0.109082	0.109082	0.0049087	0.109082	0.109081	0.0332	0.109082	0.109075	0.100148	0.109082	0.109082	0.10908	0.105013
r_0362	0.107276	0.042929	0.108556	5.02738e-06	0.109082	0.106024	0.105483	0.109082	0.109082	0.109082	0.109082	0.0816592	0.0931933	0.00039511	0.100301	0.109082	0.108634	1.08105e-05	0.109082	0.109082	0	0.00109139	0.109082	0.0831158	0.109082	0.109082	0.109082	0.106968	0.108654	0.109082	0.0076427	0.102723	0.109082	0.10721	0.109082	0.109076	0.109082	0.109082	0.0049087	0.109082	0.109081	0.0332	0.109082	0.109075	0.100148	0.109082	0.109082	0.10908	0.105013
r_0363	0	0	0	0	0	0	0	0	0	0	0	0	0	0	0	0	0	0	0	0	-1.82185e-15	0	0	0	0	0	0	0	0	0	0	0	0	0	0	0	0	0	0	0	0	0	0	0	0	0	0	0	0
r_0364	0	0	0	0	0	0	0	0	0	0	0	0	0	0	0	0	0	0	0	0	0	0	0	0	0	0	0	0	0	0	0	0	0	0	0	0	0	0	0	0	0	0	0	0	0	0	0	0	0
r_0365	0	0	0	0	0	0	0	0	0	0	0	0	0	0	0	0	0	0	0	0	0	0	0	0	0	0	0	0	0	0	0	0	0	0	0	0	0	0	0	0	0	0	0	0	0	0	0	0	0
r_0366	-119.791	-126.69	-119.494	-131.124	-119.179	-120.059	-120.122	-119.179	-119.178	-119.179	-119.179	-122.698	-121.513	-131.209	-120.777	-119.179	-119.463	-131.249	-119.179	-119.179	2	-131.017	-119.179	-122.575	-119.179	-119.177	-119.179	-119.905	-119.451	-119.179	-130.339	-120.477	-119.179	-119.856	-119.179	-119.182	-119.179	-119.177	-130.738	-119.179	-119.179	-127.695	-119.177	-119.183	-120.794	-119.179	-119.179	-119.18	-120.187
r_0367	0	0	0	0	0	0	0	0	0	0	0	0	0	0	0	0	0	0	0	0	0	0	0	0	0	0	0	0	0	0	0	0	0	0	0	0	0	0	0	0	0	0	0	0	0	0	0	0	0
r_0368	0	0	0	0	0	0	0	0	0	0	0	0	0	0	0	0	0	0	0	0	0	0	0	0	0	0	0	0	0	0	0	0	0	0	0	0	0	0	0	0	0	0	0	0	0	0	0	0	0
r_0369	0	0	0	0	0	0	0	0	0	0	0	0	0	0	0	0	0	0	0	0	0	0	0	0	0	0	0	0	0	0	0	0	0	0	0	0	0	0	0	0	0	0	0	0	0	0	0	-2.98199e-13	0
r_0370	0	0	0	0	0	0	0	0	0	0	0	0	0	0	0	0	0	0	0	0	0	0	0	0	0	0	0	0	0	0	0	0	0	0	0	0	0	0	0	0	0	0	0	0	0	0	0	0	0
r_0373	0	2.48235e-18	0	0	4.76826e-31	0	1.52644e-16	-7.61667e-17	-7.63219e-17	-3.73729e-33	-7.63219e-17	1.5887e-16	-3.05287e-16	-1.22115e-15	0	-7.6477e-17	-7.63219e-17	-3.66345e-15	-3.73729e-33	-3.73729e-33	-2.4423e-15	0	-3.73729e-33	0	-3.73729e-33	0	-3.73729e-33	0	0	-3.73729e-33	-4.08081e-17	0	-3.73729e-33	0	-8.70213e-30	0	-7.63219e-17	7.63219e-17	0	-5.15488e-35	0	0	7.63219e-17	0	-3.05287e-16	0	-3.73729e-33	0	0
r_0374	0	0	0	0	0	0	0	0	0	0	0	0	0	0	0	0	0	0	0	0	0	0	0	0	0	0	0	0	0	0	0	0	0	0	0	0	0	0	0	0	0	0	0	0	0	0	0	0	0
r_0375	0	0	0	0	0	0	0	0	0	0	0	0	0	0	0	0	0	0	0	0	0	0	0	0	0	0	0	0	0	0	0	0	0	0	0	0	0	0	0	0	0	0	0	0	0	0	0	0	0
r_0376	0	0	0	0	0	0	0	0	0	0	0	0	0	0	0	0	0	0	0	0	0	0	0	0	0	0	0	0	0	0	0	0	0	0	0	0	0	0	0	0	0	0	0	0	0	0	0	0	0
r_0377	0	0	0	0	0	0	0	0	0	0	0	0	0	0	0	0	0	0	0	0	0	0	0	0	0	0	0	0	0	0	0	0	0	0	0	0	0	0	0	0	0	0	0	0	0	0	0	0	0
r_0378	0	0	0	0	0	0	0	0	0	0	0	0	0	0	0	0	0	0	0	0	0	0	0	0	0	0	0	0	0	0	0	0	0	0	0	0	0	0	0	0	0	0	0	0	0	0	0	0	0
r_0379	0	0	0	0	0	0	0	0	0	0	0	0	0	0	0	0	0	0	0	0	0	0	0	0	0	0	0	0	0	0	0	0	0	0	0	0	0	0	0	0	0	0	0	0	0	0	0	0	0
r_0380	0	0	0	0	0	0	0	0	0	0	0	0	0	0	0	0	0	0	0	0	0	0	0	0	0	0	0	0	0	0	0	0	0	0	0	0	0	0	0	0	0	0	0	0	0	0	0	0	0
r_0381	0	0	0	0	0	0	0	0	0	0	0	0	0	0	0	0	0	0	0	0	0	0	0	0	0	0	0	0	0	0	0	0	0	0	0	0	0	0	0	0	0	0	0	0	0	0	0	0	0
r_0382	0	0	0	0	0	0	0	0	0	0	0	0	0	0	0	0	0	0	0	0	0	0	0	0	0	0	0	0	0	0	0	0	0	0	0	0	0	0	0	0	0	0	0	0	0	0	0	0	0
r_0383	0	0	0	0	0	0	0	0	0	0	0	0	0	0	0	0	0	0	0	0	0	0	0	0	0	0	0	0	0	0	0	0	0	0	0	0	0	0	0	0	0	0	0	0	0	0	0	0	0
r_0384	0	0	0	0	0	0	0	0	0	0	0	0	0	0	0	0	0	0	0	0	0	0	0	0	0	0	0	0	0	0	0	0	0	0	0	0	0	0	0	0	0	0	0	0	0	0	0	0	0
r_0385	0	0	0	0	4.38609e-05	-2.52716e-27	0	0	0	0	0	0	0	0	0	0	0	-2.01127e-31	0	0	0	0	0	6.57984e-33	0	0	0	0	0	0	0	0	0	0	0	-8.04509e-31	0	0	-5.09495e-38	0	0	2.54431e-37	0	0	0	0	0	-1.29523e-12	0
r_0386	0	0	0	-2.50641e-08	4.38609e-05	0	0	0	0	0	0	0	0	0	0	0	0	0	0	0	0	0	0	0	0	0	0	0	0	0	0	0	0	0	0	0	0	0	0	0	0	0	0	0	0	0	0	0	0
r_0387	0	0	0	-2.50641e-08	4.38609e-05	-1.42731e-28	0	9.36601e-35	2.24784e-34	1.8732e-34	1.33852e-34	0	0	-2.30299e-32	0	0	0	0	1.8732e-34	1.8732e-34	0	0	1.8732e-34	2.0687e-32	1.8732e-34	9.36601e-35	1.8732e-34	1.21536e-27	6.0139e-35	1.8732e-34	2.25646e-28	0	1.8732e-34	0	-9.36601e-35	0	-7.1457e-40	9.36601e-35	2.64283e-37	0	2.06878e-32	-3.28885e-36	5.61961e-34	0	-1.80417e-34	-8.5892e-29	1.8732e-34	0	0
r_0388	0	0	0	0	0	0	0	0	0	0	0	0	0	0	0	0	0	0	0	0	0	0	0	0	0	0	0	0	0	0	0	0	0	0	0	0	0	0	0	0	0	0	0	0	0	0	0	0	0
r_0389	0	0	0	0	4.38609e-05	0	0	0	0	0	0	6.0139e-35	0	0	0	0	0	0	0	0	0	0	0	0	0	0	0	2.25521e-35	0	0	7.52588e-44	0	0	0	0	0	0	0	8.80943e-38	0	0	0	0	0	0	0	0	0	0
r_0390	0	0	0	0	0	0	0	0	0	0	0	0	0	0	0	0	0	0	0	0	0	0	0	0	0	0	0	0	0	0	0	0	0	0	0	0	0	0	0	0	0	0	0	0	0	0	0	0	0
r_0391	0	0	0	0	0	0	0	0	0	0	0	0	0	0	0	0	0	0	0	0	0	0	0	0	0	0	0	0	0	0	0	0	0	0	0	0	0	0	0	0	0	0	0	0	0	0	0	0	0
r_0392	0	0	0	0	0	0	0	0	0	0	0	0	0	0	0	0	0	0	0	0	0	0	0	0	0	0	0	0	0	0	0	0	0	0	0	0	0	0	0	0	0	0	0	0	0	0	0	0	0
r_0393	0.000327533	6.92172e-05	5.68859e-05	0	5.95436e-05	5.55595e-05	0.00170848	5.95436e-05	5.71618e-05	5.95436e-05	5.8197e-05	0.00132261	4.88356e-05	2.25795e-07	5.25602e-05	5.71617e-05	5.92988e-05	1.75177e-07	5.95436e-05	5.95436e-05	0	5.658e-07	5.95436e-05	4.35548e-05	5.95436e-05	5.71619e-05	5.95436e-05	5.60541e-05	5.69374e-05	5.95436e-05	4.00497e-06	0.00166377	5.95436e-05	5.61807e-05	5.95436e-05	6.94784e-05	5.81971e-05	5.95436e-05	2.57228e-06	5.75427e-05	5.9543e-05	1.73977e-05	5.95436e-05	5.95397e-05	5.72303e-05	5.95436e-05	5.95436e-05	5.95422e-05	5.50296e-05
r_0394	0	-9.20687e-36	0	0	0	1.4731e-34	1.1315e-06	0	5.71618e-05	0	0	-1.53448e-36	0	2.25795e-07	0	4.84945e-05	0	1.69635e-07	0	0	0	5.0709e-39	0	-9.80564e-23	0	0	0	0	3.06896e-36	0	-3.08694e-35	0.000688388	0	0	0	1.1751e-32	0	0	2.68534e-36	4.80189e-05	0	-1.26473e-30	0	1.37305e-32	5.72303e-05	3.17667e-29	0	0	-2.65333e-27
r_0395	0.000668531	0.000214023	0.000541206	0	0.000723651	0.000528587	0.000525888	0.00067979	0.000679788	0.00067979	0.000672383	0.000407114	0.000464617	1.96989e-06	0.000500052	0.000672382	0.000676994	5.39611e-08	0.00067979	0.00067979	0	5.44121e-06	0.00067979	0.000414376	0.00067979	0.00067979	0.00067979	0.000533292	0.000541696	0.00067979	3.81029e-05	0.000512126	0.00067979	0.000534497	0.00067979	0.000543802	0.000672383	0.00067979	2.44724e-05	0.000679788	0.000679783	0.000165519	0.00067979	0.000679745	0.000499292	0.00067979	0.00067979	0.000679774	0.000523546
r_0396	0	0	0	0	0	0	0	0	0	0	0	0	0	-1.45506e-35	0	0	0	0	0	0	0	0	0	0	0	0	0	0	0	0	0	0	0	0	0	0	0	0	0	0	7.60218e-33	0	0	0	0	0	0	0	0
r_0397	-8.23817e-28	0	0	-1.34002e-31	5.74595e-05	-8.27391e-32	-5.49957e-33	0	1.12973e-27	0	5.02818e-32	-4.91033e-35	1.22758e-34	0	0	0	0	0	0	0	0	0	0	0	0	-1.00564e-31	0	-4.11908e-28	7.11095e-28	0	0	1.57131e-33	0	-4.91033e-35	0	0	0	0	5.83538e-31	4.83227e-28	0	5.56242e-31	-2.01127e-31	-3.55115e-31	4.10606e-29	0	0	0	-1.10334e-28
r_0398	0	0	0	0	5.74595e-05	0	0	0	0	0	0	0	0	0	0	0	0	0	0	0	0	0	0	0	0	0	0	0	0	0	0	0	0	0	0	0	0	0	0	0	0	0	0	0	0	0	0	0	0
r_0399	0	0	0	0	0	0	0	0	0	0	0	0	0	0	0	0	0	0	0	0	0	0	0	0	0	0	0	0	0	0	0	0	0	0	0	0	0	0	0	0	0	0	0	0	0	0	0	-7.20918e-33	0
r_0400	0	0	0	0	0	0	0	0	0	0	0	0	0	0	3.21128e-22	0	0	0	0	0	0	0	0	0	0	0	0	8.93593e-24	0	0	-8.05545e-26	0	0	0	0	0	0	0	-2.14459e-26	0	0	0	0	0	0	3.07543e-26	0	0	-2.90761e-27
r_0401	0	0	0	0	0	0	0	0	0	0	0	0	0	0	0	0	0	0	0	0	0	0	0	0	0	0	0	0	0	0	0	0	0	0	0	0	0	0	0	0	0	0	0	0	0	0	0	0	0
r_0402	0	0	0	0	0	0	0	0	0	0	0	0	0	0	0	0	0	0	0	0	0	0	0	0	0	0	0	0	0	0	0	0	0	0	0	0	0	0	0	0	0	0	0	0	0	0	0	0	0
r_0403	0	0	0	1.76434e-39	0	-7.13654e-29	0	4.68301e-35	9.36601e-35	9.36601e-35	2.8098e-34	0	0	-8.96903e-33	1.32146e-34	0	0	0	9.36601e-35	9.36601e-35	0	0	9.36601e-35	5.11445e-33	9.36601e-35	4.68301e-35	9.36601e-35	6.07682e-28	0	9.36601e-35	1.12823e-28	0	9.36601e-35	0	-4.68301e-35	0	-3.57285e-40	4.68301e-35	-1.74471e-37	0	-8.64583e-37	-1.29049e-37	2.8098e-34	0	0	-1.09106e-28	9.36601e-35	-5.68837e-13	9.13248e-28
r_0404	0	0	0	0	0	0	0	0	0	0	0	0	0	0	0	0	0	0	0	0	0	0	0	0	0	0	0	0	0	0	0	0	0	0	0	0	0	0	0	0	0	0	0	0	0	0	0	0	0
r_0405	5.85574e-05	0	-4.65254e-36	0	5.95436e-05	0	-3.48941e-36	5.95436e-05	0	5.95436e-05	2.58816e-05	7.56038e-36	0	0	0	-8.89115e-28	5.92987e-05	0	5.95436e-05	5.95436e-05	0	-1.09044e-37	5.95436e-05	0	5.95436e-05	5.95436e-05	5.95436e-05	0	0	5.95436e-05	1.28159e-22	1.51208e-35	5.95436e-05	2.32627e-36	5.95437e-05	-2.94883e-28	2.58817e-05	5.95436e-05	-5.5089e-32	9.52386e-06	5.9543e-05	-1.87192e-36	5.95436e-05	0	0	5.95436e-05	5.95436e-05	5.95422e-05	-8.14195e-36
r_0406	0	-9.88665e-36	0	0	0	1.48881e-34	1.1315e-06	0	5.71618e-05	0	0	-1.16314e-36	4.65254e-36	2.25795e-07	0	4.84945e-05	0	1.69635e-07	0	0	0	5.0709e-39	0	-9.80564e-23	0	0	0	0	4.65254e-36	0	-3.08685e-35	0.000688388	0	0	0	1.17523e-32	0	0	2.61706e-36	4.80189e-05	0	-1.26467e-30	0	1.37302e-32	5.72303e-05	3.17667e-29	0	0	-2.65333e-27
r_0407	-0.000820286	-6.92172e-05	-0.00246281	-0.137992	-5.95436e-05	-0.00581677	-0.00574875	-5.95436e-05	-5.71618e-05	-5.95436e-05	-6.50024e-05	-0.0341566	-0.0216415	-0.120558	-0.0129525	-6.05415e-05	-5.92988e-05	-0.130422	-5.95436e-05	-5.95436e-05	0	-0.000105403	-5.95436e-05	-0.0343771	-5.95436e-05	-5.95436e-05	-5.95436e-05	-6.94784e-05	-0.0023308	-5.95436e-05	-0.121589	-0.00919392	-5.95436e-05	-0.00420907	-5.95436e-05	-0.000214252	-6.3012e-05	-5.95436e-05	-0.131636	-5.75427e-05	-5.9543e-05	-0.0914597	-5.95436e-05	-5.95397e-05	-0.0120892	-5.95436e-05	-5.95436e-05	-5.95422e-05	-0.00707645
r_0408	0	0	0	0	0	0	0	0	0	0	0	0	0	0	0	0	0	0	0	0	0	0	0	0	0	0	0	0	0	0	0	0	0	0	0	0	0	0	0	0	0	0	0	0	0	0	0	0	0
r_0409	0	0	0	0	0	0	0	0	0	0	0	0	0	0	0	0	0	0	0	0	0	0	0	0	0	0	0	0	0	0	0	0	0	0	0	0	0	0	0	0	0	0	0	0	0	0	0	0	0
r_0410	0	0	0	0	0	0	2.97763e-34	0	0	0	0	0	0	0	0	0	0	0	0	0	0	0	0	0	0	0	0	0	0	0	0	0	0	0	0	0	0	0	0	0	0	0	0	0	0	0	0	0	0
r_0411	0	0	0	0	0	0	0	0	0	0	0	0	0	0	0	0	0	0	0	0	0	0	0	0	0	0	0	0	0	0	0	0	0	0	0	0	0	0	0	0	0	0	0	0	0	0	0	0	0
r_0412	0	0	0	0	0	0	0	0	0	0	0	0	0	0	0	0	0	0	0	0	0	0	0	0	0	0	0	0	0	0	0	0	0	0	0	0	0	0	0	0	0	0	0	0	0	0	0	0	0
r_0413	0	0	0	0	0	-2.10525e-32	-3.30364e-34	3.122e-35	6.24401e-35	6.24401e-35	1.8732e-34	0	0	0	0	0	0	0	6.24401e-35	6.24401e-35	0	0	6.24401e-35	7.76356e-33	6.24401e-35	3.122e-35	6.24401e-35	4.05121e-28	0	6.24401e-35	7.52153e-29	0	6.24401e-35	0	-3.122e-35	0	-2.3819e-40	3.122e-35	-1.16314e-37	0	0	4.90385e-36	1.8732e-34	0	1.65182e-35	2.21366e-32	6.24401e-35	0	3.9908e-28
r_0414	0	0	0	0	0	0	0	0	0	0	0	0	0	0	0	0	0	0	0	0	0	0	0	-2.53274e-33	0	0	0	0	0	0	-4.1393e-45	0	0	0	0	0	0	0	0	0	0	0	0	0	0	-6.83711e-29	0	0	0
r_0415	0	0	0	0	0	0	0	0	0	0	0	0	0	0	0	0	0	0	0	0	0	0	0	0	0	0	0	0	0	0	0	0	0	0	0	0	0	0	0	0	1.15607e-32	0	0	0	0	1.26263e-36	0	0	0
r_0416	0	0	0	0	-1.51747e-32	0	0	0	0	0	0	0	0	0	0	0	0	0	0	0	0	0	0	0	0	0	0	1.69468e-28	0	0	0	0	0	0	0	0	0	0	0	0	0	0	0	0	0	-1.26263e-36	0	0	0
r_0417	0	0	0	0	0	0	0	0	0	0	0	0	0	0	0	0	0	0	0	0	0	0	0	0	0	0	0	0	0	0	0	0	0	0	0	0	0	0	0	0	0	0	0	0	0	0	0	0	0
r_0418	0	0	0	0	0	0	0	0	0	0	0	0	0	0	0	0	0	0	0	0	0	0	0	0	0	0	0	1.75169e-28	0	0	0	0	0	0	0	0	0	0	0	0	0	0	0	0	0	0	0	0	0
r_0419	0	0	0	0	0	0	0	0	0	0	0	0	0	0	0	0	0	0	0	0	0	0	0	0	0	0	0	0	0	0	0	0	0	0	0	0	0	0	0	0	0	0	0	0	0	0	0	0	0
r_0420	0	0	0	0	-7.1082e-31	0	0	0	0	0	0	0	0	0	0	0	0	0	0	0	0	0	0	0	0	0	0	0	0	0	0	0	0	0	0	0	0	0	0	0	-1.84273e-32	0	0	0	0	0	0	0	0
r_0421	0	0	0	0	0	0	0	0	0	0	0	0	0	0	0	0	0	0	0	0	0	0	0	0	0	0	0	0	0	0	0	0	0	0	0	0	0	0	0	0	0	0	0	0	0	0	0	0	0
r_0422	0	0	0	0	0	0	0	0	0	0	0	0	0	0	0	0	0	0	0	0	0	0	0	0	0	0	0	0	0	0	0	0	0	0	0	0	0	0	0	0	0	0	0	0	0	0	0	0	0
r_0423	0	0	0	0	0	0	0	0	0	0	0	0	0	-1.47053e-35	0	0	0	0	0	0	0	0	0	0	0	0	0	-2.61218e-51	0	0	0	0	0	0	0	0	0	0	0	0	7.60189e-33	0	0	0	0	0	0	0	0
r_0424	0	0	0	0	0	0	0	0	0	0	0	0	0	-1.47053e-35	0	0	0	0	0	0	0	0	0	0	0	0	0	-4.05086e-51	0	0	0	0	0	0	0	0	0	0	0	0	7.60189e-33	0	0	0	0	0	0	0	0
r_0425	0	0	0	0	0	-7.02484e-33	0	1.04067e-35	2.08134e-35	2.08134e-35	6.244e-35	0	0	-2.9122e-33	0	2.75827e-32	0	0	2.08134e-35	2.08134e-35	0	0	2.08134e-35	3.09305e-33	2.08134e-35	1.04067e-35	2.08134e-35	2.07337e-28	0	2.08134e-35	2.50718e-29	0	2.08134e-35	0	-1.04067e-35	0	-7.93967e-41	1.04067e-35	2.43593e-38	-8.47339e-29	-2.04197e-32	-1.94875e-37	6.24401e-35	0	-2.49439e-35	0	2.08134e-35	0	1.559e-36
r_0426	0	0	0	0	0	0	0	0	0	0	0	0	0	0	0	0	0	0	0	0	0	0	0	0	0	0	0	0	0	0	0	0	0	0	0	0	0	0	0	0	0	0	0	0	0	0	0	0	0
r_0427	0	0	0	-3.80614e-40	7.58578e-31	0	0	0	0	0	0	0	0	0	0	0	0	0	0	0	0	0	0	0	0	0	0	0	0	0	0	0	0	0	0	0	0	0	0	-8.47339e-29	-1.6622e-32	0	0	0	0	-4.20542e-52	0	0	0
r_0428	0	0	0	0	0	0	0	0	0	0	0	0	0	0	0	0	0	0	0	0	0	0	0	0	0	0	0	0	0	0	0	0	0	0	0	0	0	0	0	0	0	0	0	0	0	0	0	0	0
r_0429	0	0	0	0	0	0	0	0	0	0	0	0	0	0	0	0	0	0	0	0	0	0	0	0	0	0	0	0	0	0	0	0	0	0	0	0	0	0	0	0	0	0	0	0	0	0	0	0	0
r_0430	0	0	0	0	0	0	0	0	0	0	0	0	0	0	0	0	0	0	0	0	0	0	0	0	0	0	0	0	0	0	0	0	0	0	0	0	0	0	0	0	0	0	0	0	0	0	0	0	0
r_0431	0	0	0	0	0	0	0	0	0	0	0	0	0	0	0	0	0	0	0	0	0	0	0	0	0	0	0	0	0	0	0	0	0	0	0	0	0	0	0	0	0	0	0	0	0	0	0	0	0
r_0432	-8.23817e-28	0	0	-1.34002e-31	5.74595e-05	-8.27391e-32	-5.49957e-33	0	1.12973e-27	0	5.02818e-32	-4.91033e-35	1.22758e-34	0	0	0	0	0	0	0	0	0	0	0	0	-1.00564e-31	0	-4.11908e-28	7.11095e-28	0	0	1.57131e-33	0	-4.91033e-35	0	0	0	0	5.83538e-31	4.83227e-28	0	5.56242e-31	-2.01127e-31	-3.55115e-31	4.10606e-29	0	0	0	-1.10334e-28
r_0433	-4.15127e-28	0	-9.82066e-35	-1.34002e-31	5.74595e-05	-8.27391e-32	-4.71392e-33	-5.0871e-32	1.13013e-27	2.54005e-32	6.34415e-32	-4.91033e-35	-8.59308e-35	0	0	-4.06477e-31	-4.06477e-31	0	2.54005e-32	2.54005e-32	0	0	2.54005e-32	0	2.54005e-32	-1.01644e-31	2.54005e-32	-4.11908e-28	7.11095e-28	2.54005e-32	1.08373e-35	1.62041e-33	2.54005e-32	0	-4.06477e-31	0	-8.12856e-31	-4.06379e-31	5.83538e-31	5.64044e-28	-2.03204e-31	5.56242e-31	-2.0319e-31	-3.88947e-31	4.10598e-29	0	2.54005e-32	0	-1.10334e-28
r_0434	-1.37854e-27	-5.15422e-35	0	-1.4843e-31	5.74595e-05	-1.14121e-28	1.23034e-32	-5.2587e-32	5.46213e-28	5.27854e-32	5.6159e-32	1.98442e-34	2.48052e-34	-1.19587e-32	0	-4.22085e-31	-7.86535e-29	0	5.27854e-32	5.27854e-32	0	1.53448e-36	5.27854e-32	1.38909e-32	5.27854e-32	0	5.27854e-32	-4.16162e-28	-5.41031e-28	5.27854e-32	1.44119e-28	8.92987e-34	5.27854e-32	0	-4.22085e-31	-4.49669e-31	-4.22233e-31	-8.44468e-31	-7.30959e-31	6.74556e-28	0	-1.47919e-29	-4.22233e-31	0	5.69007e-29	-6.57483e-14	5.27854e-32	-1.26162e-12	0
r_0435	0	0	0	0	0	0	0	0	0	0	0	0	0	0	0	0	0	0	0	0	0	0	0	0	0	0	0	0	0	0	0	0	0	0	0	0	0	0	0	0	0	0	0	0	0	0	0	0	0
r_0436	0	0	0	0	0	0	0	0	0	0	0	0	0	0	0	0	0	0	0	0	0	0	0	0	0	0	0	0	0	0	0	0	0	0	0	0	0	0	0	0	0	0	0	0	0	0	0	0	0
r_0437	0	0	0	0	0	0	0	0	0	0	0	0	0	0	0	0	0	0	0	0	0	0	0	0	0	0	0	0	0	0	0	0	0	0	0	0	0	0	0	0	0	0	0	0	0	0	0	0	0
r_0438	0.300967	0	0.195843	2.03299e-27	0.206495	0.144641	0.161454	0.206495	0.206496	0.206495	0.206493	0	0.00406607	0	0.068133	0.206493	0.23032	0	0.206495	0.206495	6	-4.12272e-28	0.206495	0	0.206495	0.206495	0.206495	0.168443	0.199569	0.206495	0	0.11748	0.206495	0.180738	0.211556	0.206374	0.206493	0.206495	0	0.206496	0.211698	-1.73848e-27	0.206495	0.206873	0.132786	0.206495	0.206495	0.20663	0.15405
r_0439	3.85835e-27	0	0	-4.13128e-28	0	1.11253e-27	1.19639e-27	0	0	0	0	5.98194e-28	9.33183e-27	0	0	0	0	0	0	0	12	-4.16983e-28	0	0	0	0	0	0	0	0	0	0	0	0	1.94027e-12	0	0	0	0	0	5.00341e-13	3.37851e-27	0	0	-3.4084e-26	0	0	1.5553e-27	0
r_0440	0	0	0	0	0	0	0	0	0	0	0	0	0	0	0	0	0	0	0	0	0	0	0	0	0	0	0	0	0	0	0	0	0	0	0	0	0	0	0	0	0	0	0	0	0	0	0	0	0
r_0441	0	0	0	0	0	0	0	0	0	0	0	0	0	0	0	0	0	0	0	0	0	0	0	0	0	0	0	0	0	0	0	0	0	0	0	0	0	0	0	0	0	0	0	0	0	0	0	0	0
r_0442	0	0	0	0	0	0	0	0	0	0	0	0	0	0	0	0	0	0	0	0	0	0	0	0	0	0	0	0	0	0	0	0	0	0	0	0	0	0	0	0	0	0	0	0	0	0	0	0	0
r_0443	0	0	0	0	0	0	0	0	0	0	0	0	0	0	0	0	0	0	0	0	0	0	0	0	0	0	0	0	0	0	0	0	0	0	0	0	0	0	0	0	0	0	0	0	0	0	0	0	0
r_0445	0	0	0	0	0	0	0	0	0	0	0	0	0	0	0	0	0	0	0	0	0	0	0	0	0	0	0	0	0	0	0	0	0	0	0	0	0	0	0	0	0	0	0	0	0	0	0	0	0
r_0446	0.0363103	-1.2114	0.0656926	-1.99991	0.124226	-0.0453456	-0.0522486	0.124226	0.124231	0.124226	0.124213	-0.499414	-0.288317	-1.99274	-0.157773	0.124215	0.0743682	-1.9998	0.124226	0.124226	-4.14958e-15	-1.97995	0.124226	-0.473409	0.124226	0.124226	0.124226	-0.0243022	0.0766135	0.124226	-1.85963	-0.112349	0.124226	-0.0190175	0.124226	0.123559	0.124211	0.124226	-1.90984	0.12423	0.124098	-1.39021	0.124226	0.123436	-0.157549	0.124226	0.124226	0.124223	-0.0677933
r_0447	-0.0697315	-0.571274	-0.162621	-0.816347	-0.122442	-0.261924	-0.218599	-0.122442	-0.122447	-0.122442	-0.122459	-0.324338	-0.145599	-2.39172	-0.383575	-0.122461	-0.0725919	-2.39978	-0.122442	-0.122442	4.99918e-15	-0.855911	-0.122442	-0.729058	-0.122442	-0.122442	-0.122442	-0.157998	-0.157	-0.122442	-0.917514	-0.28196	-0.122442	-0.157345	-0.122442	-0.123096	-0.122457	-0.122442	-2.29685	-0.122446	-0.122315	-0.636106	-0.122442	-0.123216	-0.368388	-0.122442	-0.122442	-0.12244	-0.173347
r_0448	0	0	0	0	0	0	0	0	0	0	0	0	0	0	0	0	0	0	0	0	0	0	0	0	0	0	0	0	0	0	0	0	0	0	0	0	0	0	0	0	0	0	0	0	0	0	0	0	0
r_0449	0	0	0	0	0	0	0	0	0	0	0	0	0	0	0	0	0	0	0	0	0	0	0	0	0	0	0	0	0	0	0	0	0	0	0	0	0	0	0	0	0	0	0	0	0	0	0	0	0
r_0450	-240.468	-254.893	-239.882	-264.249	-239.208	-240.99	-241.117	-239.208	-239.207	-239.208	-239.209	-246.459	-243.949	-264.164	-242.38	-239.208	-239.821	-264.248	-239.208	-239.208	1	-264.012	-239.208	-246.144	-239.208	-239.205	-239.208	-240.692	-239.797	-239.208	-262.585	-241.804	-239.208	-240.596	-239.208	-239.217	-239.208	-239.206	-263.181	-239.208	-239.21	-257.014	-239.204	-239.219	-242.414	-239.208	-239.208	-239.212	-241.239
r_0451	3.28877e-17	0	0	-1.97366e-16	0	7.74886e-28	-1.53145e-26	0	0	0	0	5.01084e-29	2.76771e-18	-2.39577e-16	2.29442e-18	0	0	2.37215e-16	0	0	2	1.86681e-16	0	-7.35936e-18	0	0	0	4.10488e-25	1.7498e-26	0	2.38118e-18	0	0	0	-5.38401e-28	0	0	0	-2.69232e-19	0	0	2.92536e-17	0	2.29732e-27	-6.93549e-20	9.16448e-25	0	-2.39289e-28	-1.55538e-27
r_0452	0.0357657	-0.924192	0.0268701	-1.49993	0.0367029	-0.0203913	-0.0272486	0.0367029	0.0367029	0.0367029	0.0366995	-0.405191	-0.250554	-1.4947	-0.127258	0.0367004	0.036552	-1.49985	0.0367029	0.0367029	-7.12535e-16	-1.48537	0.0367029	-0.385662	0.0367029	0.0367029	0.0367029	-0.00159063	0.0287628	0.0367029	-1.39753	-0.081478	0.0367029	0.00174336	0.0367029	0.0366094	0.0367004	0.0367029	-1.43419	0.0367029	0.0367026	-1.05489	0.0367029	0.0367006	-0.114867	0.0367029	0.0367029	0.0367021	-0.0392636
r_0453	0	0	0	0	0	0	0	0	0	0	0	0	0	0	0	0	0	0	0	0	0	0	0	0	0	0	0	0	0	0	0	0	0	0	0	0	0	0	0	0	0	0	0	0	0	0	0	0	0
r_0454	0	0	0	0	0	0	0	0	0	0	0	0	0	0	-3.27927e-23	0	0	0	0	0	-4.99918e-15	0	0	0	0	0	0	0	0	0	0	0	0	0	0	0	0	0	-1.35827e-24	0	0	0	0	0	0	0	0	0	0
r_0455	0	0	0	-1.46205e-37	0	0	0	0	0	0	0	0	0	0	0	0	0	-2.01638e-39	0	0	0	0	0	0	0	0	0	0	0	0	0	0	0	0	0	0	0	0	0	0	0	0	0	0	0	0	0	-8.10039e-14	0
r_0457	0	0	0	0	0	0	0	0	0	0	0	0	0	0	0	0	0	0	0	0	0	0	0	0	0	0	0	0	0	0	0	0	0	0	0	0	0	0	0	0	0	0	0	0	0	0	0	0	0
r_0458	0	0	0	0	0	0	0	0	0	0	0	0	0	0	0	0	0	0	0	0	0	0	0	0	0	0	0	0	0	0	0	0	0	0	0	0	0	0	0	0	0	0	0	0	0	0	0	0	0
r_0459	0	0	0	0	0	0	0	0	0	0	0	0	0	0	0	0	0	0	0	0	0	0	0	0	0	0	0	0	0	0	0	0	0	0	0	0	0	0	0	0	0	0	0	0	0	0	0	0	0
r_0460	0	0	0	0	0	0	0	0	0	0	0	0	0	0	0	0	0	0	0	0	0	0	0	0	0	0	0	0	0	0	0	0	0	0	0	0	0	0	0	0	0	0	0	0	0	0	0	0	0
r_0461	0	2.48235e-18	0	0	4.76844e-31	0	1.52644e-16	-7.61667e-17	-7.63219e-17	-3.73292e-33	-7.63219e-17	1.5887e-16	-3.05287e-16	-1.22115e-15	0	-7.6477e-17	-7.63219e-17	-3.66345e-15	-3.73292e-33	-3.73292e-33	-2.4423e-15	0	-3.73292e-33	0	-3.73292e-33	0	-3.73292e-33	0	0	-3.73292e-33	-4.08081e-17	0	-3.73292e-33	0	-8.70214e-30	0	-7.63219e-17	7.63219e-17	0	0	0	0	7.63219e-17	0	-3.05287e-16	0	-3.73292e-33	0	0
r_0462	0.00181913	0.000727971	0.00184084	8.5252e-08	0.00184977	0.00179791	0.00178874	0.00184977	0.00184976	0.00184977	0.00184976	0.00138474	0.00158033	6.70032e-06	0.00170086	0.00184976	0.00184216	1.83541e-07	0.00184977	0.00184977	-2.4423e-15	1.85075e-05	0.00184977	0.00140944	0.00184977	0.00184977	0.00184977	0.00181392	0.0018425	0.00184977	0.000129602	0.00174192	0.00184977	0.00181802	0.00184977	0.00184967	0.00184977	0.00184977	8.32396e-05	0.00184976	0.00184975	0.000562991	0.00184977	0.00184965	0.00169827	0.00184977	0.00184977	0.00184972	0.00178077
r_0463	0	0	0	0	0	0	0	0	0	0	0	0	0	0	0	0	0	0	0	0	0	0	0	0	0	0	0	0	0	0	0	0	0	0	0	0	0	0	0	0	0	0	0	0	0	0	0	0	0
r_0464	0	0	0	0	0	0	0	0	0	0	0	0	0	0	0	0	0	0	0	0	0	0	0	0	0	0	0	0	0	0	0	0	0	0	0	0	0	0	0	0	0	0	0	0	0	0	0	0	0
r_0465	0	0	0	0	0	0	0	0	0	0	0	0	0	0	0	0	0	0	0	0	0	0	0	0	0	0	0	0	0	0	0	0	0	0	0	0	0	0	0	0	0	0	0	0	0	0	0	-2.48649e-13	0
r_0466	0.196858	0	0.215545	0	0.362128	0	0.0281151	0.362128	0.362147	0.362128	0.362098	0	0	0	0	0.362107	0.237271	0	0.362128	0.362128	0	0	0.362128	0	0.362128	0.362128	0.362128	0.0203033	0.242894	0.362128	0	-1.7972e-27	0.362128	0.02682	0.362128	0.360456	0.36209	0.362128	0	0.362144	0.361808	0	0.362128	0.36015	0.00895622	0.362128	0.362128	0.361421	1.94971e-27
r_0467	0.4264	-2.93244	0.225762	-4.99976	0.254786	0.103911	0.0779429	0.254786	0.254768	0.254786	0.254767	-1.06901	-0.513767	-4.98098	-0.171618	0.254758	0.233177	-4.99948	0.254786	0.254786	1	-4.94746	0.254786	-0.998886	0.254786	0.254786	0.254786	0.152075	0.230492	0.254786	-4.63209	-0.0549926	0.254786	0.161049	0.254786	0.254238	0.254774	0.254786	-4.74829	0.254771	0.254731	-3.40126	0.254786	0.254137	-0.178882	0.254786	0.254786	0.254664	0.0552369
r_0468	0	0.00875163	0	1.02489e-06	0	0	0	0	0	0	0	0.00255618	0	0	0	0	0	0	0	0	0	0	0	0	0	0	0	0.000406657	0	0	0	0	0	0	0	0	0	0	0	0	0	0.00676826	0	2.09236e-28	0	0	0	0	3.8345e-05
r_0469	0	0	0	0	0	0	0	0	0	0	0	0	0	0	0	0	0	0	0	0	0	0	0	0	0	0	0	0	0	0	0	0	0	0	0	0	0	0	0	0	0	0	0	0	0	0	0	-3.19283e-13	0
r_0470	-241.159	-255.204	-240.61	-264.249	-240.044	-241.652	-241.787	-240.044	-240.043	-240.044	-240.045	-247.063	-244.645	-264.416	-243.128	-240.045	-240.559	-264.498	-240.044	-240.044	2.75482e-13	-264.029	-240.044	-246.809	-240.044	-240.042	-240.044	-241.347	-240.537	-240.044	-262.647	-242.535	-240.044	-241.253	-240.044	-240.051	-240.045	-240.042	-263.455	-240.044	-240.046	-257.254	-240.041	-240.053	-243.16	-240.044	-240.044	-240.047	-241.923
r_0471	0	0	0	0	0	0	0	0	0	0	0	0	0	0	0	0	0	0	0	0	0	0	0	0	0	0	0	0	0	0	0	0	0	0	0	0	0	0	0	0	0	0	0	0	0	0	0	0	0
r_0472	0	0	0	0	0	0	0	0	0	0	0	0	0	0	0	0	0	0	0	0	0	0	0	0	0	0	0	0	0	0	0	0	0	0	0	0	0	0	0	0	0	0	0	0	0	0	0	0	0
r_0473	0	0.00875163	0	1.02489e-06	0	0	0	7.11919e-31	0	8.89898e-32	-3.55959e-31	0.00255618	0	0	0	5.69535e-30	0	0	8.89898e-32	8.89898e-32	0	0	8.89898e-32	6.56338e-28	8.89898e-32	0	8.89898e-32	0.000406657	2.1669e-29	8.89898e-32	0	0	8.89898e-32	0	0	0	5.69535e-30	0	-1.60381e-25	0	0	0.00676826	0	0	0	4.55628e-29	8.89898e-32	0	3.8345e-05
r_0475	0	0	0	0	0	0	0	0	0	0	0	0	0	0	0	0	0	0	0	0	0	0	0	0	0	0	0	0	0	0	0	0	0	0	0	0	0	0	0	0	0	0	0	0	0	0	0	0	0
r_0476	0.109524	0.0438536	0.110244	3.86745e-06	0.111704	0.107674	0.107124	0.111704	0.111703	0.111704	0.111701	0.0829295	0.094643	0.000401017	0.101861	0.111702	0.111244	8.10573e-06	0.111704	0.111704	1.6992e-15	0.00110813	0.111704	0.084409	0.111704	0.111704	0.111704	0.109315	0.110344	0.111704	0.00776137	0.104321	0.111704	0.108878	0.111704	0.111642	0.111702	0.111704	0.00498508	0.111703	0.111702	0.0337163	0.111704	0.111696	0.101706	0.111704	0.111704	0.111701	0.106647
r_0477	0	0	0	0	0	0	0	0	0	0	0	0	0	0	0	0	0	0	0	0	0	0	0	0	0	0	0	0	0	0	0	0	0	0	0	0	0	0	0	0	0	0	0	0	0	0	0	0	0
r_0478	0.0139954	0.00560059	0.0141624	6.55881e-07	0.0142311	0.0138321	0.0137616	0.0142311	0.014231	0.0142311	0.0142311	0.0106535	0.0121582	5.15484e-05	0.0130854	0.0142311	0.0141725	1.51746e-06	0.0142311	0.0142311	0	0.000142492	0.0142311	0.0108434	0.0142311	0.0142311	0.0142311	0.0139553	0.0141753	0.0142311	0.000997081	0.0134014	0.0142311	0.0139868	0.0142311	0.0142303	0.0142311	0.0142311	0.000640398	0.014231	0.0142309	0.00433133	0.0142311	0.0142301	0.0130655	0.0142311	0.0142311	0.0142307	0.0137002
r_0479	0.040074	0.0160366	0.0405522	1.87803e-06	0.0407489	0.0396066	0.0394047	0.0407489	0.0407488	0.0407489	0.0407488	0.030505	0.0348134	0.000147603	0.0374685	0.0407488	0.0405813	4.34506e-06	0.0407489	0.0407489	0	0.000408008	0.0407489	0.0310488	0.0407489	0.0407489	0.0407489	0.0399592	0.0405889	0.0407489	0.00285502	0.0383732	0.0407489	0.0400495	0.0407489	0.0407467	0.0407489	0.0407489	0.0018337	0.0407488	0.0407485	0.0124022	0.0407489	0.0407462	0.0374116	0.0407489	0.0407489	0.040748	0.0392289
r_0480	0	0	0	0	0	0	0	0	0	0	0	0	0	0	0	0	0	0	0	0	0	0	0	0	0	0	0	0	0	0	0	0	0	0	0	0	0	0	0	0	0	0	0	0	0	0	0	0	0
r_0481	0	0	0	0	0	0	0	0	0	0	0	0	0	0	0	0	0	0	0	0	0	0	0	0	0	0	0	0	0	0	0	0	0	0	0	0	0	0	0	0	0	0	0	0	0	0	0	0	0
r_0482	0	0	0	0	0	0	0	0	0	0	0	0	0	0	0	0	0	0	0	0	0	0	0	0	0	0	0	0	0	0	0	0	0	0	0	0	0	0	0	0	0	0	0	0	0	0	0	0	0
r_0483	0	0	0	0	0	0	0	0	0	0	0	0	0	0	0	0	0	0	0	0	0	0	0	0	0	0	0	0	0	0	0	0	0	0	0	0	0	0	0	0	0	0	0	0	0	0	0	0	0
r_0484	0	0	0	0	0	0	0	0	0	0	0	0	0	0	0	0	0	0	0	0	0	0	0	0	0	0	0	0	0	0	0	0	0	0	0	0	0	0	0	0	0	0	0	0	0	0	0	0	0
r_0485	0	0	0	0	0	0	0	0	0	0	0	0	0	0	0	0	0	0	0	0	0	0	0	0	0	0	0	0	0	0	0	0	0	0	0	0	0	0	0	0	0	0	0	0	0	0	0	0	0
r_0486	0.237003	-7.13896	0.292217	-11.9994	0.351849	0.00559363	-0.0486917	0.351849	0.351848	0.351849	0.351833	-2.75338	-1.44733	-11.9553	-0.642514	0.351833	0.350402	-11.9988	0.351849	0.351849	2	-11.8764	0.351849	-2.58844	0.351849	0.351849	0.351849	0.112472	0.303606	0.351849	-11.1346	-0.360892	0.351849	0.139832	0.351849	0.351169	0.351834	0.351849	-11.4391	0.351848	0.351845	-8.24062	0.351849	0.351826	-0.659501	0.351849	0.351849	0.351561	-0.108899
r_0488	0	0	0	0	0	0	0	0	0	0	0	0	0	0	0	0	0	0	0	0	0	0	0	0	0	0	0	0	0	0	0	0	0	0	0	0	0	0	0	0	0	0	0	0	0	0	0	0	0
r_0489	0	0	0	0	0	0	0	0	0	0	0	0	0	0	0	0	0	0	0	0	0	0	0	0	0	0	0	0	0	0	0	0	0	0	0	0	0	0	0	0	0	0	0	0	0	0	0	0	0
r_0490	0	0	0	0	0	0	0	0	0	0	0	0	0	0	0	0	0	0	0	0	0	0	0	0	0	0	0	0	0	0	0	0	0	0	0	0	0	0	0	0	0	0	0	0	0	0	0	0	0
r_0491	0	0	0	0	0	0	0	0	0	0	0	0	0	0	0	0	0	0	0	0	0	0	0	0	0	0	0	0	0	0	0	0	0	0	0	0	0	0	0	0	0	0	0	0	0	0	0	0	0
r_0492	0	0	0	0	0	0	0	0	0	0	0	0	0	0	0	0	0	0	0	0	0	0	0	0	0	0	0	0	0	0	0	0	0	0	0	0	0	0	0	0	0	0	0	0	0	0	0	0	0
r_0493	0	0	0	0	0	0	0	0	0	0	0	0	0	0	0	0	0	0	0	0	0	0	0	0	0	0	0	0	0	0	0	0	0	0	0	0	0	0	0	0	0	0	0	0	0	0	0	0	0
r_0494	0	0	0	0	0	0	0	0	0	0	0	0	0	0	0	0	0	0	0	0	0	0	0	0	0	0	0	0	0	0	0	0	0	0	0	0	0	0	0	0	0	0	0	0	0	0	0	0	0
r_0495	0.000840651	0.000336408	0.000850682	-1.60884e-09	0.000854809	0.000830846	0.000826605	0.000854809	0.000854807	0.000854809	0.000854807	0.000639912	0.000730297	3.09633e-06	0.000785994	0.000854806	0.000851294	8.48174e-08	0.000854809	0.000854809	0	8.55263e-06	0.000854809	0.000651326	0.000854809	0.000854809	0.000854809	0.000838243	0.000851452	0.000854809	5.98911e-05	0.000804972	0.000854809	0.000840136	0.000854809	0.000854762	0.000854808	0.000854809	3.84664e-05	0.000854807	0.0008548	0.000260168	0.000854809	0.000854753	0.0007848	0.000854809	0.000854809	0.000854789	0.000822923
r_0496	0	0	0	0	0	0	0	0	0	0	0	0	0	0	0	0	0	0	0	0	0	0	0	0	0	0	0	0	0	0	0	0	0	0	0	0	0	0	0	0	0	0	0	0	0	0	0	0	0
r_0497	0	0	0	0	0	0	0	0	0	0	0	0	0	0	0	0	0	-3.79741e-08	0	0	0	0	0	0	0	0	0	0	0	0	0	0	0	0	0	0	0	0	0	0	0	0	0	0	0	-1.54587e-13	0	-1.0388e-13	0
r_0499	0.0134339	0.00538841	0.0133011	0	0.0138276	0.0129909	0.0129246	0.0138276	0.0138276	0.0138276	0.0138264	0.0100055	0.0114187	4.84035e-05	0.0122896	0.0138269	0.0137708	0	0.0138276	0.0138276	0	0.000133717	0.0138276	0.010184	0.0138276	0.0138276	0.0138276	0.0134477	0.0133131	0.0138276	0.000936432	0.0125863	0.0138276	0.0131362	0.0138276	0.0138261	0.0138269	0.0138276	0.000601451	0.0138276	0.0138275	0.00406791	0.0138276	0.0138267	0.0122709	0.0138276	0.0138276	0.0138273	0.012867
r_0500	0	0	0	0	0	0	0	0	0	0	0	0	0	0	0	0	0	0	0	0	0	0	0	0	0	0	0	0	0	0	0	0	0	0	0	0	0	0	0	0	0	0	0	0	0	0	0	0	0
r_0501	0	0	0	0	0	0	0	0	0	0	0	0	0	0	0	0	0	0	0	0	0	0	0	0	0	0	0	0	0	0	0	0	0	0	0	0	0	0	0	0	0	0	0	0	0	0	0	0	0
r_0502	-0.0263962	-2.46996	-0.118601	-0.774249	-0.0782099	-0.235428	-0.0781508	-0.0782099	-0.0782145	-0.0782099	-0.0782274	-0.2975	-0.651769	-2.39187	-0.438867	-0.0782285	-0.0285412	-3.99962	-0.0782099	-0.0782099	-4.99918e-15	-0.866146	-0.0782099	-1.04901	-0.0782099	-0.0782099	-0.0782099	-0.20187	-0.112986	-0.0782099	-3.72863	-0.0780285	-0.0782099	-0.117712	-0.0782099	-0.0788662	-0.0782246	-0.0782099	-2.29092	-0.0782137	-0.0780827	-2.81674	-0.0782099	-0.0789866	-0.413859	-0.0782099	-0.0782099	-0.078208	-0.132097
r_0503	0	0	0	0	0	0	0	0	0	0	0	0	0	0	0	0	0	0	0	0	0	0	0	0	0	0	0	0	0	0	0	0	0	0	0	0	0	0	0	0	0	0	0	0	0	0	0	0	0
r_0504	0	0	0	0	0	0	0	0	0	0	0	0	0	0	0	0	0	0	0	0	-4.99918e-15	0	0	0	0	0	0	0	0	0	0	0	0	0	0	0	0	0	0	0	0	0	0	0	0	0	0	0	0
r_0505	0	0	0	6.0628e-29	0	-2.33711e-28	0	0	0	0	0	5.01084e-29	0	7.50822e-29	0	0	0	2.78693e-28	0	0	2	-2.44285e-28	0	5.31159e-28	0	0	0	0	1.34907e-26	0	2.01019e-25	0	0	0	-5.39785e-28	0	0	0	7.71989e-27	0	0	-8.38287e-27	0	0	-3.9748e-27	9.16445e-25	0	-2.50335e-28	-2.50335e-27
r_0506	0	0	0	0	0	0	0	0	0	0	0	0	0	0	0	0	0	0	0	0	0	0	0	0	0	0	0	0	0	0	0	0	0	0	0	0	0	0	0	0	0	0	0	0	0	0	0	0	0
r_0507	0	0	0	0	0	1.30853e-27	1.40959e-27	6.6685e-28	0	0	0	-2.50092e-27	0	0	0	0	0	0	0	0	0	0	0	-7.29435e-28	0	8.15452e-29	0	0	0	0	0	-2.89939e-28	0	-4.87893e-28	0	0	0	0	-5.11934e-26	0	0	1.73675e-29	0	6.947e-29	0	-5.99215e-25	0	0	0
r_0508	0	0	0	0	0	1.30839e-27	1.40959e-27	0	0	0	0	-2.75369e-27	0	0	0	0	0	0	0	0	0	0	0	-7.19713e-28	0	8.21412e-29	0	0	1.90991e-33	0	0	-3.75503e-28	0	1.50271e-28	0	0	0	0	-5.60751e-26	0	0	1.56459e-29	0	1.25168e-28	0	-5.99215e-25	0	0	0
r_0509	0	0	0	0	0	0	0	0	0	0	0	0	0	0	0	0	0	1.0194e-36	0	0	-4.99918e-15	0	0	0	0	0	0	0	0	0	0	0	0	0	0	0	0	0	0	0	0	0	0	0	0	0	0	0	0
r_0510	0.0688481	0.0275513	0.0696697	3.22651e-06	0.0700076	0.0680451	0.0676978	0.0700076	0.0700075	0.0700076	0.0700075	0.0524079	0.0598103	0.000253585	0.0643718	0.0700074	0.0697197	6.94592e-06	0.0700076	0.0700076	2.67828e-14	0.000700448	0.0700076	0.0533427	0.0700076	0.0700076	0.0700076	0.0686509	0.0697327	0.0700076	0.00490499	0.0659261	0.0700076	0.068806	0.0700076	0.0700038	0.0700076	0.0700076	0.00315034	0.0700075	0.0700069	0.0213074	0.0700076	0.0700031	0.064274	0.0700076	0.0700076	0.070006	0.0673962
r_0511	0	0	0	0	0	0	0	0	0	0	0	0	0	0	0	0	0	0	0	0	2.67828e-14	0	0	0	0	0	0	0	0	0	0	0	0	0	0	0	0	0	0	0	0	0	0	0	0	0	0	0	0
r_0512	0.0385603	0.0154309	0.0390204	1.80709e-06	0.0392097	0.0381105	0.0379163	0.0392097	0.0392096	0.0392097	0.0392096	0.0293527	0.0334984	0.000142027	0.0360532	0.0392096	0.0390484	4.18093e-06	0.0392097	0.0392097	0	0.000392596	0.0392097	0.029876	0.0392097	0.0392097	0.0392097	0.0384498	0.0390557	0.0392097	0.00274717	0.0369237	0.0392097	0.0385367	0.0392097	0.0392075	0.0392096	0.0392097	0.00176444	0.0392096	0.0392093	0.0119338	0.0392097	0.0392071	0.0359984	0.0392097	0.0392097	0.0392088	0.0377471
r_0514	0.00655817	0.00262441	0.00663642	3.01182e-07	0.00666862	0.00648167	0.00644858	0.00666862	0.0066686	0.00666862	0.0066686	0.00499213	0.00569726	2.41504e-05	0.00613177	0.00666859	0.00664119	6.56745e-07	0.00666862	0.00666862	0	6.67167e-05	0.00666862	0.00508119	0.00666862	0.00666862	0.00666862	0.00653938	0.00664242	0.00666862	0.000467223	0.00627982	0.00666862	0.00655415	0.00666862	0.00666824	0.0066686	0.00666862	0.000300088	0.0066686	0.00666855	0.00202964	0.00666862	0.00666818	0.00612245	0.00666862	0.00666862	0.00666846	0.00641986
r_0515	0	0	0	0	0	0	0	0	0	0	0	0	0	0	0	0	0	0	0	0	0	0	0	0	0	0	0	0	0	0	0	0	0	0	0	0	0	0	0	0	0	0	0	0	0	0	0	0	0
r_0518	0	0	0	0	0	0	0	0	0	0	0	0	0	0	0	0	0	0	0	0	0	0	0	0	0	0	0	0	0	0	0	0	0	0	0	0	0	0	0	0	0	0	0	0	0	0	0	0	0
r_0519	0	0	0	0	0	0	0	0	0	0	0	0	0	0	0	0	0	0	0	0	0	0	0	0	0	0	0	0	0	0	0	0	0	0	0	0	0	0	0	0	0	0	0	0	0	0	0	0	0
r_0520	0	0	0	0	0	0	0	0	0	0	0	0	0	0	0	0	0	0	0	0	0	0	0	0	0	0	0	0	0	0	0	0	0	0	0	0	0	0	0	0	0	0	0	0	0	0	0	0	0
r_0521	0	0	0	0	0	0	0	0	0	0	0	0	0	0	0	0	0	0	0	0	0	0	0	0	0	0	0	0	0	0	0	0	0	0	0	0	0	0	0	0	0	0	0	0	0	0	0	0	0
r_0522	0	0	0	0	0	0	0	0	0	0	0	0	0	0	0	0	0	0	0	0	0	0	0	0	0	0	0	0	0	0	0	0	0	0	0	0	0	0	0	0	0	0	0	0	0	0	0	0	0
r_0523	0	0	0	0	0	0	0	0	0	0	0	0	0	0	0	0	0	0	0	0	0	0	0	0	0	0	0	0	0	0	0	0	0	0	0	0	0	0	0	0	0	0	0	0	0	0	0	0	0
r_0524	0	0	0	0	0	0	0	0	0	0	0	0	0	0	0	0	0	0	0	0	0	0	0	0	0	0	0	0	0	0	0	0	0	0	0	0	0	0	0	0	0	0	0	0	0	0	0	0	0
r_0525	0.000131455	5.26053e-05	0.000133024	0	0.000133669	0.000129922	0.000129259	0.000133669	0.000133669	0.000133669	0.000133669	0.000100065	0.000114199	4.84184e-07	0.000122909	0.000133669	0.00013312	1.33532e-08	0.000133669	0.000133669	0	1.33749e-06	0.000133669	0.00010185	0.000133669	0.000133669	0.000133669	0.000131079	0.000133145	0.000133669	9.36537e-06	0.000125876	0.000133669	0.000131375	0.000133669	0.000133662	0.000133669	0.000133669	6.01512e-06	0.000133669	0.000133668	4.06834e-05	0.000133669	0.000133661	0.000122722	0.000133669	0.000133669	0.000133666	0.000128683
r_0526	0	0	0	0	0	0	0	0	0	0	0	0	0	0	0	0	0	0	0	0	0	0	0	0	0	0	0	0	0	0	0	0	0	0	0	0	0	0	0	0	0	0	0	0	0	0	0	0	0
r_0527	0	0	0	0	0	0	0	0	0	0	0	0	0	0	0	0	0	0	0	0	0	0	0	0	0	0	0	0	0	0	0	0	0	0	0	0	0	0	0	0	0	0	0	0	0	0	0	0	0
r_0528	0	0	0	0	0	0	0	0	0	0	0	0	0	0	0	0	0	0	0	0	0	0	0	0	0	0	0	0	0	0	0	0	0	0	0	0	0	0	0	0	0	0	0	0	0	0	0	0	0
r_0529	0	1.17692e-33	0	0	9.47221e-31	0	0	1.2686e-31	1.08254e-30	-1.69147e-32	8.45733e-33	0	-1.17567e-33	0	0	4.05952e-31	0	0	-1.69147e-32	-1.69147e-32	0	0	-1.69147e-32	0	-1.69147e-32	1.35317e-31	-1.69147e-32	-5.59802e-25	5.28583e-34	-1.69147e-32	-3.30364e-35	1.17567e-33	-1.69147e-32	4.70267e-33	-1.35317e-31	1.50485e-31	0	-5.41269e-31	0	0	-7.52405e-32	0	2.70635e-31	-1.35317e-30	-5.78138e-34	-9.44181e-25	-1.69147e-32	-1.18403e-31	-2.11433e-33
r_0530	0	0	0	0	0	0	0	0	0	0	0	0	0	0	0	0	0	0	0	0	0	0	0	0	0	0	0	0	0	0	0	0	0	0	0	0	0	0	0	0	0	0	0	0	0	0	0	0	0
r_0531	0	0	0	0	0	0	0	0	0	0	0	0	0	0	0	0	0	0	0	0	0	0	0	0	0	0	0	0	0	0	0	0	0	0	0	0	0	0	0	0	0	0	0	0	0	0	0	0	0
r_0532	0	2.48235e-18	0	0	0	0	1.52644e-16	-7.61667e-17	-7.63219e-17	-4.40953e-33	-7.63219e-17	1.5887e-16	-3.05287e-16	-1.22115e-15	0	-7.6477e-17	-7.63219e-17	-3.66345e-15	-4.40953e-33	-4.40953e-33	-2.4423e-15	0	-4.40953e-33	0	-4.40953e-33	0	-4.40953e-33	0	0	-4.40953e-33	-4.08081e-17	0	-4.40953e-33	0	-8.60741e-30	0	-7.63219e-17	7.63219e-17	0	-9.03072e-30	0	0	7.63219e-17	0	-3.05287e-16	0	-4.40953e-33	0	0
r_0533	0	0	0	0	0	0	0	0	0	0	0	0	0	0	0	0	0	0	0	0	0	0	0	0	0	0	0	0	0	0	0	0	0	0	0	0	0	0	0	0	0	0	0	0	0	0	0	0	0
r_0534	1	0.394365	0.995172	4.54136e-05	1	0.971967	0.969077	1	1	1	0.999999	0.749384	0.854339	0.00362234	0.919497	0.999999	1	9.92811e-05	1	1	1	0.0100053	1	0.761955	1	1	1	0.981209	0.996147	1	0.0700637	0.942415	1	0.982835	1	0.999999	0.999999	1	0.0454236	1	1	0.304922	1	1	0.925718	1	1	1	0.962701
r_0535	0	0	0	0	0	0	0	0	0	0	0	0	0	0	0	0	0	0	0	0	0	0	0	0	0	0	0	0	0	0	0	0	0	0	0	0	0	0	0	0	0	0	0	0	0	0	0	0	0
r_0536	0.00880353	0.00352295	0.00890858	4.1257e-07	0.0089518	0.00870084	0.00865642	0.0089518	0.00895178	0.0089518	0.00895177	0.00670132	0.00764787	3.24169e-05	0.00823114	0.00895176	0.00891498	8.79531e-07	0.0089518	0.0089518	0	8.95569e-05	0.0089518	0.00682087	0.0089518	0.0089518	0.0089518	0.00877831	0.00891663	0.0089518	0.000627187	0.00842988	0.0089518	0.00879814	0.0089518	0.00895129	0.00895178	0.0089518	0.000402831	0.00895178	0.0089517	0.00272454	0.0089518	0.00895121	0.00821864	0.0089518	0.0089518	0.00895159	0.00861788
r_0537	0.00880353	0.00352295	0.00890858	4.1257e-07	0.0089518	0.00870084	0.00865642	0.0089518	0.00895178	0.0089518	0.00895177	0.00670132	0.00764787	3.24169e-05	0.00823114	0.00895176	0.00891498	8.79531e-07	0.0089518	0.0089518	0	8.95569e-05	0.0089518	0.00682087	0.0089518	0.0089518	0.0089518	0.00877831	0.00891663	0.0089518	0.000627187	0.00842988	0.0089518	0.00879814	0.0089518	0.00895129	0.00895178	0.0089518	0.000402831	0.00895178	0.0089517	0.00272454	0.0089518	0.00895121	0.00821864	0.0089518	0.0089518	0.00895159	0.00861788
r_0538	0.00880353	0.00352295	0.00890858	4.1257e-07	0.0089518	0.00870084	0.00865642	0.0089518	0.00895178	0.0089518	0.00895177	0.00670132	0.00764787	3.24169e-05	0.00823114	0.00895176	0.00891498	8.79531e-07	0.0089518	0.0089518	0	8.95569e-05	0.0089518	0.00682087	0.0089518	0.0089518	0.0089518	0.00877831	0.00891663	0.0089518	0.000627187	0.00842988	0.0089518	0.00879814	0.0089518	0.00895129	0.00895178	0.0089518	0.000402831	0.00895178	0.0089517	0.00272454	0.0089518	0.00895121	0.00821864	0.0089518	0.0089518	0.00895159	0.00861788
r_0539	0.00880353	0.00352302	0.00890858	4.1257e-07	0.0089518	0.00870085	0.0086565	0.0089518	0.00895178	0.0089518	0.00895185	0.0067014	0.00764787	3.24256e-05	0.00823115	0.00895183	0.00891498	9.54531e-07	0.0089518	0.0089518	0	8.96319e-05	0.0089518	0.00682087	0.0089518	0.0089518	0.0089518	0.00877831	0.00891671	0.0089518	0.000627196	0.00842996	0.0089518	0.00879814	0.0089518	0.0089513	0.00895185	0.0089518	0.000402831	0.00895178	0.0089517	0.00272455	0.0089518	0.00895121	0.00821864	0.0089518	0.0089518	0.00895159	0.00861788
r_0540	0	0	0	0	0	0	0	0	0	0	0	0	0	0	0	0	0	0	0	0	0	0	0	0	0	0	0	0	0	0	0	0	0	0	0	0	0	0	0	0	0	0	0	0	0	0	0	0	0
r_0541	0	0	0	0	0	0	0	0	0	0	0	0	0	0	0	0	0	0	0	0	0	0	0	0	0	0	0	0	0	0	0	0	0	0	0	0	0	0	0	0	0	0	0	0	0	0	0	0	0
r_0542	0.0380026	0.0152077	0.038456	1.78096e-06	0.0386426	0.0375593	0.0373676	0.0386426	0.0386425	0.0386426	0.0386426	0.028928	0.0330139	0.000139973	0.0355317	0.0386425	0.0384837	3.88147e-06	0.0386426	0.0386426	0	0.000386679	0.0386426	0.0294439	0.0386426	0.0386426	0.0386426	0.0378937	0.0384909	0.0386426	0.00270744	0.0363897	0.0386426	0.0379793	0.0386426	0.0386405	0.0386426	0.0386426	0.00173892	0.0386425	0.0386422	0.0117612	0.0386426	0.0386401	0.0354778	0.0386426	0.0386426	0.0386417	0.0372012
r_0543	0	0	0	0	0	0	0	0	0	0	0	0	0	0	0	0	0	0	0	0	0	0	0	0	0	0	0	0	0	0	0	0	0	0	0	0	0	0	0	0	0	0	0	0	0	0	0	0	0
r_0544	0	0	0	0	0	0	0	0	0	0	0	0	0	0	0	0	0	0	0	0	0	0	0	0	0	0	0	0	0	0	0	0	0	0	0	0	0	0	0	0	0	0	0	0	0	0	0	0	0
r_0545	0.0380026	0.0152077	0.038456	1.78096e-06	0.0386426	0.0375593	0.0373676	0.0386426	0.0386425	0.0386426	0.0386426	0.028928	0.0330139	0.000139973	0.0355317	0.0386425	0.0384837	3.88147e-06	0.0386426	0.0386426	0	0.000386679	0.0386426	0.0294439	0.0386426	0.0386426	0.0386426	0.0378937	0.0384909	0.0386426	0.00270744	0.0363897	0.0386426	0.0379793	0.0386426	0.0386405	0.0386426	0.0386426	0.00173892	0.0386425	0.0386422	0.0117612	0.0386426	0.0386401	0.0354778	0.0386426	0.0386426	0.0386417	0.0372012
r_0547	0.136125	0.0231038	0.19548	2.70566e-06	0.312858	0.0570608	0.0567695	0.312858	0.312867	0.312858	0.312832	0.0439478	0.0501553	0.00021265	0.0539804	0.312836	0.212878	5.84088e-06	0.312858	0.312858	0	0.000587393	0.312858	0.0447317	0.312858	0.312858	0.312858	0.0575688	0.21738	0.312858	0.00411319	0.0552838	0.312858	0.0576988	0.312858	0.31152	0.312828	0.312858	0.00264179	0.312866	0.312602	0.0178678	0.312858	0.311274	0.0538984	0.312858	0.312858	0.312292	0.0565166
r_0548	0.103805	0.0101703	0.162775	1.19104e-06	0.279994	0.0251183	0.0249901	0.279994	0.280003	0.279994	0.279969	0.0193459	0.0220785	9.36032e-05	0.0237623	0.279972	0.180149	4.84088e-06	0.279994	0.279994	0	0.000258559	0.279994	0.019691	0.279994	0.279994	0.279994	0.0253419	0.184645	0.279994	0.00181063	0.0243361	0.279994	0.0253992	0.279994	0.278658	0.279964	0.279994	0.00116292	0.280002	0.279739	0.00786543	0.279994	0.278413	0.0237262	0.279994	0.279994	0.279429	0.0248788
r_0549	0.00673211	0.00269402	0.00681244	3.15495e-07	0.00684549	0.00665359	0.00661963	0.00684549	0.00684548	0.00684549	0.00684548	0.00512455	0.00584837	2.47961e-05	0.00629441	0.00684547	0.00681734	6.79936e-07	0.00684549	0.00684549	0	6.8492e-05	0.00684549	0.00521596	0.00684549	0.00684549	0.00684549	0.00671283	0.00681861	0.00684549	0.00047962	0.00644639	0.00684549	0.00672799	0.00684549	0.00684512	0.00684548	0.00684549	0.000308047	0.00684548	0.00684542	0.00208348	0.00684549	0.00684505	0.00628484	0.00684549	0.00684549	0.00684533	0.00659014
r_0550	0	0	0	0	0	0	0	0	0	0	0	0	0	0	0	0	0	0	0	0	0	0	0	0	0	0	0	0	0	0	0	0	0	0	0	0	0	0	0	0	0	0	0	0	0	0	0	0	0
r_0551	0	0	0	0	0	0	0	0	0	0	0	0	0	0	0	0	0	0	0	0	0	0	0	0	0	0	0	0	0	0	0	0	0	0	0	0	0	0	0	0	0	0	0	0	0	0	0	0	0
r_0552	0	0	0	0	0	0	0	0	0	0	0	0	0	0	0	0	0	0	0	0	0	0	0	0	0	0	0	0	0	0	0	0	0	0	0	0	0	0	0	0	0	0	0	0	0	0	0	0	0
r_0553	0	0	0	1.3987e-27	0	0	0	0	0	0	0	0	0	0	0	0	0	0	0	0	0	0	0	0	0	0	0	0	0	0	0	0	0	0	0	0	0	0	0	0	0	0	0	0	0	0	0	0	0
r_0554	0	0	0	0	0	0	0	0	0	0	0	0	0	0	0	0	0	0	0	0	0	0	0	0	0	0	0	0	0	0	0	0	0	0	0	0	0	0	0	0	0	0	0	0	0	0	0	0	0
r_0555	0	2.48235e-18	0	0	6.19151e-31	0	1.52644e-16	-7.61667e-17	-7.63219e-17	-7.24906e-33	-7.63219e-17	1.5887e-16	-3.05287e-16	-1.22115e-15	0	-7.6477e-17	-7.63219e-17	-3.66345e-15	-7.24906e-33	-7.24906e-33	-2.4423e-15	0	-7.24906e-33	0	-7.24906e-33	0	-7.24906e-33	0	0	-7.24906e-33	-4.08081e-17	0	-7.24906e-33	0	-8.66817e-30	0	-7.63219e-17	7.63219e-17	0	0	0	0	7.63219e-17	0	-3.05287e-16	0	-7.24906e-33	0	0
r_0556	0	0	0	0	0	0	0	0	0	0	0	0	0	0	0	0	0	0	0	0	0	0	0	0	0	0	0	0	0	0	0	0	0	0	0	0	0	0	0	0	0	0	0	0	0	0	0	0	0
r_0557	0	0	0	0	0	0	0	0	0	0	0	0	0	0	0	0	0	0	0	0	0	0	0	0	0	0	0	0	0	0	0	0	0	0	0	0	0	0	0	0	0	0	0	0	0	0	0	0	0
r_0558	0.00545739	0.00218391	0.00552251	2.55756e-07	0.0055493	0.00539374	0.00536621	0.0055493	0.00554929	0.0055493	0.00554929	0.00415422	0.00474099	2.0101e-05	0.00510257	0.00554929	0.00552648	5.50623e-07	0.0055493	0.0055493	0	5.55225e-05	0.0055493	0.00422832	0.0055493	0.0055493	0.0055493	0.00544176	0.00552751	0.0055493	0.000388805	0.00522577	0.0055493	0.00545405	0.0055493	0.005549	0.0055493	0.0055493	0.000249719	0.00554929	0.00554925	0.00168897	0.0055493	0.00554894	0.00509481	0.0055493	0.0055493	0.00554917	0.0053423
r_0559	0.00545739	-6.45155e-29	-1.13821e-28	0	0.0055493	0	0	0.0055493	0.00554929	0.0055493	0.00554436	7.13281e-27	0	8.29948e-30	0	0.00554435	0.00552648	4.63375e-32	0.0055493	0.0055493	0	0	0.0055493	0	0.0055493	0.0055493	0.0055493	-1.5821e-28	0	0.0055493	3.03524e-28	-2.89463e-34	0.0055493	0	0.0055493	0.00532878	0.00554436	0.0055493	0	0.00554929	0.00554925	6.58074e-28	0.0055493	0.00554894	0	0.0055493	0.0055493	0.00545604	2.78829e-28
r_0560	0	0	0	0	0	0	0	0	0	0	0	0	-3.12624e-31	0	0	0	1.25243e-28	0	0	0	0	0	0	0	0	0	0	0	0	0	0	0	0	0	9.61618e-28	0	0	-1.53077e-29	0	0	0	-2.27803e-26	0	0	1.36037e-29	1.79755e-28	0	1.75542e-31	-9.54952e-29
r_0561	0	0	0	0	0	0	0	0	0	0	0	0	0	0	0	0	0	0	0	0	0	0	0	0	0	0	0	0	0	0	0	0	0	0	0	0	0	0	0	0	0	0	0	0	0	0	0	0	0
r_0562	0	0	0	0	0	0	0	0	0	0	0	0	0	0	0	0	0	0	0	0	-7.3269e-15	0	0	0	0	0	0	0	0	0	0	0	0	0	0	0	0	0	0	0	0	0	0	0	0	0	0	0	0
r_0563	0.00880353	0.00352295	0.00890858	4.1257e-07	0.0089518	0.00870084	0.00865642	0.0089518	0.00895178	0.0089518	0.00895177	0.00670132	0.00764787	3.24169e-05	0.00823114	0.00895176	0.00891498	8.79531e-07	0.0089518	0.0089518	0	8.95569e-05	0.0089518	0.00682087	0.0089518	0.0089518	0.0089518	0.00877831	0.00891663	0.0089518	0.000627187	0.00842988	0.0089518	0.00879814	0.0089518	0.00895129	0.00895178	0.0089518	0.000402831	0.00895178	0.0089517	0.00272454	0.0089518	0.00895121	0.00821864	0.0089518	0.0089518	0.00895159	0.00861788
r_0564	0.00880353	0.00352295	0.00890858	4.1257e-07	0.0089518	0.00870084	0.00865642	0.0089518	0.00895178	0.0089518	0.00895177	0.00670132	0.00764787	3.24169e-05	0.00823114	0.00895176	0.00891498	8.79531e-07	0.0089518	0.0089518	0	8.95569e-05	0.0089518	0.00682087	0.0089518	0.0089518	0.0089518	0.00877831	0.00891663	0.0089518	0.000627187	0.00842988	0.0089518	0.00879814	0.0089518	0.00895129	0.00895178	0.0089518	0.000402831	0.00895178	0.0089517	0.00272454	0.0089518	0.00895121	0.00821864	0.0089518	0.0089518	0.00895159	0.00861788
r_0565	0.00655817	0.00262441	0.00663642	3.01182e-07	0.00666862	0.00648167	0.00644858	0.00666862	0.0066686	0.00666862	0.0066686	0.00499213	0.00569726	2.41504e-05	0.00613177	0.00666859	0.00664119	6.56745e-07	0.00666862	0.00666862	0	6.67167e-05	0.00666862	0.00508119	0.00666862	0.00666862	0.00666862	0.00653938	0.00664242	0.00666862	0.000467223	0.00627982	0.00666862	0.00655415	0.00666862	0.00666824	0.0066686	0.00666862	0.000300088	0.0066686	0.00666855	0.00202964	0.00666862	0.00666818	0.00612245	0.00666862	0.00666862	0.00666846	0.00641986
r_0566	0.00377105	0.00150908	0.00381604	1.76727e-07	0.00383456	0.00372706	0.00370804	0.00383456	0.00383455	0.00383456	0.00383455	0.00287056	0.00327601	1.38897e-05	0.00352586	0.00383454	0.00381879	3.80879e-07	0.00383456	0.00383456	8.49599e-16	3.83663e-05	0.00383456	0.00292176	0.00383456	0.00383456	0.00383456	0.00376024	0.0038195	0.00383456	0.000268663	0.003611	0.00383456	0.00376874	0.00383456	0.00383434	0.00383455	0.00383456	0.000172555	0.00383455	0.00383451	0.00116708	0.00383456	0.00383431	0.0035205	0.00383456	0.00383456	0.00383447	0.00369152
r_0567	0	0	0	0	0	0	0	0	0	0	0	0	0	0	0	0	0	0	0	0	0	0	0	0	0	0	0	0	0	0	0	0	0	0	0	0	0	0	0	0	0	0	0	0	0	0	0	0	0
r_0568	0	0	0	0	0	0	0	0	0	0	0	0	0	0	0	0	0	0	0	0	0	0	0	0	0	0	0	0	0	0	0	0	0	0	0	0	0	0	0	0	0	0	0	0	0	0	0	0	0
r_0569	0	0	0	0	0	0	0	0	0	0	0	0	0	0	0	0	0	0	0	0	0	0	0	0	0	0	0	0	0	0	0	0	0	0	0	0	0	0	0	0	0	0	0	0	0	0	0	0	0
r_0570	0.0222375	0.00891135	0.0222096	4.1257e-07	0.0227794	0.0216917	0.021581	0.0227794	0.0227794	0.0227794	0.0227782	0.0167068	0.0190666	8.08205e-05	0.0205207	0.0227786	0.0226858	8.79531e-07	0.0227794	0.0227794	0	0.000223274	0.0227794	0.0170048	0.0227794	0.0227794	0.0227794	0.022226	0.0222297	0.0227794	0.00156362	0.0210162	0.0227794	0.0219343	0.0227794	0.0227774	0.0227787	0.0227794	0.00100428	0.0227794	0.0227792	0.00679245	0.0227794	0.022778	0.0204896	0.0227794	0.0227794	0.0227789	0.0214849
r_0571	0	0	0	0	0	0	0	0	0	0	0	0	0	0	0	0	0	0	0	0	0	0	0	0	0	0	0	0	0	0	0	0	0	0	0	0	0	0	0	0	0	0	0	0	0	0	0	0	0
r_0572	0	0	0	0	0	0	0	0	0	0	0	0	0	0	0	0	0	0	0	0	0	0	0	0	0	0	0	0	0	0	0	0	0	0	0	0	0	0	0	0	0	0	0	0	0	0	0	0	0
r_0573	0	0	0	0	0	0	0	0	0	0	0	0	0	0	0	0	0	0	0	0	0	0	0	0	0	0	0	0	0	0	0	0	0	0	0	0	0	0	0	0	0	0	0	0	0	0	0	0	0
r_0574	0	0	0	0	0	0	0	0	0	0	0	0	0	0	0	0	0	0	0	0	0	0	0	0	0	0	0	0	0	0	0	0	0	0	0	0	0	0	0	0	0	0	0	0	0	0	0	0	0
r_0575	0	0	0	0	0	0	0	0	0	0	0	0	0	0	0	0	0	0	0	0	0	0	0	0	0	0	0	0	0	0	0	0	0	0	0	0	0	0	0	0	0	0	0	0	0	0	0	0	0
r_0576	4.51463e-05	0	0	-5.05396e-41	4.59067e-05	5.89061e-36	1.96354e-36	4.59066e-05	-4.971e-28	4.59067e-05	1.49376e-05	-3.92707e-36	0	0	0	5.23224e-32	4.57178e-05	0	4.59067e-05	4.59067e-05	0	0	4.59067e-05	0	4.59067e-05	4.59067e-05	4.59067e-05	2.25807e-35	5.43186e-27	4.59067e-05	1.5831e-35	0	4.59067e-05	-1.96354e-36	4.59066e-05	1.64112e-32	1.49377e-05	4.59066e-05	3.52823e-37	1.45495e-26	4.59062e-05	9.81768e-37	4.59066e-05	0	1.20227e-27	4.59066e-05	4.59067e-05	4.59056e-05	0
r_0577	0	0	0	0	0	0	0	0	4.82883e-05	0	0	0	8.72784e-36	0	-1.93952e-36	2.40876e-05	0	0	0	0	0	0	0	-2.90928e-36	0	0	0	0	-9.6976e-36	0	0	0	0	0	0	0	0	0	-1.09098e-36	3.83835e-05	0	1.16371e-35	0	7.04288e-32	0	-1.11088e-31	0	0	0
r_0578	0	0	0	0	0	0	0	0	0	0	0	0	0	0	0	0	0	0	0	0	0	0	0	0	0	0	0	0	0	0	0	0	0	0	0	0	0	0	4.90884e-37	0	0	0	0	0	0	0	0	0	0
r_0579	0	0	0	0	0	0	0	0	0	0	0	0	0	0	0	0	0	0	0	0	0	0	0	0	0	0	0	0	0	0	0	0	0	0	0	0	0	0	0	0	0	0	0	0	0	0	0	0	0
r_0580	0	0	0	0	0	0	0	0	0	0	0	0	0	0	0	0	0	0	0	0	0	0	0	8.36215e-53	0	0	0	0	0	0	0	0	0	0	0	0	0	0	4.29524e-37	0	0	-3.01278e-36	0	0	0	0	0	0	0
r_0581	0	0	0	0	0	0	0	0	0	0	0	0	0	0	0	7.57121e-28	0	0	0	0	0	0	0	0	0	0	0	0	0	0	0	0	0	0	0	0	0	0	0	-3.40927e-27	0	0	0	0	0	0	0	0	0
r_0582	0	0	0	0	0	0	0	0	0	0	0	0	0	0	0	0	0	0	0	0	0	0	0	0	0	0	0	0	0	0	9.01244e-38	0	0	0	0	0	0	0	0	0	0	0	0	0	0	0	0	0	0
r_0583	0	0	0	0	0	4.65485e-35	0	0	0	0	0	0	0	0	0	0	0	0	0	0	0	0	0	0	0	0	0	0	0	0	0	0	0	0	0	0	0	0	0	0	0	0	0	0	0	0	0	0	0
r_0584	0	0	0	0	0	0	0	0	0	0	0	0	0	0	0	0	0	0	0	0	0	0	0	0	0	0	0	0	0	0	6.28332e-35	0	0	0	0	0	0	0	0	0	0	0	0	0	0	0	0	0	5.89061e-36
r_0585	0	0	0	0	0	-8.61147e-34	0	0	0	0	0	0	0	0	0	0	0	0	0	0	0	0	0	0	0	0	0	0	0	0	-1.4304e-35	0	0	0	0	0	0	0	2.12135e-37	0	0	0	0	0	0	0	0	0	0
r_0586	0	0	0	0	0	0	0	0	0	0	0	0	0	0	0	0	0	0	0	0	0	0	0	0	0	0	0	0	0	0	0	0	0	0	0	0	0	0	0	0	0	0	0	0	0	0	0	0	0
r_0587	0	0	0	0	0	0	0	0	0	0	0	0	0	0	0	0	0	0	0	0	0	0	0	0	0	0	0	0	0	0	0	0	0	0	0	0	0	0	0	0	0	0	0	0	0	0	0	0	0
r_0588	0	0	0	0	0	0	0	0	0	0	0	0	0	0	0	0	0	0	0	0	0	0	0	0	0	0	0	0	0	0	0	0	0	0	0	0	0	0	0	0	0	0	0	0	0	0	0	0	0
r_0589	0	0	0	0	0	0	0	0	0	0	0	0	0	0	0	0	0	0	0	0	0	0	0	0	0	0	0	0	0	0	0	0	0	0	0	0	0	0	0	0	0	0	0	0	0	0	0	0	0
r_0590	5.85574e-05	0	4.32562e-36	0	5.95436e-05	0	2.16281e-36	5.95436e-05	-1.96624e-25	5.95436e-05	2.58816e-05	7.56983e-36	0	0	-1.21658e-36	-5.32372e-32	5.92987e-05	0	5.95436e-05	5.95436e-05	0	0	5.95436e-05	0	5.95436e-05	5.95436e-05	5.95436e-05	7.56983e-36	-1.8128e-26	5.95436e-05	-1.25037e-36	6.48842e-36	5.95436e-05	3.24421e-36	5.95437e-05	-3.80556e-28	2.58817e-05	5.95436e-05	0	9.52386e-06	5.9543e-05	0	5.95436e-05	0	-1.23731e-28	5.95436e-05	5.95436e-05	5.95422e-05	-8.78641e-37
r_0591	0	2.97386e-36	0	-1.98011e-40	0	1.14888e-32	7.56983e-36	0	5.71618e-05	0	0	0	-4.32562e-36	0	-5.40702e-36	3.36833e-05	0	0	0	0	0	0	0	-2.16281e-36	0	0	0	-2.16281e-35	8.65123e-36	0	0	0	0	0	0	0	0	0	5.40702e-37	4.80189e-05	0	0	0	1.37306e-32	0	1.78134e-28	0	0	0
r_0592	0	0	0	0	0	1.51397e-34	0	0	0	0	0	0	0	0	0	0	0	0	0	0	0	0	0	0	0	0	0	4.32562e-36	0	0	8.65123e-36	0	0	0	0	0	0	0	4.73114e-37	0	0	-2.70351e-36	0	0	0	0	0	0	0
r_0593	0	0	0	0	0	-3.67677e-35	0	0	0	0	0	0	0	0	0	6.97717e-31	0	-5.28029e-40	0	0	0	0	0	2.49396e-38	0	0	0	0	0	0	0	0	0	0	0	0	0	0	6.75877e-37	0	0	3.24421e-36	0	0	0	0	0	0	0
r_0594	0	0	0	0	0	0	0	0	0	0	0	0	0	0	0	0	0	0	0	0	0	0	0	0	0	0	0	0	0	0	-4.32562e-35	0	0	0	0	0	0	0	0	0	0	0	0	0	0	0	0	0	2.16281e-36
r_0595	0	0	0	0	0	-8.43495e-34	0	0	0	0	0	0	0	0	0	0	0	0	0	0	0	0	0	0	0	0	0	0	0	0	0	0	0	0	0	0	0	0	4.05526e-37	0	0	0	0	0	0	0	0	0	0
r_0596	0	0	0	0	0	0	0	0	0	0	0	0	0	0	0	0	0	0	0	0	0	0	0	0	0	0	0	0	0	0	0	0	0	0	0	0	0	0	0	0	0	0	0	0	0	0	0	0	0
r_0597	0	0	0	0	0	0	0	0	0	0	0	0	0	0	0	0	0	0	0	0	0	0	0	0	0	0	0	0	0	0	0	0	0	0	0	0	0	0	0	0	0	0	0	0	0	0	0	0	0
r_0598	0	0	0	0	0	0	0	0	0	0	0	0	0	0	0	0	0	0	0	0	0	0	0	0	0	0	0	0	0	0	0	0	0	0	0	0	0	0	0	0	0	0	0	0	0	0	0	0	0
r_0599	0	0	0	0	0	0	0	0	0	0	0	0	0	0	0	0	0	0	0	0	0	0	0	0	0	0	0	0	0	0	0	0	0	0	0	0	0	0	0	0	0	0	0	0	0	0	0	0	0
r_0600	0	0	0	0	0	0	0	0	0	0	0	0	0	0	0	0	0	0	0	0	0	0	0	0	0	0	0	0	0	0	0	0	0	0	0	0	0	0	0	0	0	0	0	0	0	0	0	0	0
r_0601	0	0	0	0	0	0	0	0	0	0	0	0	0	0	0	0	0	0	0	0	0	0	0	0	0	0	0	0	0	0	0	0	0	0	0	0	0	0	0	0	0	0	0	0	0	0	0	0	0
r_0602	0	0	0	0	0	0	0	0	0	0	0	0	0	0	0	0	0	0	0	0	0	0	0	0	0	0	0	0	0	0	0	0	0	0	0	0	0	0	0	0	0	0	0	0	0	0	0	0	0
r_0603	0	0	0	0	0	0	0	0	0	0	0	0	0	0	0	0	0	0	0	0	0	0	0	0	0	0	0	0	0	0	0	0	0	0	0	0	0	0	0	0	0	0	0	0	0	0	0	0	0
r_0604	0	0	0	0	0	0	0	0	0	0	0	0	0	0	0	0	0	0	0	0	0	0	0	0	0	0	0	0	0	0	0	0	0	0	0	0	0	0	0	0	0	0	0	0	0	0	0	0	0
r_0605	0	0	0	0	0	0	0	0	0	0	0	0	0	0	0	0	0	0	0	0	0	0	0	0	0	0	0	0	0	0	0	0	0	0	0	0	0	0	0	0	0	0	0	0	0	0	0	0	0
r_0606	0	0	0	0	0	0	0	0	0	0	0	0	0	0	0	0	0	0	0	0	0	0	0	0	0	0	0	0	0	0	0	0	0	0	0	0	0	0	0	0	0	0	0	0	0	0	0	0	0
r_0607	0	0	0	0	0	0	0	0	0	0	0	0	0	0	0	0	0	0	0	0	0	0	0	0	0	0	0	0	0	0	0	0	0	0	0	0	0	0	0	0	0	0	0	0	0	0	0	0	0
r_0608	0	0	0	0	0	0	0	0	0	0	0	0	0	0	0	0	0	0	0	0	0	0	0	0	0	0	0	0	0	0	0	0	0	0	0	0	0	0	0	0	0	0	0	0	0	0	0	0	0
r_0609	0	0	0	0	0	0	0	0	0	0	0	0	0	0	0	0	0	0	0	0	0	0	0	0	0	0	0	0	0	0	0	0	0	0	0	0	0	0	0	0	0	0	0	0	0	0	0	0	0
r_0610	0	0	0	0	0	0	0	0	0	0	0	0	0	0	0	0	0	0	0	0	0	0	0	0	0	0	0	0	0	0	0	0	0	0	0	0	0	0	0	0	0	0	0	0	0	0	0	0	0
r_0611	0	0	0	0	0	0	0	0	0	0	0	0	0	0	0	0	0	0	0	0	0	0	0	0	0	0	0	0	0	0	0	0	0	0	0	0	0	0	0	0	0	0	0	0	0	0	0	0	0
r_0612	0	0	0	0	0	0	0	0	0	0	0	0	0	0	0	0	0	0	0	0	0	0	0	0	0	0	0	0	0	0	0	0	0	0	0	0	0	0	0	0	0	0	0	0	0	0	0	0	0
r_0613	0	0	0	0	0	0	0	0	0	0	0	0	0	0	0	0	0	0	0	0	0	0	0	0	0	0	0	0	0	0	0	0	0	0	0	0	0	0	0	0	0	0	0	0	0	0	0	0	0
r_0614	0	0	0	0	0	0	0	0	0	0	0	0	0	0	0	0	0	0	0	0	0	0	0	0	0	0	0	0	0	0	0	0	0	0	0	0	0	0	0	0	0	0	0	0	0	0	0	0	0
r_0615	0	0	0	0	0	0	0	0	0	0	0	0	0	0	0	0	0	0	0	0	0	0	0	0	0	0	0	0	0	0	0	0	0	0	0	0	0	0	0	0	0	0	0	0	0	0	0	0	0
r_0616	0	0	0	0	0	0	0	0	0	0	0	0	0	0	0	0	0	0	0	0	0	0	0	0	0	0	0	0	0	0	0	0	0	0	0	0	0	0	0	0	0	0	0	0	0	0	0	0	0
r_0617	0	0	0	0	0	0	0	0	0	0	0	0	0	0	0	0	0	0	0	0	0	0	0	0	0	0	0	0	0	0	0	0	0	0	0	0	0	0	0	0	0	0	0	0	0	0	0	0	0
r_0618	0	0	0	0	0	0	0	0	0	0	0	0	0	0	0	0	0	0	0	0	0	0	0	0	0	0	0	0	0	0	0	0	0	0	0	0	0	0	0	0	0	0	0	0	0	0	0	0	0
r_0619	0	0	0	0	0	0	0	0	0	0	0	0	0	0	0	0	0	0	0	0	0	0	0	0	0	0	0	0	0	0	0	0	0	0	0	0	0	0	0	0	0	0	0	0	0	0	0	0	0
r_0620	0	0	0	0	0	0	0	0	0	0	0	0	0	0	0	0	0	0	0	0	0	0	0	0	0	0	0	0	0	0	0	0	0	0	0	0	0	0	0	0	0	0	0	0	0	0	0	0	0
r_0621	0	0	0	0	0	0	0	0	0	0	0	0	0	0	0	0	0	0	0	0	0	0	0	0	0	0	0	0	0	0	0	0	0	0	0	0	0	0	0	0	0	0	0	0	0	0	0	0	0
r_0622	0	0	0	0	0	0	0	0	0	0	0	0	0	0	0	0	0	0	0	0	0	0	0	0	0	0	0	0	0	0	0	0	0	0	0	0	0	0	0	0	0	0	0	0	0	0	0	0	0
r_0623	0	0	0	0	0	0	0	0	0	0	0	0	0	0	0	0	0	0	0	0	0	0	0	0	0	0	0	0	0	0	0	0	0	0	0	0	0	0	0	0	0	0	0	0	0	0	0	0	0
r_0624	0	0	0	0	0	0	0	0	0	0	0	0	0	0	0	0	0	0	0	0	0	0	0	0	0	0	0	0	0	0	0	0	0	0	0	0	0	0	0	0	0	0	0	0	0	0	0	0	0
r_0625	0	0	0	0	0	0	0	0	0	0	0	0	0	0	0	0	0	0	0	0	0	0	0	0	0	0	0	0	0	0	0	0	0	0	0	0	0	0	0	0	0	0	0	0	0	0	0	0	0
r_0626	0	0	0	0	0	0	0	0	0	0	0	0	0	0	0	0	0	0	0	0	0	0	0	0	0	0	0	0	0	0	0	0	0	0	0	0	0	0	0	0	0	0	0	0	0	0	0	0	0
r_0627	0	0	0	0	0	0	0	0	0	0	0	0	0	0	0	0	0	0	0	0	0	0	0	0	0	0	0	0	0	0	0	0	0	0	0	0	0	0	0	0	0	0	0	0	0	0	0	0	0
r_0628	0	0	0	0	0	0	0	0	0	0	0	0	0	0	0	0	0	0	0	0	0	0	0	0	0	0	0	0	0	0	0	0	0	0	0	0	0	0	0	0	0	0	0	0	0	0	0	0	0
r_0629	0	0	0	0	0	0	0	0	0	0	0	0	0	0	0	0	0	0	0	0	0	0	0	0	0	0	0	0	0	0	0	0	0	0	0	0	0	0	0	0	0	0	0	0	0	0	0	0	0
r_0630	0	0	0	0	0	0	0	0	0	0	0	0	0	0	0	0	0	0	0	0	0	0	0	0	0	0	0	0	0	0	0	0	0	0	0	0	0	0	0	0	0	0	0	0	0	0	0	0	0
r_0631	0	0	0	0	0	0	0	0	0	0	0	0	0	0	0	0	0	0	0	0	0	0	0	0	0	0	0	0	0	0	0	0	0	0	0	0	0	0	0	0	0	0	0	0	0	0	0	0	0
r_0632	0	0	0	0	0	0	0	0	0	0	0	0	0	0	0	0	0	0	0	0	0	0	0	0	0	0	0	0	0	0	0	0	0	0	0	0	0	0	0	0	0	0	0	0	0	0	0	0	0
r_0633	0	0	0	0	0	0	0	0	0	0	0	0	0	0	0	0	0	0	0	0	0	0	0	0	0	0	0	0	0	0	0	0	0	0	0	0	0	0	0	0	0	0	0	0	0	0	0	0	0
r_0634	0	0	0	0	0	0	0	0	0	0	0	0	0	0	0	0	0	0	0	0	0	0	0	0	0	0	0	0	0	0	0	0	0	0	0	0	0	0	0	0	0	0	0	0	0	0	0	0	0
r_0635	0	0	0	0	0	0	0	0	0	0	0	0	0	0	0	0	0	0	0	0	0	0	0	0	0	0	0	0	0	0	0	0	0	0	0	0	0	0	0	0	0	0	0	0	0	0	0	0	0
r_0636	0	0	0	0	0	0	0	0	0	0	0	0	0	0	0	0	0	0	0	0	0	0	0	0	0	0	0	0	0	0	0	0	0	0	0	0	0	0	0	0	0	0	0	0	0	0	0	0	0
r_0637	0	0	0	0	0	0	0	0	0	0	0	0	0	0	0	0	0	0	0	0	0	0	0	0	0	0	0	0	0	0	0	0	0	0	0	0	0	0	0	0	0	0	0	0	0	0	0	0	0
r_0638	0	0	0	0	0	0	0	0	0	0	0	0	0	0	0	0	0	0	0	0	0	0	0	0	0	0	0	0	0	0	0	0	0	0	0	0	0	0	0	0	0	0	0	0	0	0	0	0	0
r_0639	0	0	0	0	0	0	0	0	0	0	0	0	0	0	0	0	0	0	0	0	0	0	0	0	0	0	0	0	0	0	0	0	0	0	0	0	0	0	0	0	0	0	0	0	0	0	0	0	0
r_0640	0	0	0	0	0	0	0	0	0	0	0	0	0	0	0	0	0	0	0	0	0	0	0	0	0	0	0	0	0	0	0	0	0	0	0	0	0	0	0	0	0	0	0	0	0	0	0	0	0
r_0641	0	0	0	0	0	0	0	0	0	0	0	0	0	0	0	0	0	0	0	0	0	0	0	0	0	0	0	0	0	0	0	0	0	0	0	0	0	0	0	0	0	0	0	0	0	0	0	0	0
r_0642	0	0	0	0	0	0	0	0	0	0	0	0	0	0	0	0	0	0	0	0	0	0	0	0	0	0	0	0	0	0	0	0	0	0	0	0	0	0	0	0	0	0	0	0	0	0	0	0	0
r_0643	0	0	0	0	0	0	0	0	0	0	0	0	0	0	0	0	0	0	0	0	0	0	0	0	0	0	0	0	0	0	0	0	0	0	0	0	0	0	0	0	0	0	0	0	0	0	0	0	0
r_0644	0	0	0	0	0	0	0	0	0	0	0	0	0	0	0	0	0	0	0	0	0	0	0	0	0	0	0	0	0	0	0	0	0	0	0	0	0	0	0	0	0	0	0	0	0	0	0	0	0
r_0645	0	0	0	0	0	0	0	0	0	0	0	0	0	0	0	0	0	0	0	0	0	0	0	0	0	0	0	0	0	0	0	0	0	0	0	0	0	0	0	0	0	0	0	0	0	0	0	0	0
r_0646	0	0	0	-3.35174e-09	0	0	0	0	0	0	0	0	0	0	0	0	0	-7.21604e-09	0	0	0	0	0	0	0	0	0	0	0	0	0	0	0	0	0	0	0	0	0	0	0	0	0	0	0	0	0	0	0
r_0647	0	0	0	0	0	0	0	0	0	0	0	0	0	0	0	0	0	0	0	0	0	0	0	0	0	0	0	0	0	0	0	0	0	0	0	0	0	0	0	0	0	0	0	0	0	0	0	0	0
r_0648	0	0	0	-3.35174e-09	0	0	0	0	0	0	0	0	0	0	0	0	0	-7.21604e-09	0	0	0	0	0	0	0	0	0	0	0	0	0	0	0	0	0	0	0	0	0	0	0	0	0	0	0	0	0	0	0
r_0649	0	0	0	-3.21767e-09	0	0	0	0	0	0	0	0	0	0	0	0	0	-6.9274e-09	0	0	0	0	0	0	0	0	0	0	0	0	0	0	0	0	0	0	0	0	0	0	0	0	0	0	0	0	0	0	0
r_0650	0	0	0	0	0	0	0	0	0	0	0	0	0	0	0	0	0	0	0	0	0	0	0	0	0	0	0	0	0	0	0	0	0	0	0	0	0	0	0	0	0	0	0	0	0	0	0	0	0
r_0651	0	0	0	0	0	0	0	0	0	0	0	0	0	0	0	0	0	0	0	0	0	0	0	0	0	0	0	0	0	0	0	0	0	0	0	0	0	0	0	0	0	0	0	0	0	0	0	0	0
r_0652	0	0	0	-3.35174e-09	0	0	0	0	0	0	0	0	0	0	0	0	0	-7.21604e-09	0	0	0	0	0	0	0	0	0	0	0	0	0	0	0	0	0	0	0	0	0	0	0	0	0	0	0	0	0	0	0
r_0653	0	0	0	-3.21767e-09	0	0	0	0	0	0	0	0	0	0	0	0	0	-6.9274e-09	0	0	0	0	0	0	0	0	0	0	0	0	0	0	0	0	0	0	0	0	0	0	0	0	0	0	0	0	0	0	0
r_0654	0	0	0	-3.35174e-09	0	0	0	0	0	0	0	0	0	0	0	0	0	-7.21604e-09	0	0	0	0	0	0	0	0	0	0	0	0	0	0	0	0	0	0	0	0	0	0	0	0	0	0	0	0	0	0	0
r_0655	0	0	0	-3.21767e-09	0	0	0	0	0	0	0	0	0	0	0	0	0	-6.9274e-09	0	0	0	0	0	0	0	0	0	0	0	0	0	0	0	0	0	0	0	0	0	0	0	0	0	0	0	0	0	0	0
r_0656	0	0	0	0	0	0	0	0	0	0	0	0	0	0	0	0	0	0	0	0	0	0	0	0	0	0	0	0	0	0	0	0	0	0	0	0	0	0	0	0	0	0	0	0	0	0	0	-1.54398e-13	0
r_0657	0	0	0	0	0	0	0	0	0	0	0	0	0	0	0	0	0	0	0	0	0	0	0	0	0	0	0	0	0	0	0	0	0	0	0	0	0	0	0	0	0	0	0	0	0	0	0	-1.54398e-13	0
r_0658	0	0	0	0	0	0	0	0	0	0	0	0	0	0	0	0	0	0	0	0	0	0	0	0	0	0	0	0	0	0	0	0	0	0	0	0	0	0	0	0	0	0	0	0	0	0	0	0	0
r_0661	0	0	0	0	0	0	0	0	0	0	-2.2118e-35	0	0	0	0	0	0	0	0	0	0	0	0	0	0	0	0	0	0	0	0	0	0	0	0	0	0	0	0	0	0	0	0	0	0	0	0	4.24818e-29	0
r_0662	0	0	0	0	0	0	0	0	0	0	0	0	0	0	0	0	0	0	0	0	-7.12535e-16	0	0	0	0	0	0	0	0	0	0	0	0	0	0	0	0	0	0	0	0	0	0	0	0	0	0	0	0
r_0663	-0.0255873	-0.492944	-0.0300308	-0.734686	-0.0260183	-0.0493169	-0.0516656	-0.0260183	-0.0260182	-0.0260183	-0.0260193	-0.218356	-0.0259638	-0.694086	-0.0929265	-0.0260192	-0.0259113	-0.782536	-0.0260183	-0.0260183	0	-0.742841	-0.0260183	-0.218006	-0.0260183	-0.0260183	-0.0260183	-0.0410653	-0.0292187	-0.0260183	-0.731045	-0.0738603	-0.0260183	-0.0402844	-0.0260183	-0.0260179	-0.0260193	-0.0260183	-0.717962	-0.0260182	-0.026018	-0.558615	-0.0260183	-0.0260166	-0.0875578	-0.0260183	-0.0260183	-0.0260177	-0.0570181
r_0664	-0.287696	-1.72861	-0.204336	-2.08588	-0.0944387	-0.389283	-0.400856	-0.0944387	-0.0944385	-0.0944387	-0.0944672	-0.948086	-0.661104	-2.44714	-0.581915	-0.094468	-0.192744	-2.57122	-0.0944387	-0.0944387	0	-2.42475	-0.0944387	-0.940419	-0.0944387	-0.0944387	-0.0944387	-0.344702	-0.188317	-0.0944387	-2.26136	-0.498972	-0.0944387	-0.331927	-0.0944387	-0.0957548	-0.0944682	-0.0944387	-2.4751	-0.0944385	-0.0946903	-1.91993	-0.0944387	-0.0959962	-0.561101	-0.0944387	-0.0944387	-0.0947159	-0.423717
r_0665	0.0255873	0.0102394	0.0258927	1.19913e-06	0.0260183	0.0252889	0.02516	0.0260183	0.0260182	0.0260183	0.0260182	0.0194775	0.0222284	9.42446e-05	0.0239237	0.0260182	0.0259113	2.77433e-06	0.0260183	0.0260183	0	0.000260514	0.0260183	0.0198248	0.0260183	0.0260183	0.0260183	0.025514	0.0259163	0.0260183	0.00182294	0.0245014	0.0260183	0.0255717	0.0260183	0.0260168	0.0260182	0.0260183	0.00117082	0.0260182	0.026018	0.00791886	0.0260183	0.0260166	0.0238874	0.0260183	0.0260183	0.0260177	0.0250477
r_0666	0	0	0	0	0	0	0	0	0	0	0	0	0	0	0	0	0	0	0	0	0	0	0	0	0	0	0	0	0	0	0	0	0	0	0	0	0	0	0	0	0	0	0	0	0	0	0	0	0
r_0667	0.00181913	0.000727971	0.00184084	8.5252e-08	0.00184977	0.00179791	0.00178874	0.00184977	0.00184976	0.00184977	0.00184976	0.00138474	0.00158033	6.70032e-06	0.00170086	0.00184976	0.00184216	1.83541e-07	0.00184977	0.00184977	-2.4423e-15	1.85075e-05	0.00184977	0.00140944	0.00184977	0.00184977	0.00184977	0.00181392	0.0018425	0.00184977	0.000129602	0.00174192	0.00184977	0.00181802	0.00184977	0.00184967	0.00184977	0.00184977	8.32396e-05	0.00184976	0.00184975	0.000562991	0.00184977	0.00184965	0.00169827	0.00184977	0.00184977	0.00184972	0.00178077
r_0668	0	0	0	0	0	0	0	0	0	0	0	0	0	0	0	0	0	0	0	0	0	0	0	0	0	0	0	0	0	0	0	0	0	0	0	0	0	0	0	0	0	0	0	0	0	0	0	0	0
r_0669	0.0255873	0.0102394	0.0258927	1.19913e-06	0.0260183	0.0252889	0.0251598	0.0260183	0.0260182	0.0260183	0.0260182	0.0194773	0.0222284	9.42446e-05	0.0239237	0.0260182	0.0259113	2.60233e-06	0.0260183	0.0260183	0	0.000260342	0.0260183	0.0198248	0.0260183	0.0260183	0.0260183	0.025514	0.0259161	0.0260183	0.00182294	0.0245014	0.0260183	0.0255717	0.0260183	0.0260168	0.0260183	0.0260183	0.00117082	0.0260182	0.026018	0.00791888	0.0260183	0.0260166	0.0238874	0.0260183	0.0260183	0.0260177	0.0250477
r_0670	-4.16187e-17	0	-2.84639e-17	9.11134e-14	-6.83316e-14	3.67505e-17	-3.53425e-13	-4.51865e-14	3.80149e-14	-2.71884e-13	-1.12737e-13	0	0	0	3.89481e-14	-3.93498e-14	3.25137e-16	0	-2.71884e-13	-2.71884e-13	0	0	-2.71884e-13	6.30904e-15	-2.71884e-13	-3.15735e-14	-2.71884e-13	2.63273e-15	0	-2.71884e-13	-4.35899e-16	1.10342e-16	-2.71884e-13	0	-1.75907e-13	-2.69779e-14	1.48271e-13	8.63543e-14	-8.49517e-16	-7.47373e-14	0	-3.6334e-16	9.99303e-14	-5.23309e-15	0	0	-2.71884e-13	0	0
r_0671	4.16187e-17	0	2.84639e-17	-9.11134e-14	6.83316e-14	-3.67505e-17	3.53425e-13	4.51865e-14	-3.80149e-14	2.71884e-13	1.12737e-13	0	0	0	-3.89481e-14	3.93498e-14	-3.25137e-16	0	2.71884e-13	2.71884e-13	8.49599e-16	0	2.71884e-13	-6.30904e-15	2.71884e-13	3.15735e-14	2.71884e-13	-2.63273e-15	-2.82284e-15	2.71884e-13	4.35899e-16	-1.10342e-16	2.71884e-13	0	1.75907e-13	2.69779e-14	-1.48271e-13	-8.63543e-14	8.49517e-16	7.47373e-14	0	3.6334e-16	-9.99303e-14	5.23309e-15	1.48477e-16	3.26136e-26	2.71884e-13	0	0
r_0672	-1000	-1000	-1000	-1000	-1000	-1000	-1000	-1000	-1000	-1000	-1000	-1000	-1000	-1000	-1000	-1000	-1000	-1000	-1000	-1000	-1000	-1000	-1000	-1000	-1000	-1000	-1000	-1000	-1000	-1000	-1000	-1000	-1000	-1000	-1000	-1000	-1000	-1000	-1000	-1000	-1000	-1000	-1000	-1000	-1000	-1000	-1000	-1000	-1000
r_0673	0	0	0	0	0	0	0	0	0	0	0	0	0	0	0	0	0	0	0	0	1000	0	0	0	0	0	0	0	0	0	0	0	0	0	0	0	0	0	0	0	0	0	0	0	0	0	0	0	0
r_0674	-240.468	-255.189	-239.882	-264.749	-239.208	-240.992	-241.118	-239.208	-239.207	-239.208	-239.209	-246.562	-243.993	-264.662	-242.386	-239.208	-239.821	-264.748	-239.208	-239.208	0	-264.507	-239.208	-246.238	-239.208	-239.205	-239.208	-240.692	-239.797	-239.208	-263.048	-241.806	-239.208	-240.596	-239.208	-239.217	-239.208	-239.206	-263.657	-239.208	-239.21	-257.356	-239.204	-239.219	-242.419	-239.208	-239.208	-239.212	-241.241
r_0675	0	0	0	0	0	0	0	0	0	0	0	0	0	0	0	0	0	0	0	0	0	0	0	0	0	0	0	0	0	0	0	0	0	0	0	0	0	0	0	0	0	0	0	0	0	0	0	0	0
r_0676	0	0	0	0	0	0	0	0	0	0	0	0	0	0	0	0	0	0	0	0	0	0	0	0	0	0	0	0	0	0	0	0	0	0	0	0	0	0	0	0	0	0	0	0	0	0	0	0	0
r_0678	0.0380026	0.0152077	0.038456	1.78096e-06	0.0386426	0.0375593	0.0373676	0.0386426	0.0386425	0.0386426	0.0386426	0.028928	0.0330139	0.000139973	0.0355317	0.0386425	0.0384837	3.88147e-06	0.0386426	0.0386426	0	0.000386679	0.0386426	0.0294439	0.0386426	0.0386426	0.0386426	0.0378937	0.0384909	0.0386426	0.00270744	0.0363897	0.0386426	0.0379793	0.0386426	0.0386405	0.0386426	0.0386426	0.00173892	0.0386425	0.0386422	0.0117612	0.0386426	0.0386401	0.0354778	0.0386426	0.0386426	0.0386417	0.0372012
r_0679	0	0	0	0	0	0	0	0	0	0	0	0	0	0	0	0	0	0	0	0	0	0	0	0	0	0	0	0	0	0	0	0	0	0	0	0	0	0	0	0	0	0	0	0	0	0	0	0	0
r_0680	0	0	0	0	0	0	0	0	0	0	0	0	0	0	0	0	0	0	0	0	0	0	0	0	0	0	0	0	0	0	0	0	0	0	0	0	0	0	0	0	0	0	0	0	0	0	0	0	0
r_0681	0	0	0	0	0	0	0	0	0	0	0	0	0	0	0	0	0	0	0	0	0	0	0	0	0	0	0	0	0	0	0	0	0	0	0	0	0	0	0	0	0	0	0	0	0	0	0	0	0
r_0682	0	0	0	0	0	0	0	0	0	0	0	0	0	0	0	0	0	0	0	0	0	0	0	0	0	0	0	0	0	0	0	0	0	0	0	0	0	0	0	0	0	0	0	0	0	0	0	0	0
r_0683	0	0	0	3.56853e-28	0	-1.09508e-26	0	0	0	0	0	0	0	0	0	0	0	0	0	0	0	0	0	0	0	0	0	0	0	0	0	0	0	0	0	0	0	0	0	0	0	0	0	0	0	0	0	0	0
r_0687	0	0	0	0	0	0	0	0	0	0	0	0	0	0	0	0	0	0	0	0	0	0	0	0	0	0	0	0	0	0	0	0	0	0	0	0	0	0	0	0	0	0	0	0	0	0	0	0	0
r_0688	0	0	0	0	0	0	0	0	0	0	0	0	0	0	0	0	0	0	0	0	0	0	0	0	0	0	0	0	0	0	0	0	0	0	0	0	0	0	0	0	0	0	0	0	0	0	0	0	0
r_0689	0	0	0	0	0	0	0	0	0	0	0	0	0	0	0	0	0	0	0	0	0	0	0	0	0	0	0	0	0	0	0	0	0	0	0	0	0	0	0	0	0	0	0	0	0	0	0	0	0
r_0690	0	0	0	0	0	0	0	0	0	0	0	0	0	0	0	0	0	0	0	0	0	0	0	0	0	0	0	0	0	0	0	0	0	0	0	0	0	0	0	0	0	0	0	0	0	0	0	0	0
r_0691	0	0	0	0	0	0	0	0	0	0	0	0	0	0	0	0	0	0	0	0	0	0	0	0	0	0	0	0	0	0	0	0	0	0	0	0	0	0	0	0	0	0	0	0	0	0	0	0	0
r_0692	0	0	0	0	0	0	0	0	0	0	0	0	0	0	0	0	0	0	0	0	0	0	0	0	0	0	0	0	0	0	0	0	0	0	0	0	0	0	0	0	0	0	0	0	0	0	0	0	0
r_0693	0	0	0	0	0	5.41813e-33	0	0	0	0	0	0	0	0	0	0	0	0	0	0	0	0	0	-2.74699e-30	0	0	0	-5.09626e-28	0	0	-1.63081e-26	0	0	0	0	0	0	0	7.08308e-33	0	0	0	0	0	0	0	0	0	0
r_0694	0	0	0	0	0	0	0	0	0	0	0	0	0	0	0	0	0	0	0	0	8.49599e-16	0	0	0	0	0	0	0	-2.82284e-15	0	0	0	0	0	0	0	0	0	0	0	0	0	0	0	1.48477e-16	-1.93911e-28	0	0	0
r_0695	0	0	0	0	0	0	0	0	0	0	0	0	0	0	0	0	0	0	0	0	0	0	0	0	0	0	0	0	0	0	0	0	0	0	0	0	0	0	0	0	0	0	0	0	0	0	0	0	0
r_0696	0	0	0	0	0	0	0	0	0	0	0	0	0	0	0	0	0	0	0	0	0	0	0	0	0	0	0	0	0	0	0	0	0	0	0	0	0	0	0	0	0	0	0	0	0	0	0	0	0
r_0697	0	0	0	1.44509e-27	0	0	0	0	0	0	0	0	0	0	0	0	0	0	0	0	0	0	0	0	0	0	0	0	0	0	0	0	0	0	0	0	0	0	0	0	0	0	0	0	0	0	0	0	0
r_0698	0.000909566	0.000363985	0.000920419	4.2626e-08	0.000924884	0.000898957	0.000894368	0.000924884	0.000924882	0.000924884	0.000924882	0.00069237	0.000790165	3.35016e-06	0.000850428	0.000924881	0.000921081	9.17705e-08	0.000924884	0.000924884	0	9.25376e-06	0.000924884	0.00070472	0.000924884	0.000924884	0.000924884	0.00090696	0.000921252	0.000924884	6.48008e-05	0.000870962	0.000924884	0.000909008	0.000924884	0.000924833	0.000924883	0.000924884	4.16198e-05	0.000924882	0.000924874	0.000281496	0.000924884	0.000924824	0.000849136	0.000924884	0.000924884	0.000924862	0.000890384
r_0699	-0.039357	-0.447323	-0.0433377	-0.683772	-0.0400198	-0.0592853	-0.0605277	-0.0400198	-0.0400197	-0.0400198	-0.0400206	-0.20674	-0.04552	-0.679257	-0.0953459	-0.0400206	-0.0398552	-0.0393	-0.0400198	-0.0400198	0	-0.676313	-0.0400198	-0.203617	-0.0400198	-0.0400198	-0.0400198	-0.0525086	-0.0426649	-0.0400198	-0.659858	-0.0784199	-0.0400198	-0.0518164	-0.0400198	-0.0400185	-0.0400206	-0.0400198	-0.638284	-0.0400197	-0.0400194	-0.505952	-0.0400198	-0.0400172	-0.0907656	-0.0400198	-0.0400198	-0.0400189	-0.0656533
r_0700	0	0	0	0	0	0	0	0	0	0	0	0	0	0	0	0	0	0	0	0	0	0	0	0	0	0	0	0	0	0	0	0	0	0	0	0	0	0	0	0	0	0	0	0	0	0	0	0	0
r_0701	0.039357	0.0157497	0.0398266	1.84443e-06	0.0400198	0.0388979	0.0386996	0.0400198	0.0400197	0.0400198	0.0400197	0.0299592	0.0341905	0.000144962	0.0367981	0.0400197	0.0398552	4.26732e-06	0.0400198	0.0400198	0	0.000400707	0.0400198	0.0304933	0.0400198	0.0400198	0.0400198	0.0392442	0.0398626	0.0400198	0.00280393	0.0376866	0.0400198	0.0393329	0.0400198	0.0400176	0.0400197	0.0400198	0.00180089	0.0400197	0.0400194	0.0121803	0.0400198	0.0400172	0.0367422	0.0400198	0.0400198	0.0400189	0.038527
r_0702	0	0	0	0	0	0	0	0	0	0	0	0	0	0	0	0	0	0	0	0	0	0	0	0	0	0	0	0	0	0	0	0	0	0	0	0	0	0	0	0	0	0	0	0	0	0	0	0	0
r_0703	0	0	0	0	0	0	0	0	0	0	0	0	0	0	0	0	0	0	0	0	0	0	0	0	0	0	0	0	0	0	0	0	0	0	0	0	0	0	0	0	0	0	0	0	0	0	0	0	0
r_0704	0	0	0	0	0	0	0	0	0	0	0	0	0	0	0	0	0	0	0	0	0	0	0	0	0	0	0	0	0	0	0	0	0	0	0	0	0	0	0	0	0	0	0	0	0	0	0	0	0
r_0705	0	0	0	0	0	0	0	0	0	0	0	0	0	0	0	0	0	0	0	0	0	0	0	0	0	0	0	0	0	0	0	0	0	0	0	0	0	0	0	0	0	0	0	0	0	0	0	0	0
r_0706	0	0	0	0	0	0	0	0	0	0	0	0	0	0	0	0	0	0	0	0	0	0	0	0	0	0	0	0	0	0	0	0	0	0	0	0	0	0	0	0	0	0	0	0	0	0	0	0	0
r_0707	0	0	0	0	0	0	0	0	0	0	0	0	0	0	0	0	0	0	0	0	0	0	0	0	0	0	0	0	0	0	0	0	0	0	0	0	0	0	0	0	0	0	0	0	0	0	0	0	0
r_0708	0	0	0	0	0	0	0	0	0	0	0	0	0	0	0	0	0	0	0	0	0	0	0	0	0	0	0	0	0	0	0	0	0	0	0	0	0	0	0	0	0	0	0	0	0	0	0	0	0
r_0709	0	0	0	0	0	0	0	0	0	0	0	0	0	0	0	0	0	0	0	0	0	0	0	0	0	0	0	0	0	0	0	0	0	0	0	0	0	0	0	0	0	0	0	0	0	0	0	0	0
r_0710	0	0	0	0	0	0	0	0	0	0	0	0	0	0	0	0	0	0	0	0	0	0	0	0	0	0	0	0	0	0	0	0	0	0	0	0	0	0	0	0	0	0	0	0	0	0	0	0	0
r_0711	0.0380026	0.0152077	0.038456	1.78096e-06	0.0386426	0.0375593	0.0373679	0.0386426	0.0386425	0.0386426	0.0386425	0.0289282	0.0330139	0.000139973	0.0355317	0.0386425	0.0384837	4.12047e-06	0.0386426	0.0386426	0	0.000386918	0.0386426	0.0294439	0.0386426	0.0386426	0.0386426	0.0378937	0.0384908	0.0386426	0.00270744	0.0363897	0.0386426	0.0379793	0.0386426	0.0386405	0.0386425	0.0386426	0.00173892	0.0386425	0.0386422	0.0117612	0.0386426	0.0386401	0.0354778	0.0386426	0.0386426	0.0386417	0.0372012
r_0712	0	0	0	0	0	0	0	0	0	0	0	0	0	0	0	0	0	0	0	0	0	0	0	0	0	0	0	0	0	0	0	0	0	0	0	0	0	0	0	0	0	0	0	0	0	0	0	0	0
r_0713	38.0717	-3.77819	40.4406	-12.499	43.0217	36.0311	35.5076	43.0214	43.026	43.0214	43.0203	14.1631	24.2033	-12.4198	30.478	43.0207	40.6818	-12.4978	43.0214	43.0214	6	-12.2786	43.0214	15.4224	43.0214	43.0332	43.0214	37.2239	40.7794	43.0214	-10.9493	32.7742	43.0214	37.6061	43.0214	42.9914	43.0207	43.0319	-11.5041	43.0215	43.0154	-5.75494	43.0371	42.9842	30.3425	43.0214	43.0214	43.0085	35.0348
r_0714	-1000	-1000	-1000	-1000	-999.887	-1000	-1000	-999.887	-999.887	-999.887	-999.887	-1000	-1000	-1000	-1000	-999.887	-1000	-1000	-999.887	-999.887	-4	-1000	-999.887	-1000	-999.887	-999.887	-999.887	-1000	-1000	-999.887	-1000	-1000	-999.887	-1000	-999.887	-999.89	-999.887	-999.887	-1000	-999.887	-999.888	-1000	-999.887	-999.891	-1000	-999.887	-999.887	-999.888	-1000
r_0715	0	0	0	0	0	0	0	0	0	0	0	0	0	0	0	0	0	0	0	0	0	0	0	0	0	0	0	0	0	0	0	0	0	0	0	0	0	0	0	0	0	0	0	0	0	0	0	-2.59182e-12	0
r_0716	0	0	0	0	0	0	0	0	0	0	0	0	0	0	0	0	0	0	0	0	-7.12535e-16	0	0	0	0	0	0	0	0	0	0	0	0	0	0	0	0	0	0	0	0	0	0	0	0	0	0	0	0
r_0717	0	0	0	0	0	0	0	0	0	0	0	0	0	0	0	0	0	0	0	0	0	0	0	0	0	0	0	0	0	0	0	0	0	0	0	0	0	0	0	0	0	0	0	0	0	0	0	0	0
r_0718	0.0607351	0	0.0256565	0	0.0839957	0.00273677	0.0250511	0.0839957	0.0839955	0.0839957	0.0839807	0	0.0182932	0	0	0.0839806	0.0836503	0	0.0839957	0.0839957	-1.16189e-13	0	0.0839957	0	0.0839957	0.0839957	0.0839957	0.0103269	0.0365411	0.0839957	0	0	0.0839957	0.0130183	0.0839957	0.0833304	0.0839807	0.0839957	0	0.0839955	0.0839948	0	0.0839957	0.0839902	0	0.0839957	0.0839957	0.0837143	0
r_0720	0	0	0	0	0	0	0	0	0	0	0	0	0	0	0	0	0	0	0	0	0	0	0	0	0	0	0	0	0	0	0	0	0	0	0	0	0	0	0	0	0	0	0	0	0	0	0	0	0
r_0721	0	0	0	0	0	0	0	0	0	0	0	0	0	0	0	0	0	0	0	0	0	0	0	0	0	0	0	0	0	0	0	0	0	0	0	0	0	0	0	-1.69468e-28	2.84093e-35	0	0	0	0	0	0	0	0
r_0722	0.107334	0.042929	0.108556	5.02738e-06	0.109142	0.106024	0.105483	0.109142	0.109139	0.109142	0.10914	0.0816592	0.0931933	0.000395336	0.100301	0.109137	0.108693	1.08105e-05	0.109142	0.109142	0	0.00109139	0.109142	0.0831158	0.109142	0.109142	0.109142	0.106968	0.108654	0.109142	0.0076427	0.10275	0.109142	0.10721	0.109142	0.109076	0.10914	0.109142	0.0049087	0.10914	0.109141	0.0332	0.109142	0.109135	0.100206	0.109142	0.109142	0.109139	0.105013
r_0723	-0.107334	-0.0942549	-0.109145	-5.03036e-06	-0.109142	-0.106087	-0.105546	-0.109142	-0.109139	-0.109142	-0.109142	-0.0817076	-0.0932485	-0.108378	-0.10036	-0.10914	-0.108693	-1.08169e-05	-0.109142	-0.109142	0	-0.00109204	-0.109142	-0.0831651	-0.109142	-0.109142	-0.109142	-0.109046	-0.108718	-0.109142	-0.109084	-0.102782	-0.109142	-0.107273	-0.109142	-0.109076	-0.109142	-0.109142	-0.101877	-0.10914	-0.109141	-0.0992526	-0.109142	-0.109135	-0.108221	-0.109142	-0.109142	-0.109139	-0.105076
r_0724	0.0347209	-6.22142e-28	0.0639176	3.21216e-28	0.122442	0	2.14557e-28	0.122442	0.122447	0.122442	0.12243	2.97739e-27	0	-3.1785e-35	2.42195e-28	0.122431	0.0725919	6.62188e-37	0.122442	0.122442	-4.99918e-15	0	0.122442	-1.02209e-27	0.122442	0.122442	0.122442	-1.28717e-25	0.0748369	0.122442	-5.03841e-28	0	0.122442	0	0.122442	0.121775	0.122427	0.122442	0	0.122446	0.122315	-2.65243e-28	0.122442	0.121653	-7.80335e-30	0.122442	0.122442	0.12244	0
r_0725	-0.0356495	-2.47367	-0.127965	-0.601328	-0.087619	-0.244573	-0.104162	-0.087619	-0.0876235	-0.087619	-0.0876365	-0.304544	-0.452675	-2.3919	-0.447518	-0.0876375	-0.0379117	-3.99962	-0.087619	-0.087619	4.14958e-15	-0.86624	-0.087619	-1.05618	-0.087619	-0.087619	-0.087619	-0.211097	-0.122358	-0.087619	-3.72929	-0.126197	-0.087619	-0.126959	-0.087619	-0.0882748	-0.0876337	-0.087619	-2.29134	-0.0876228	-0.0874917	-2.8196	-0.087619	-0.0883951	-0.422498	-0.087619	-0.087619	-0.0876169	-0.141155
r_0726	0.00233284	0.000946042	0.00206752	9.57498e-08	0.0025396	0.00201931	0.002009	0.0025396	0.0025396	0.0025396	0.00253842	0.00155526	0.00177493	7.52539e-06	0.0019103	0.00253885	0.00252916	2.06142e-07	0.0025396	0.0025396	-7.3269e-15	2.07865e-05	0.0025396	0.001583	0.0025396	0.0025396	0.0025396	0.00237842	0.00206939	0.0025396	0.000145561	0.00195642	0.0025396	0.00204189	0.0025396	0.00253871	0.00253885	0.0025396	9.34896e-05	0.0025396	0.00253958	0.000632317	0.0025396	0.00253944	0.00190739	0.0025396	0.0025396	0.00253955	0.00200005
r_0727	0.00877525	0.00351164	0.00887996	4.11245e-07	0.00892304	0.0086729	0.00862862	0.00892304	0.00892302	0.00892304	0.00892302	0.0066798	0.0076233	3.23215e-05	0.0082047	0.00892301	0.00888634	8.86078e-07	0.00892304	0.00892304	-7.3269e-15	8.92785e-05	0.00892304	0.00679896	0.00892304	0.00892304	0.00892304	0.00875011	0.008888	0.00892304	0.000625181	0.00840281	0.00892304	0.00876988	0.00892304	0.00892255	0.00892303	0.00892304	0.000401537	0.00892302	0.00892294	0.0027158	0.00892304	0.00892246	0.00819224	0.00892304	0.00892304	0.00892283	0.00859019
r_0728	0	0	0	0	0	0	0	0	0	0	0	0	0	0	0	0	0	0	0	0	0	0	0	0	0	0	0	0	0	0	0	0	0	0	0	0	0	0	0	0	0	0	0	0	0	0	0	0	0
r_0729	0.00673211	0.00269407	0.00681244	3.15495e-07	0.00684549	0.00665359	0.00661968	0.00684549	0.00684548	0.00684549	0.00684553	0.0051246	0.00584837	2.47961e-05	0.00629441	0.00684552	0.00681734	7.29936e-07	0.00684549	0.00684549	0	6.8542e-05	0.00684549	0.00521596	0.00684549	0.00684549	0.00684549	0.00671283	0.00681866	0.00684549	0.00047962	0.00644644	0.00684549	0.00672799	0.00684549	0.00684511	0.00684553	0.00684549	0.000308047	0.00684548	0.00684542	0.00208353	0.00684549	0.00684505	0.00628484	0.00684549	0.00684549	0.00684533	0.00659014
r_0730	0	0	0	0	0	0	0	0	0	0	0	0	0	0	0	0	0	0	0	0	0	0	0	0	0	0	0	0	0	0	0	0	0	0	0	0	0	0	0	0	0	0	0	0	0	0	0	0	0
r_0731	0	0	0	0	0	0	0	0	0	0	0	0	0	0	0	0	0	0	0	0	2	0	0	0	0	0	0	0	0	0	0	0	0	0	0	0	0	0	0	0	0	0	0	0	0	0	0	0	0
r_0732	-0.0356495	-7.30316	-0.14513	-11.9995	-0.087619	-0.421555	-0.475807	-0.087619	-0.0876235	-0.087619	-0.0876365	-3.07531	-1.82278	-11.9568	-1.0466	-0.0876375	-0.0379117	-11.9988	-0.087619	-0.087619	-2	-11.8808	-0.087619	-2.9233	-0.087619	-0.087619	-0.087619	-0.318072	-0.133815	-0.087619	-11.1654	-0.777005	-0.087619	-0.292093	-0.087619	-0.0882748	-0.0876337	-0.087619	-11.4538	-0.0876228	-0.0874917	-8.36761	-0.087619	-0.0883951	-1.06303	-0.087619	-0.087619	-0.0876169	-0.531935
r_0733	0.0347209	-6.25172e-28	0.0639176	3.21216e-28	0.122442	0	2.14558e-28	0.122442	0.122447	0.122442	0.12243	3.00082e-27	0	-2.98105e-35	2.42195e-28	0.122431	0.0725919	1.2421e-36	0.122442	0.122442	-4.99918e-15	0	0.122442	-1.02111e-27	0.122442	0.122442	0.122442	-1.28702e-25	0.0748369	0.122442	-7.55742e-28	0	0.122442	0	0.122442	0.121775	0.122427	0.122442	0	0.122446	0.122315	-2.6521e-28	0.122442	0.121653	-7.80447e-30	0.122442	0.122442	0.12244	0
r_0734	0	0	0	0	0	0	0	0	0	0	0	0	0	0	0	0	0	0	0	0	0	0	0	0	0	0	0	0	0	0	0	0	0	0	0	0	0	0	0	0	0	0	0	0	0	0	0	0	0
r_0735	0	0	0	0	0	0	0	0	0	0	0	0	0	0	0	0	0	0	0	0	-1.46538e-14	0	0	0	0	0	0	0	0	0	0	0	0	0	0	0	0	0	0	0	0	0	0	0	0	0	0	0	0
r_0736	0	0	0	0	0	0	0	0	0	0	0	0	0	0	0	0	0	0	0	0	0	0	0	0	0	0	0	0	0	0	0	0	0	0	0	0	0	0	0	0	0	0	0	0	0	0	0	0	0
r_0737	0	0	0	0	0	0	0	0	0	0	0	0	0	0	0	0	0	0	0	0	0	0	0	0	0	0	0	0	0	0	0	0	0	0	0	0	0	0	0	0	0	0	0	0	0	0	0	0	0
r_0738	0	0	0	0	0	0	0	0	0	0	0	0	0	0	0	0	0	0	0	0	0	0	0	0	0	0	0	0	0	0	0	0	0	0	0	0	0	0	0	0	0	0	0	0	0	0	0	0	0
r_0739	0.00545739	0.00218391	0.00552251	2.55756e-07	0.0055493	0.00539374	0.00536621	0.0055493	0.00554929	0.0055493	0.00554929	0.00415422	0.00474099	2.0101e-05	0.00510257	0.00554929	0.00552648	5.50623e-07	0.0055493	0.0055493	-1.46538e-14	5.55225e-05	0.0055493	0.00422832	0.0055493	0.0055493	0.0055493	0.00544176	0.00552751	0.0055493	0.000388805	0.00522577	0.0055493	0.00545405	0.0055493	0.005549	0.0055493	0.0055493	0.000249719	0.00554929	0.00554925	0.00168897	0.0055493	0.00554894	0.00509481	0.0055493	0.0055493	0.00554917	0.0053423
r_0740	0	0	0	0	0	0	0	0	0	0	0	0	0	0	0	0	0	0	0	0	0	0	0	0	0	0	0	0	0	0	0	0	0	0	0	0	0	0	0	0	0	0	0	0	0	0	0	0	0
r_0741	0	0	0	0	0	0	0	0	0	0	0	0	0	0	0	0	0	0	0	0	0	0	0	0	0	0	0	0	0	0	0	0	0	0	0	0	0	0	0	0	0	0	0	0	0	0	0	0	0
r_0742	0	0	0	0	0	0	0	0	0	0	0	0	0	0	0	0	0	0	0	0	0	0	0	0	0	0	0	0	0	0	0	0	0	0	0	0	0	0	0	0	0	0	0	0	0	0	0	0	0
r_0743	0	0	0	0	0	0	0	0	0	0	0	0	0	0	0	0	0	0	0	0	0	0	0	0	0	0	0	0	0	0	0	0	0	0	0	0	0	0	0	0	0	0	0	0	0	0	0	0	0
r_0744	0	0	0	0	0	0	0	0	0	0	0	0	0	0	0	0	0	0	0	0	0	0	0	0	0	0	0	0	0	0	0	0	0	0	0	0	0	0	0	0	0	0	0	0	0	0	0	0	0
r_0745	0	0	0	0	0	0	0	0	0	0	0	0	0	0	0	0	0	0	0	0	0	0	0	0	0	0	0	0	0	0	0	0	0	0	0	0	0	0	0	0	0	0	0	0	0	0	0	0	0
r_0746	0	0	0	0	0	0	0	0	0	0	0	0	0	0	0	0	0	0	0	0	0	0	0	0	0	0	0	0	0	0	0	0	0	0	0	0	0	0	0	0	0	0	0	0	0	0	0	0	0
r_0747	5.85574e-05	0	0	0	5.95436e-05	0	1.44199e-36	5.95436e-05	-1.96625e-25	5.95436e-05	2.58816e-05	1.01841e-35	0	0	0	-9.83783e-32	5.92987e-05	0	5.95436e-05	5.95436e-05	0	-2.25311e-38	5.95436e-05	0	5.95436e-05	5.95436e-05	5.95436e-05	2.88398e-36	-2.79018e-28	5.95436e-05	-6.12846e-36	4.32597e-36	5.95436e-05	2.52348e-36	5.95437e-05	-1.62858e-32	2.58817e-05	5.95436e-05	3.60498e-37	9.52386e-06	5.9543e-05	-2.16299e-36	5.95436e-05	0	-1.23731e-28	5.95436e-05	5.95436e-05	5.95422e-05	1.08149e-36
r_0748	0	8.60864e-36	0	0	0	0	1.32705e-35	0	5.71618e-05	0	0	0	1.43477e-36	0	-2.86955e-36	3.36833e-05	0	0	0	0	0	0	0	1.07608e-35	0	0	0	-1.14782e-35	1.43477e-36	0	0	0	0	0	0	0	0	0	-1.07608e-36	4.80189e-05	0	1.14782e-35	0	2.47771e-32	0	0	0	0	0
r_0749	0	0	0	0	0	0	0	0	0	0	0	0	0	0	0	0	0	0	0	0	0	0	0	0	0	0	0	0	0	0	0	0	0	0	0	0	0	0	1.03643e-36	0	0	0	0	0	0	0	0	0	0
r_0750	0	0	0	0	0	0	0	0	0	0	0	0	0	0	0	0	0	0	0	0	0	4.05672e-38	0	0	0	0	0	5.73909e-36	0	0	0	0	0	0	0	0	0	0	0	0	0	3.38005e-36	0	0	0	0	0	0	0
r_0751	0	0	0	0	0	4.90277e-35	0	0	0	0	0	0	0	0	0	0	0	0	0	0	0	0	0	8.36215e-53	0	0	0	0	0	0	0	0	0	0	0	0	0	0	4.50622e-37	0	0	-3.01278e-36	0	0	0	0	0	0	0
r_0752	0	0	0	0	0	0	0	0	0	0	0	0	0	0	0	6.97716e-31	0	0	0	0	0	0	0	0	0	0	0	0	0	0	0	0	0	0	0	0	0	0	0	0	0	0	0	0	0	0	0	0	0
r_0753	0	0	0	0	0	0	0	0	0	0	0	0	0	0	0	0	0	0	0	0	0	0	0	0	0	0	0	0	2.357e-26	0	-7.57254e-38	0	0	0	0	0	0	0	0	0	0	0	0	0	0	0	0	0	0
r_0754	0	0	0	0	0	1.06173e-34	0	0	0	0	0	0	0	0	0	0	0	0	0	0	0	0	0	0	0	0	0	0	0	0	4.59128e-35	0	0	0	0	1.22593e-32	0	0	0	0	0	4.15361e-53	0	0	0	0	0	0	0
r_0755	0	0	0	0	0	0	0	0	0	0	0	0	0	0	0	0	0	0	0	0	0	0	0	0	0	0	0	0	0	0	6.92155e-35	0	0	0	0	0	0	0	0	0	0	0	0	0	0	0	0	0	4.32597e-36
r_0756	0	0	0	1.34094e-40	0	-9.18255e-34	0	0	0	0	0	0	8.15402e-36	0	0	0	0	0	0	0	0	0	0	-2.86955e-36	0	0	0	-5.73909e-36	0	0	2.77987e-36	0	0	0	0	0	0	0	1.79347e-37	0	0	-3.58693e-37	0	0	0	0	0	0	0
r_0757	0.0003139	0.000108647	0.000274739	9.85065e-09	0.000319186	0.000268333	0.000266963	0.000319186	0.000319186	0.000319186	0.000316767	0.000206668	0.000235859	1e-06	0.000253847	0.000316789	0.000317874	0	0.000319186	0.000319186	0	2.76218e-06	0.000319186	0.000210354	0.000319186	0.000319186	0.000319186	0.000270721	0.000274987	0.000319186	1.93426e-05	0.000259976	0.000319186	0.000271333	0.000319186	0.000285099	0.000316768	0.000319186	1.24232e-05	0.000319186	0.000319183	8.40245e-05	0.000319186	0.000319165	0.000253461	0.000319186	0.000319186	0.000319179	0.000265774
r_0758	0.0003139	0.000108647	0.000274739	1.27236e-08	0.000319186	0.000268333	0.000266963	0.000319186	0.000319186	0.000319186	0.000316767	0.000206668	0.000235859	1e-06	0.000253847	0.000316789	0.000317874	2.73654e-08	0.000319186	0.000319186	0	2.76218e-06	0.000319186	0.000210354	0.000319186	0.000319186	0.000319186	0.000270721	0.000274987	0.000319186	1.93426e-05	0.000259976	0.000319186	0.000271333	0.000319186	0.000285099	0.000316768	0.000319186	1.24232e-05	0.000319186	0.000319183	8.40245e-05	0.000319186	0.000319165	0.000253461	0.000319186	0.000319186	0.000319179	0.000265774
r_0759	0.0213383	0.00853907	0.0215929	1e-06	0.0439354	0.0210894	0.0209818	0.0439354	0.0439353	0.0439354	0.0439205	0.0162429	0.0185371	7.85943e-05	0.0199509	0.0439204	0.0437547	2.17762e-06	0.0439354	0.0439354	-4.99918e-15	0.000217117	0.0439354	0.0165326	0.0439354	0.0439354	0.0439354	0.0212771	0.0216125	0.0439354	0.00152022	0.0204327	0.0439354	0.0213252	0.0439354	0.0432723	0.0439205	0.0439354	0.000976394	0.0439353	0.0439349	0.00660387	0.0439354	0.0439325	0.0199206	0.0439354	0.0439354	0.0439343	0.0208883
r_0760	0	0	0	0	0	0	0	0	0	0	0	0	0	0	0	0	0	0	0	0	0	0	0	0	0	0	0	0	0	0	0	0	0	0	0	0	0	0	0	0	0	0	0	0	0	0	0	0	0
r_0761	0	1.65244e-19	-2.93957e-18	-3.97159e-38	-6.6102e-19	0	0	0	6.6102e-19	0	0	6.69971e-19	5.87914e-18	0	0	5.87914e-18	-6.6102e-19	-8.06909e-23	0	0	0	0	0	-6.52716e-34	0	0	0	3.34986e-19	0	0	0	0	0	0	6.6102e-19	0	0	0	-1.88041e-16	6.6102e-19	-6.52716e-34	-7.34893e-19	6.52716e-34	0	0	0	0	2.61077e-33	9.71118e-19
r_0762	0	0	0	0	0	0	0	0	0	0	0	0	0	0	0	0	0	0	0	0	8.49599e-16	0	0	0	0	0	0	0	-2.82284e-15	0	0	0	0	0	0	0	0	0	0	0	0	0	0	0	1.48477e-16	-1.93911e-28	0	0	0
r_0763	0	0	0	0	0	0	0	0	0	0	0	0	0	0	0	0	0	0	0	0	0	0	0	0	0	0	0	0	0	0	0	0	0	0	0	0	0	0	-2.53646e-26	0	0	0	0	0	0	-1.62275e-29	0	0	0
r_0764	0	0	0	0	0	0	-1.95725e-29	0	0	0	-1.73978e-29	0	-2.0753e-34	0	1.08812e-28	0	0	0	0	0	0	0	0	0	0	-6.9591e-29	0	-3.24266e-36	-6.9591e-29	0	0	0	0	0	-6.9591e-29	0	0	0	0	3.47955e-29	0	4.05333e-37	-1.73978e-29	0	0	0	0	-2.12511e-31	1.06255e-31
r_0765	0	0	0	0	0	0	0	0	0	0	0	0	0	0	0	0	0	0	0	0	0	0	0	0	0	0	0	0	0	0	0	0	0	0	0	0	0	0	0	0	0	0	0	0	0	0	0	0	0
r_0766	0	0	0	0	0	0	0	0	0	0	0	0	0	0	0	0	0	0	0	0	0	0	0	0	0	0	0	0	0	0	0	0	0	0	0	0	0	0	0	0	0	0	0	0	0	0	0	0	0
r_0767	0	0	0	0	0	0	0	0	0	0	0	0	0	0	0	0	0	0	0	0	0	0	0	0	0	0	0	0	0	0	0	0	0	0	0	0	0	0	0	0	0	0	0	0	0	0	0	0	0
r_0768	0	0	0	0	0	0	0	0	0	0	0	0	0	0	0	0	0	0	0	0	8.49599e-16	0	0	0	0	0	0	0	0	0	0	0	0	0	0	0	0	0	0	0	0	3.6334e-16	0	0	0	3.3968e-26	0	0	0
r_0769	0	0	0	0	0	-6.35955e-27	3.78997e-34	3.85838e-34	2.0753e-34	1.78308e-34	-2.07529e-34	0	2.0753e-34	0	0	0	7.21519e-29	0	1.78308e-34	1.78308e-34	0	0	1.78308e-34	0	1.78308e-34	-2.92226e-35	1.78308e-34	3.24266e-36	0	1.78308e-34	0	-6.93187e-29	1.78308e-34	0	-2.92226e-35	0	1.78308e-34	-2.92226e-35	-2.48711e-26	0	0	-4.05333e-37	-2.36753e-34	6.34014e-28	0	-3.37625e-26	1.78308e-34	2.12511e-31	-1.06255e-31
r_0770	0	0	0	0	0	0	0	0	0	0	0	0	0	0	0	0	0	0	0	0	0	0	0	0	0	0	0	0	0	0	0	0	0	0	0	0	0	0	0	0	0	0	0	0	0	0	0	0	0
r_0771	-1.28021e-18	0	0	0	0	0	0	0	0	0	0	0	0	0	0	0	0	0	0	0	6.80001e-28	0	0	0	0	0	0	0	0	0	0	0	0	0	0	0	0	0	0	6.12592e-17	0	0	0	0	0	0	0	0	0
r_0772	-3.70109e-18	0	0	0	0	0	0	0	0	0	0	0	0	0	0	0	0	0	0	0	0	0	0	0	0	0	0	0	0	0	0	0	0	0	0	0	0	0	0	0	0	0	0	0	0	0	0	0	0
r_0773	0	0	0	0	0	0	0	0	0	0	0	0	0	0	0	0	0	0	0	0	10	0	0	0	0	0	0	0	0	0	0	0	0	0	0	0	0	0	0	0	0	0	0	0	0	0	0	0	0
r_0774	0	0	0	0	0	0	0	0	0	0	0	0	0	0	0	0	0	0	0	0	0	0	0	0	0	0	0	0	0	0	0	0	0	0	0	0	0	0	0	0	0	0	0	0	0	0	0	0	0
r_0775	0	0	0	0	0	0	0	0	0	0	0	0	0	0	0	0	0	0	0	0	0	0	0	0	0	0	0	0	0	0	0	0	0	0	0	0	0	0	0	0	0	0	0	0	0	0	0	0	0
r_0781	0	0	0	0	0	0	0	0	0	0	0	0	0	0	0	0	0	0	0	0	0	0	0	0	0	0	0	0	0	0	0	0	0	0	0	0	0	0	0	0	0	0	0	0	0	0	0	0	0
r_0782	0	0	0	0	0	0	0	0	0	0	0	0	0	0	0	0	0	0	0	0	0	0	0	0	0	0	0	0	0	0	0	0	0	0	0	0	0	0	0	0	0	0	0	0	0	0	0	0	0
r_0783	0	0	0	0	0	0	0	0	0	0	0	0	0	0	0	0	0	0	0	0	0	0	0	0	0	0	0	0	0	0	0	0	0	0	0	0	0	0	0	0	0	0	0	0	0	0	0	0	0
r_0784	-4.16187e-17	0	-2.84639e-17	9.11134e-14	-6.83316e-14	3.67505e-17	-3.53425e-13	-4.51865e-14	3.80149e-14	-2.71884e-13	-1.12737e-13	0	0	0	3.89481e-14	-3.93498e-14	3.25137e-16	0	-2.71884e-13	-2.71884e-13	0	0	-2.71884e-13	6.30904e-15	-2.71884e-13	-3.15735e-14	-2.71884e-13	2.63273e-15	2.82284e-15	-2.71884e-13	-4.35899e-16	1.10342e-16	-2.71884e-13	0	-1.75907e-13	-2.69779e-14	1.48271e-13	8.63543e-14	-8.49517e-16	-7.47373e-14	0	0	9.99303e-14	-5.23309e-15	-1.48477e-16	0	-2.71884e-13	0	0
r_0785	4.16187e-17	0	2.84639e-17	-9.11134e-14	6.83316e-14	-3.67505e-17	3.53425e-13	4.51865e-14	-3.80149e-14	2.71884e-13	1.12737e-13	0	0	0	-3.89481e-14	3.93498e-14	-3.25137e-16	0	2.71884e-13	2.71884e-13	8.49599e-16	0	2.71884e-13	-6.30904e-15	2.71884e-13	3.15735e-14	2.71884e-13	-2.63273e-15	-2.82284e-15	2.71884e-13	4.35899e-16	-1.10342e-16	2.71884e-13	0	1.75907e-13	2.69779e-14	-1.48271e-13	-8.63543e-14	8.49517e-16	7.47373e-14	0	3.6334e-16	-9.99303e-14	5.23309e-15	1.48477e-16	0	2.71884e-13	0	0
r_0786	4.16187e-17	0	2.84639e-17	-9.11134e-14	6.83316e-14	-3.67505e-17	3.53425e-13	4.51865e-14	-3.80149e-14	2.71884e-13	1.12737e-13	0	0	0	-3.89481e-14	3.93498e-14	-3.25137e-16	0	2.71884e-13	2.71884e-13	8.49599e-16	0	2.71884e-13	-6.30904e-15	2.71884e-13	3.15735e-14	2.71884e-13	-2.63273e-15	-2.82284e-15	2.71884e-13	4.35899e-16	-1.10342e-16	2.71884e-13	0	1.75907e-13	2.69779e-14	-1.48271e-13	-8.63543e-14	8.49517e-16	7.47373e-14	0	3.6334e-16	-9.99303e-14	5.23309e-15	1.48477e-16	3.30522e-26	2.71884e-13	0	0
r_0787	0	0	0	0	0	0	0	0	0	0	0	0	0	0	0	0	0	0	0	0	0	0	0	0	0	0	0	0	0	0	0	0	0	0	0	0	0	0	0	0	0	0	0	0	0	0	0	0	0
r_0788	0	0	0	0	0	0	0	0	0	0	0	0	0	0	0	0	0	0	0	0	0	0	0	0	0	0	0	0	0	0	0	0	0	0	0	0	0	0	0	0	0	0	0	0	0	0	0	0	0
r_0789	0	0	0	0	0	0	0	0	0	0	0	0	0	0	0	0	0	0	0	0	0	0	0	0	0	0	0	0	0	0	0	0	0	0	0	0	0	0	0	0	0	0	0	0	0	0	0	0	0
r_0790	0	0	0	0	0	0	0	0	0	0	0	0	0	0	0	0	0	0	0	0	0	0	0	0	0	0	0	0	0	0	0	0	0	0	0	0	0	0	0	0	0	0	0	0	0	0	0	0	0
r_0791	0	0	0	0	0	0	0	0	0	0	0	0	0	0	0	0	0	0	0	0	0	0	0	0	0	0	0	0	0	0	0	0	0	0	0	0	0	0	0	0	0	0	0	0	0	0	0	0	0
r_0792	0.00480506	0.00191036	0.0045004	0	0.00471851	0.00458274	0.00500963	0.00471851	0.0047185	0.00471851	0.00471892	0.00387818	0	0	0.00119164	0.00471849	0.0046991	4.70761e-07	0.00471851	0.00471851	0	0	0.00471851	0	0.00471851	0.00471851	0.00471851	0.00391212	0.0047449	0.00471851	0.000238786	0.00487852	0.00471851	0.00395363	0.00471851	0.0047182	0.0047185	0.00471851	0	0.0047185	0.00471846	0.00134925	0.00471851	0.0047182	0.00142314	0.00471851	0.00471851	0.0047184	0.00304399
r_0793	0	0	0	0	0	0	0	0	0	0	0	0	0	0	0	0	0	0	0	0	1.27988e-14	0	0	0	0	0	0	0	0	0	0	0	0	0	0	0	0	0	0	0	0	0	0	0	0	0	0	0	0
r_0795	0	0	0	0	0	0	0	0	0	0	0	0	0	0	0	0	0	0	0	0	-8.98869e-17	0	0	0	0	0	0	0	0	0	0	0	0	0	0	0	0	0	0	0	0	0	0	0	0	0	0	0	0
r_0796	0	0	0	0	0	0	0	0	0	0	0	0	0	0	0	0	0	0	0	0	0	0	0	0	0	0	0	0	0	0	0	0	0	0	0	0	0	0	0	0	0	0	0	0	0	0	0	0	0
r_0797	0	0	0	0	0	0	0	0	0	0	0	0	0	0	0	0	0	0	0	0	0	0	0	0	0	0	0	0	0	0	0	0	0	0	0	0	0	0	0	0	0	0	0	0	0	0	0	0	0
r_0798	0	0	0	0	0	0	0	0	0	0	0	0	0	0	0	0	0	0	0	0	0	0	0	0	0	0	0	0	0	0	0	0	0	0	0	0	0	0	0	0	0	0	0	0	0	0	0	0	0
r_0799	0	0	0	0	0	0	0	0	0	0	0	0	0	0	0	0	0	0	0	0	-1.82185e-15	0	0	0	0	0	0	0	0	0	0	0	0	0	0	0	0	0	0	0	0	0	0	0	0	0	0	0	0
r_0800	0.123145	0.0492696	0.124262	5.02738e-06	0.125386	0.121364	0.120745	0.125386	0.125384	0.125386	0.125384	0.093474	0.106677	0.00045249	0.114813	0.125382	0.124871	1.08238e-05	0.125386	0.125386	0	0.00124928	0.125386	0.0951414	0.125386	0.125386	0.125386	0.122789	0.124374	0.125386	0.00874846	0.117613	0.125386	0.122721	0.125386	0.125319	0.125384	0.125386	0.00561891	0.125384	0.125385	0.0380035	0.125386	0.125378	0.114696	0.125386	0.125386	0.125383	0.120207
r_0801	0	0	0	0	0	0	0	0	0	0	0	0	0	0	0	0	0	0	0	0	0	0	0	0	0	0	0	0	0	0	0	0	0	0	0	0	0	0	0	0	0	0	0	0	0	0	0	0	0
r_0802	0	0	0	0	0	0	0	0	0	0	0	0	0	0	0	0	0	0	0	0	0	0	0	0	0	0	0	0	0	0	0	0	0	0	0	0	0	0	0	0	0	0	0	0	0	0	0	0	0
r_0803	0	0	0	0	0	0	0	0	0	0	0	0	0	0	0	0	0	0	0	0	0	0	0	0	0	0	0	0	0	0	0	0	0	0	0	0	0	0	0	0	0	0	0	0	0	0	0	0	0
r_0804	0	0	0	0	0	0	0	0	0	0	0	0	0	0	0	0	0	0	0	0	0	0	0	0	0	0	0	0	0	0	0	0	0	0	0	0	0	0	0	0	0	0	0	0	0	0	0	0	0
r_0805	0	0	0	0	0	0	0	0	0	0	0	0	0	0	0	0	0	0	0	0	0	0	0	0	0	0	0	0	0	0	0	0	0	0	0	0	0	0	0	0	0	0	0	0	0	0	0	0	0
r_0806	0	0	0	0	0	0	0	0	0	0	0	0	0	0	0	0	0	0	0	0	0	0	0	0	0	0	0	0	0	0	0	0	0	0	0	0	0	0	0	0	0	0	0.00332028	0	0	0	0	0	0
r_0807	0	0	0	0	0	0	0	0	0	0	0	0	0	0	0	0	0	0	0	0	0	0	0	0	0	0	0	0	0	0	0	0	0	0	0	0	0	0	0	0	0	0	0	0	0	0	0	0	0
r_0810	0	0	0	0	0	0	0	0	0	0	0	0	0	0	0	0	0	0	0	0	0	0	0	0	0	0	0	0	0	0	0	0	0	0	0	0	0	0	0	0	0	0	0	0	0	0	0	0	0
r_0811	0.379256	0.151769	0.383781	1.77735e-05	0.385643	0.374832	0.372919	0.385643	0.385642	0.385643	0.385642	0.288693	0.32947	0.00139689	0.354597	0.385642	0.384057	3.93888e-05	0.385643	0.385643	2.67828e-14	0.00385848	0.385643	0.293843	0.385643	0.385643	0.385643	0.378169	0.384128	0.385643	0.0270196	0.363159	0.385643	0.379023	0.385643	0.385622	0.385642	0.385643	0.0173539	0.385642	0.385639	0.117373	0.385643	0.385618	0.354059	0.385643	0.385643	0.385634	0.371258
r_0812	0	0	0	0	0	0	0	0	0	0	0	0	0	0	0	0	0	0	0	0	0	0	0	0	0	0	0	0	0	0	0	0	0	0	0	0	0	0	0	0	0	0	0	0	0	0	0	0	0
r_0813	0	0	0	0	0	0	0	0	0	0	0	0	0	0	0	0	0	0	0	0	-8.98869e-17	0	0	0	0	0	0	0	0	0	0	0	0	0	0	0	0	0	0	0	0	0	0	0	0	0	0	0	0
r_0815	0	0	0	0	0	0	0	0	0	0	0	0	0	0	0	0	0	0	0	0	0	0	0	0	0	0	0	0	0	0	0	0	0	0	0	0	0	0	0	0	0	0	0	0	0	0	0	0	0
r_0816	0.0213383	0.00853907	0.0215929	1e-06	0.0216976	0.0210894	0.0209818	0.0216976	0.0216976	0.0216976	0.0216976	0.0162429	0.0185371	7.85943e-05	0.0199509	0.0216976	0.0216084	2.17762e-06	0.0216976	0.0216976	0	0.000217117	0.0216976	0.0165326	0.0216976	0.0216976	0.0216976	0.0212771	0.0216125	0.0216976	0.00152022	0.0204327	0.0216976	0.0213252	0.0216976	0.0216964	0.0216976	0.0216976	0.000976394	0.0216976	0.0216974	0.00660387	0.0216976	0.0216962	0.0199206	0.0216976	0.0216976	0.0216971	0.0208883
r_0817	0	0	0	0	0	1.11361e-32	0	0	0	0	0	0	0	0	0	0	0	0	0	0	0	0	0	-5.0313e-29	0	0	0	1.14034e-29	0	0	3.04503e-34	0	0	0	0	0	0	0	2.22722e-32	0	0	0	0	0	0	0	0	0	1.23385e-26
r_0818	0.0213383	0.00853907	0.0215929	1e-06	0.0439354	0.0210894	0.0209818	0.0439354	0.0439353	0.0439354	0.0439205	0.0162429	0.0185371	7.85943e-05	0.0199509	0.0439204	0.0437547	2.17762e-06	0.0439354	0.0439354	-4.99918e-15	0.000217117	0.0439354	0.0165326	0.0439354	0.0439354	0.0439354	0.0212771	0.0216125	0.0439354	0.00152022	0.0204327	0.0439354	0.0213252	0.0439354	0.0432723	0.0439205	0.0439354	0.000976394	0.0439353	0.0439349	0.00660387	0.0439354	0.0439325	0.0199206	0.0439354	0.0439354	0.0439343	0.0208883
r_0819	0	0	0	0	0.0222377	0	0	0.0222377	0.0222377	0.0222377	0.0222229	0	0	0	0	0.0222228	0.0221463	0	0.0222377	0.0222377	-4.99918e-15	0	0.0222377	0	0.0222377	0.0222377	0.0222377	0	0	0.0222377	0	0	0.0222377	0	0.0222377	0.0215758	0.0222229	0.0222377	0	0.0222377	0.0222375	0	0.0222377	0.0222363	0	0.0222377	0.0222377	0.0222372	0
r_0820	-0.0146858	-0.326262	-0.0148611	-0.500132	-0.0149332	-0.0301607	-0.0317231	-0.0149332	-0.0149331	-0.0149332	-0.0149338	-0.148463	-0.0931304	-0.427089	-0.0586332	-0.0149338	-0.0148718	-0.521693	-0.0149332	-0.0149332	3.85972e-29	-0.496149	-0.0149332	-0.142042	-0.0149332	-0.0149332	-0.0149332	-0.0251318	-0.0148745	-0.0149332	-0.488979	-0.0462032	-0.0149332	-0.0242208	-0.0149332	-0.014933	-0.0149331	-0.0149332	-0.500896	-0.0149331	-0.014933	-0.370617	-0.0149332	-0.0149322	-0.05517	-0.0149332	-0.0149332	-0.0149328	-0.035194
r_0821	0.0146858	0.00587689	0.0148611	6.88239e-07	0.0149332	0.0145145	0.0144404	0.0149332	0.0149331	0.0149332	0.0149331	0.011179	0.012758	5.40792e-05	0.013731	0.0149331	0.0148718	1.46931e-06	0.0149332	0.0149332	-3.85972e-29	0.000149399	0.0149332	0.0113784	0.0149332	0.0149332	0.0149332	0.0146438	0.0148745	0.0149332	0.00104626	0.0140625	0.0149332	0.0146768	0.0149332	0.0149323	0.0149331	0.0149332	0.000671992	0.0149331	0.014933	0.00454501	0.0149332	0.0149322	0.0137101	0.0149332	0.0149332	0.0149328	0.0143761
r_0831	0	0	0	6.07997e-29	0	-2.34147e-28	0	0	0	0	0	5.01084e-29	0	-7.76215e-29	0	0	0	-1.63088e-28	0	0	2	-1.8421e-28	0	5.31159e-28	0	0	0	1.1162e-25	1.74958e-26	0	2.02341e-25	0	0	0	-5.31054e-28	0	0	0	7.71989e-27	0	0	-8.38287e-27	0	7.48247e-28	-2.87554e-27	9.16426e-25	0	-2.31733e-28	-1.68912e-27
r_0832	0	0	0	0	0	0	0	0	0	0	0	0	0	0	0	0	0	0	0	0	2	0	0	0	0	0	0	0	0	0	0	0	0	0	0	0	0	0	0	0	0	0	0	0	0	0	0	0	0
r_0837	0	0	0	0	0	0	0	0	0	0	0	0	0	0	0	0	0	0	0	0	0	0	0	0	0	0	0	0	0	0	0	0	0	0	0	0	0	0	0	0	0	0	0	0	0	0	0	0	0
r_0841	0.000289708	0.00012843	-2.30912e-15	0	0.000462059	-2.3538e-15	-3.23056e-18	0.000462059	0.000462058	0.000462059	0.000460878	-2.54175e-17	2.30783e-14	4.49235e-17	1.06596e-17	0.000461307	0.000460159	8.81648e-22	0.000462059	0.000462059	7.87734e-29	-2.43044e-16	0.000462059	2.62565e-16	0.000462059	0.000462059	0.000462059	0.000341141	5.42058e-17	0.000462059	1.14577e-17	7.72154e-18	0.000462059	5.40247e-16	0.000462059	0.000461283	0.000461308	0.000462059	5.86855e-16	0.000462058	0.000462054	9.63133e-17	0.000462059	0.000462029	2.64429e-17	0.000462059	0.000462059	0.000462048	5.63018e-17
r_0842	0.000289708	0.00012843	-1.95964e-17	0	0.000462059	-4.18497e-17	-3.23056e-18	0.000462059	0.000462058	0.000462059	0.000460878	-2.54175e-17	1.80928e-17	4.49235e-17	1.06596e-17	0.000461307	0.000460159	0	0.000462059	0.000462059	-8.98869e-17	-2.43044e-16	0.000462059	2.64769e-16	0.000462059	0.000462059	0.000462059	0.000341141	3.63189e-17	0.000462059	1.14577e-17	-1.01654e-17	0.000462059	-1.42468e-17	0.000462059	0.000461283	0.000461308	0.000462059	5.86855e-16	0.000462058	0.000462054	9.63133e-17	0.000462059	0.000462029	3.07764e-17	0.000462059	0.000462059	0.000462048	6.20797e-17
r_0843	0.000289708	0.00012843	-1.95964e-17	-5.87419e-22	0.000462059	-4.18497e-17	-3.23056e-18	0.000462059	0.000462058	0.000462059	0.000460878	-2.54175e-17	1.80928e-17	0	1.06596e-17	0.000461307	0.000460159	0	0.000462059	0.000462059	0	-2.43044e-16	0.000462059	2.64769e-16	0.000462059	0.000462059	0.000462059	0.000341141	3.63189e-17	0.000462059	1.14577e-17	-1.01654e-17	0.000462059	-1.42468e-17	0.000462059	0.000461283	0.000461308	0.000462059	5.86855e-16	0.000462058	0.000462054	9.63133e-17	0.000462059	0.000462029	3.07764e-17	0.000462059	0.000462059	0.000462048	6.20797e-17
r_0844	0	0	0	0	0	0	0	0	0	0	0	0	0	0	0	0	0	0	0	0	0	0	0	0	0	0	0	0	0	0	0	0	0	0	0	0	0	0	0	0	0	0	0	0	0	0	0	0	0
r_0845	0	0	0	0	0	0	0	0	0	0	0	0	0	0	0	0	0	0	0	0	0	0	0	0	0	0	0	0	0	0	0	0	0	0	0	0	0	0	0	0	0	0	0	0	0	0	0	0	0
r_0846	0	0	0	0	0	0	0	0	0	0	0	0	0	0	0	0	0	0	0	0	0	0	0	0	0	0	0	0	0	0	0	0	0	0	0	0	0	0	0	0	0	0	0	0	0	0	0	0	0
r_0847	0	0	0	-6.7827e-32	0	1.72154e-33	0	4.68301e-35	9.36601e-35	9.36601e-35	2.8098e-34	0	0	0	0	0	0	0	9.36601e-35	9.36601e-35	0	0	9.36601e-35	7.41406e-33	9.36601e-35	4.68301e-35	9.36601e-35	6.07682e-28	0	9.36601e-35	0	0	9.36601e-35	0	-4.68301e-35	0	-3.57285e-40	4.68301e-35	-4.01693e-37	0	0	2.2591e-35	2.8098e-34	0	0	-2.63003e-28	9.36601e-35	-9.7146e-13	8.46304e-27
r_0848	0	0	0	-2.05224e-39	0	-9.51539e-29	0	6.24401e-35	1.2488e-34	1.2488e-34	3.7464e-34	0	0	0	0	0	0	0	1.2488e-34	1.2488e-34	0	0	1.2488e-34	9.89887e-33	1.2488e-34	6.24401e-35	1.2488e-34	8.10242e-28	0	1.2488e-34	1.50431e-28	0	1.2488e-34	0	-6.24401e-35	0	-4.7638e-40	6.24401e-35	-2.32627e-37	0	0	2.10149e-37	3.74641e-34	0	5.37982e-35	-2.34419e-28	1.2488e-34	-1.39224e-12	8.83633e-27
r_0849	0	0	0	0	0	0	0	0	0	0	0	0	0	0	0	0	0	0	0	0	0	0	0	0	0	0	0	0	0	0	0	0	0	0	0	0	0	0	0	0	0	0	0	0	0	0	0	0	0
r_0850	0	0	0	0	0	0	0	0	0	0	0	0	0	0	0	0	0	0	0	0	0	0	0	0	0	0	0	0	0	0	0	0	0	0	0	0	0	0	0	0	0	0	0	0	0	0	0	0	0
r_0851	-1000	-1000	-1000	-1000	-1000	-1000	-1000	-1000	-1000	-1000	-1000	-1000	-1000	-1000	-1000	-1000	-1000	-1000	-1000	-1000	-1000	-1000	-1000	-1000	-1000	-1000	-1000	-1000	-1000	-1000	-1000	-1000	-1000	-1000	-1000	-1000	-1000	-1000	-1000	-1000	-1000	-1000	-1000	-1000	-1000	-1000	-1000	-1000	-1000
r_0852	0.0177797	0.00711499	0.0179918	8.3323e-07	0.0180791	0.0175723	0.0174827	0.0180791	0.0180791	0.0180791	0.0180791	0.0135342	0.0154457	6.54871e-05	0.0166237	0.0180791	0.0180048	1.92778e-06	0.0180791	0.0180791	0	0.000181021	0.0180791	0.0137755	0.0180791	0.0180791	0.0180791	0.0177287	0.0180083	0.0180791	0.00126669	0.0170251	0.0180791	0.0177688	0.0180791	0.0180781	0.0180791	0.0180791	0.00081356	0.0180791	0.0180789	0.00550252	0.0180791	0.0180779	0.0165984	0.0180791	0.0180791	0.0180787	0.0174047
r_0853	0	0	0	0	0	0	0	0	0	0	0	0	0	0	0	0	0	0	0	0	0	0	0	0	0	0	0	0	0	0	0	0	0	0	0	0	0	0	0	0	0	0	0	0	0	0	0	0	0
r_0854	0	0	0	0	0	0	0	0	0	0	0	0	0	0	-1.10595e-23	0	0	0	0	0	0	0	0	0	0	0	0	0	0	0	0	0	0	0	0	0	0	0	0	0	0	0	0	0	0	0	0	0	0
r_0855	0.0134339	0.00538841	0.0133011	0	0.0138276	0.0129909	0.0129246	0.0138276	0.0138276	0.0138276	0.0138264	0.0100055	0.0114187	4.84035e-05	0.0122896	0.0138269	0.0137708	0	0.0138276	0.0138276	0	0.000133717	0.0138276	0.010184	0.0138276	0.0138276	0.0138276	0.0134477	0.0133131	0.0138276	0.000936432	0.0125863	0.0138276	0.0131362	0.0138276	0.0138261	0.0138269	0.0138276	0.000601451	0.0138276	0.0138275	0.00406791	0.0138276	0.0138267	0.0122709	0.0138276	0.0138276	0.0138273	0.012867
r_0856	0	0	0	0	0	0	0	0	0	0	0	0	0	0	0	0	0	0	0	0	0	0	0	0	0	0	0	0	0	0	0	0	0	0	0	0	0	0	0	0	0	0	0	0	0	0	0	0	0
r_0857	0	0	0	0	0	0	0	0	0	0	0	0	0	0	0	0	0	0	0	0	0	0	0	0	0	0	0	0	0	0	0	0	0	0	0	0	0	0	0	0	0	0	0	0	0	0	0	0	0
r_0858	0.000382416	0.000153033	0.000386979	1.79216e-08	0.000388856	0.000377956	0.000376026	0.000388856	0.000388855	0.000388856	0.000388856	0.000291099	0.000332215	1.40853e-06	0.000357552	0.000388855	0.000387257	3.85838e-08	0.000388856	0.000388856	0	3.89063e-06	0.000388856	0.000296291	0.000388856	0.000388856	0.000388856	0.00038132	0.000387329	0.000388856	2.72447e-05	0.000366185	0.000388856	0.000382182	0.000388856	0.000388835	0.000388856	0.000388856	1.74985e-05	0.000388856	0.000388852	0.000118351	0.000388856	0.000388831	0.000357009	0.000388856	0.000388856	0.000388847	0.000374351
r_0859	0	0	0	0	0	0	0	0	0	0	0	0	0	0	0	0	0	0	0	0	0	0	0	0	0	0	0	0	0	0	0	0	0	0	0	0	0	0	0	0	0	0	0	0	0	0	0	0	0
r_0860	0	0	0	0	0	0	0	0	0	0	0	0	0	0	0	0	0	0	0	0	0	0	0	0	0	0	0	0	0	0	0	0	0	0	0	0	0	0	0	0	0	0	0	0	0	0	0	0	0
r_0861	0	0	0	0	0	0	0	0	0	0	0	0	0	0	0	0	0	0	0	0	0	0	0	0	0	0	0	0	0	0	0	0	0	0	0	0	0	0	0	0	0	0	0	0	0	0	0	0	0
r_0862	0	0	0	0	0	0	0	0	0	0	0	0	0	0	0	0	0	0	0	0	0	0	0	0	0	0	0	0	0	0	0	0	0	0	0	0	0	0	0	0	0	0	0	0	0	0	0	0	0
r_0863	0	0	0	0	0	0	0	0	0	0	0	0	0	0	0	0	0	0	0	0	0	0	0	0	0	0	0	0	0	0	0	0	0	0	0	0	0	0	0	0	0	0	0	0	0	0	0	0	0
r_0864	0	0	0	0	0	0	0	0	0	0	0	0	0	0	0	0	0	0	0	0	0	0	0	0	0	0	0	0	0	0	0	0	0	0	0	0	0	0	0	0	0	0	0	0	0	0	0	0	0
r_0865	0	0	0	0	0	0	0	0	0	0	0	0	0	0	0	0	0	0	0	0	0	0	0	0	0	0	0	0	0	0	0	0	0	0	0	0	0	0	0	0	0	0	0	0	0	0	0	0	0
r_0866	0	0	0	0	0	0	0	0	0	0	0	0	0	0	0	0	0	0	0	0	0	0	0	0	0	0	0	0	0	0	0	0	0	0	0	0	0	0	0	0	0	0	0	0	0	0	0	0	0
r_0867	0	0	0	0	0	0	0	0	0	0	0	0	0	0	0	0	0	0	0	0	0	0	0	0	0	0	0	0	0	0	0	0	0	0	0	0	0	0	0	0	0	0	0	0	0	0	0	0	0
r_0868	0	0	0	0	0	0	0	0	0	0	0	0	0	0	0	0	0	0	0	0	0	0	0	0	0	0	0	0	0	0	0	0	0	0	0	0	0	0	0	0	0	0	0	0	0	0	0	0	0
r_0869	0	0	0	0	0	0	0	0	0	0	0	0	0	0	0	0	0	0	0	0	0	0	0	0	0	0	0	0	0	0	0	0	0	0	0	0	0	0	0	0	0	0	0	0	0	0	0	0	0
r_0870	0	0	0	0	0	0	0	0	0	0	0	0	0	0	0	0	0	0	0	0	0	0	0	0	0	0	0	0	0	0	0	0	0	0	0	0	0	0	0	0	0	0	0	0	0	0	0	0	0
r_0871	0	0	0	0	0	0	0	0	0	0	0	0	0	0	0	0	0	0	0	0	0	0	0	0	0	0	0	0	0	0	0	0	0	0	0	0	0	0	0	0	0	0	0	0	0	0	0	0	0
r_0872	0	0	0	0	0	0	0	0	0	0	0	0	0	0	0	0	0	0	0	0	0	0	0	0	0	0	0	0	0	0	0	0	0	0	0	0	0	0	0	0	0	0	0	0	0	0	0	0	0
r_0873	0	0	0	0	0	0	0	0	0	0	0	0	0	0	0	0	0	0	0	0	0	0	0	0	0	0	0	0	0	0	0	0	0	0	0	0	0	0	0	0	0	0	0	0	0	0	0	0	0
r_0874	0.0003139	0.000108647	0.000274739	9.85065e-09	0.000319186	0.000268333	0.000266963	0.000319186	0.000319186	0.000319186	0.000316767	0.000206668	0.000235859	1e-06	0.000253847	0.000316789	0.000317874	0	0.000319186	0.000319186	0	2.76218e-06	0.000319186	0.000210354	0.000319186	0.000319186	0.000319186	0.000270721	0.000274987	0.000319186	1.93426e-05	0.000259976	0.000319186	0.000271333	0.000319186	0.000285099	0.000316768	0.000319186	1.24232e-05	0.000319186	0.000319183	8.40245e-05	0.000319186	0.000319165	0.000253461	0.000319186	0.000319186	0.000319179	0.000265774
r_0875	0	0	0	0	0	0	0	0	0	0	0	0	0	0	0	0	0	0	0	0	0	0	0	0	0	0	0	0	0	0	0	0	0	0	0	0	0	0	0	0	0	0	0	0	0	0	0	0	0
r_0876	0	0	0	0	0	0	0	0	0	0	0	0	0	0	0	0	0	0	0	0	0	0	0	0	0	0	0	0	0	0	0	0	0	0	0	0	0	0	0	0	0	0	0	0	0	0	0	0	0
r_0877	0	0	0	0	0	0	0	0	0	0	0	0	0	0	0	0	0	0	0	0	0	0	0	0	0	0	0	0	0	0	0	0	0	0	0	0	0	0	0	0	0	0	0	0	0	0	0	0	0
r_0878	0	0	0	0	0	0	0	0	0	0	0	0	0	0	0	0	0	0	0	0	0	0	0	0	0	0	0	0	0	0	0	0	0	0	0	0	0	0	0	0	0	0	0	0	0	0	0	0	0
r_0879	0	0	0	0	0	0	0	0	0	0	0	0	0	0	0	0	0	0	0	0	0	0	0	0	0	0	0	0	0	0	0	0	0	0	0	0	0	0	0	0	0	0	0	0	0	0	0	0	0
r_0880	0.000526751	0.000210793	0.000533037	2.46857e-08	0.000535623	0.000520608	0.00051795	0.000535623	0.000535621	0.000535623	0.000535622	0.000400968	0.000457603	1.94016e-06	0.000492503	0.000535621	0.00053342	5.31465e-08	0.000535623	0.000535623	0	5.35907e-06	0.000535623	0.000408121	0.000535623	0.000535623	0.000535623	0.000525242	0.000533519	0.000535623	3.75277e-05	0.000504395	0.000535623	0.000526429	0.000535623	0.000535593	0.000535622	0.000535623	2.4103e-05	0.000535622	0.000535617	0.000163021	0.000535623	0.000535588	0.000491755	0.000535623	0.000535623	0.00053561	0.000515643
r_0881	0	0	0	0	0	0	0	0	0	0	0	0	0	0	0	0	0	0	0	0	0	0	0	0	0	0	0	0	0	0	0	0	0	0	0	0	0	0	0	0	0	0	0	0	0	0	0	0	0
r_0882	0	0	0	0	0	0	0	0	0	0	0	0	0	0	0	0	0	0	0	0	0	0	0	0	0	0	0	0	0	0	0	0	0	0	0	0	0	0	0	0	0	0	0	0	0	0	0	0	0
r_0883	0.00789819	0.00317312	0.00769927	3.56565e-07	0.00819868	0.00751971	0.00748132	0.00819868	0.00819866	0.00819868	0.00819748	0.00579161	0.0066097	2.79884e-05	0.00711376	0.0081979	0.00816496	7.32057e-07	0.00819868	0.00819868	0	7.73717e-05	0.00819868	0.00589496	0.00819868	0.00819868	0.00819868	0.00792783	0.0077062	0.00819868	0.000542021	0.00728553	0.00819868	0.00760379	0.00819868	0.00819748	0.00819792	0.00819868	0.000348148	0.00819866	0.00819859	0.00235466	0.00819868	0.00819814	0.00710299	0.00819868	0.00819868	0.00819849	0.00744803
r_0884	0	0	0	0	0	0	0	0	0	0	0	0	0	0	0	0	0	0	0	0	0	0	0	0	0	0	0	0	0	0	0	0	0	0	0	0	0	0	0	0	0	0	0	0	0	0	0	0	0
r_0885	0	0	0	0	0	0	0	0	0	0	0	0	0	0	0	0	0	0	0	0	0	0	0	0	0	0	0	0	0	0	0	0	0	0	0	0	0	0	0	0	0	0	0	0	0	0	0	0	0
r_0886	0	0	0	0	0	0	0	0	0	0	0	0	0	0	0	0	0	0	0	0	1	0	0	0	0	0	0	0	0	0	0	0	0	0	0	0	0	0	0	0	0	0	0	0	0	0	0	0	0
r_0887	0	0	0	0	0	0	0	0	0	0	0	0	0	0	0	0	0	0	0	0	0	0	0	0	0	0	0	0	0	0	0	0	0	0	0	0	0	0	0	0	0	0	0	0	0	0	0	0	0
r_0888	0.37332	0.149393	0.377775	1.74953e-05	0.379607	0.368966	0.367082	0.379607	0.379607	0.379607	0.379607	0.284175	0.324314	0.00137503	0.349048	0.379606	0.378046	3.87952e-05	0.379607	0.379607	0	0.00379809	0.379607	0.289244	0.379607	0.379607	0.379607	0.372251	0.378117	0.379607	0.0265967	0.357476	0.379607	0.373092	0.379607	0.379587	0.379607	0.379607	0.0170823	0.379607	0.379603	0.115536	0.379607	0.379583	0.348518	0.379607	0.379607	0.379599	0.365447
r_0889	0.196858	0	0.215545	0	0.362128	0	0.0281151	0.362128	0.362147	0.362128	0.362098	0	0	0	0	0.362107	0.237271	0	0.362128	0.362128	0	0	0.362128	0	0.362128	0.362128	0.362128	0.0203033	0.242894	0.362128	0	0	0.362128	0.02682	0.362128	0.360456	0.36209	0.362128	0	0.362144	0.361808	0	0.362128	0.36015	0.00895622	0.362128	0.362128	0.361421	0
r_0890	0	0	0	0	0	0	0	0	0	0	0	0	0	0	0	0	0	0	0	0	0	0	0	0	0	0	0	0	0	0	0	0	0	0	0	0	0	0	0	0	0	0	0	0	0	0	0	0	0
r_0891	0.0387548	1.38829e-28	0	0	2.77657e-27	3.3304e-28	-2.09284e-26	2.44338e-26	-2.84252e-26	6.38612e-27	-3.42907e-26	-3.00217e-27	-1.47777e-29	0	6.76476e-29	-5.55315e-27	0.00214757	-2.64235e-31	6.38612e-27	6.38612e-27	-4.23946e-15	4.86808e-31	6.38612e-27	1.90889e-28	6.38612e-27	0	6.38612e-27	-1.21634e-25	3.61324e-26	6.38612e-27	-5.08937e-26	0	6.38612e-27	-1.66594e-27	1.41605e-26	0	1.89501e-26	-2.22126e-27	-8.12552e-27	6.09111e-27	-1.26186e-28	6.50624e-27	8.88503e-27	2.50407e-27	2.4925e-28	1.12035e-25	6.38612e-27	4.98509e-28	3.72085e-28
r_0892	0.237003	-7.13896	0.292217	-11.9994	0.351849	0.00559363	-0.0486917	0.351849	0.351848	0.351849	0.351833	-2.75338	-1.44733	-11.9553	-0.642514	0.351833	0.350402	-11.9988	0.351849	0.351849	2	-11.8764	0.351849	-2.58844	0.351849	0.351849	0.351849	0.112472	0.303606	0.351849	-11.1346	-0.360892	0.351849	0.139832	0.351849	0.351169	0.351834	0.351849	-11.4391	0.351848	0.351845	-8.24062	0.351849	0.351826	-0.659501	0.351849	0.351849	0.351561	-0.108899
r_0893	-119.791	-126.69	-119.494	-131.124	-119.179	-120.059	-120.122	-119.179	-119.178	-119.179	-119.179	-122.698	-121.513	-131.209	-120.777	-119.179	-119.463	-131.249	-119.179	-119.179	2	-131.017	-119.179	-122.575	-119.179	-119.177	-119.179	-119.905	-119.451	-119.179	-130.339	-120.477	-119.179	-119.856	-119.179	-119.182	-119.179	-119.177	-130.738	-119.179	-119.179	-127.695	-119.177	-119.183	-120.794	-119.179	-119.179	-119.18	-120.187
r_0894	0	0	0	0	0	0	0	0	0	0	0	0	0	0	0	0	0	0	0	0	0	0	0	0	0	0	0	0	0	0	0	0	0	0	0	0	0	0	0	0	0	0	0	0	0	0	0	0	0
r_0895	0	0	0	0	0	0	0	0	0	0	0	0	0	0	0	0	0	0	0	0	0	0	0	0	0	0	0	0	0	0	0	0	0	0	0	0	0	0	0	0	0	0	0	0	0	0	0	0	0
r_0896	0	0	0	0	0	0	0	0	0	0	0	0	0	0	0	0	0	0	0	0	0	0	0	0	0	0	0	0	0	0	0	0	0	0	0	0	0	0	0	0	0	0	0	0	0	0	0	0	0
r_0897	0	0	0	0	0	0	0	0	0	0	0	0	0	0	0	0	0	0	0	0	0	0	0	0	0	0	0	0	0	0	0	0	0	0	0	0	0	0	0	0	0	0	0	0	0	0	0	0	0
r_0898	0	0	0	0	0	0	0	0	0	0	0	0	0	0	0	0	0	0	0	0	0	0	0	0	0	0	0	0	0	0	0	0	0	0	0	0	0	0	0	0	0	0	0	0	0	0	0	0	0
r_0899	0	0	0	0	0	0	0	0	0	0	0	0	0	0	0	0	0	0	0	0	0	0	0	0	0	0	0	0	0	0	0	0	0	0	0	0	0	0	0	0	0	0	0	0	0	0	0	0	0
r_0900	0.000382416	0.000153033	0.000386979	1.79216e-08	0.000388856	0.000377956	0.000376026	0.000388856	0.000388855	0.000388856	0.000388856	0.000291099	0.000332215	1.40853e-06	0.000357552	0.000388855	0.000387257	3.85838e-08	0.000388856	0.000388856	0	3.89063e-06	0.000388856	0.000296291	0.000388856	0.000388856	0.000388856	0.00038132	0.000387329	0.000388856	2.72447e-05	0.000366185	0.000388856	0.000382182	0.000388856	0.000388835	0.000388856	0.000388856	1.74985e-05	0.000388856	0.000388852	0.000118351	0.000388856	0.000388831	0.000357009	0.000388856	0.000388856	0.000388847	0.000374351
r_0901	0.000382416	0.000153033	0.000386979	1.79216e-08	0.000388856	0.000377956	0.000376026	0.000388856	0.000388855	0.000388856	0.000388856	0.000291099	0.000332215	1.40853e-06	0.000357552	0.000388855	0.000387257	3.85838e-08	0.000388856	0.000388856	0	3.89063e-06	0.000388856	0.000296291	0.000388856	0.000388856	0.000388856	0.00038132	0.000387329	0.000388856	2.72447e-05	0.000366185	0.000388856	0.000382182	0.000388856	0.000388835	0.000388856	0.000388856	1.74985e-05	0.000388856	0.000388852	0.000118351	0.000388856	0.000388831	0.000357009	0.000388856	0.000388856	0.000388847	0.000374351
r_0902	-0.107334	-0.0942549	-0.109145	-5.03036e-06	-0.109142	-0.106087	-0.105546	-0.109142	-0.109139	-0.109142	-0.109142	-0.0817076	-0.0932485	-0.108378	-0.10036	-0.10914	-0.108693	-1.08169e-05	-0.109142	-0.109142	0	-0.00109204	-0.109142	-0.0831651	-0.109142	-0.109142	-0.109142	-0.109046	-0.108718	-0.109142	-0.109084	-0.102782	-0.109142	-0.107273	-0.109142	-0.109076	-0.109142	-0.109142	-0.101877	-0.10914	-0.109141	-0.0992526	-0.109142	-0.109135	-0.108221	-0.109142	-0.109142	-0.109139	-0.105076
r_0903	0	0	0	0	0	0	0	0	0	0	0	0	0	0	0	0	0	0	0	0	0	0	0	0	0	0	0	0	0	0	0	0	0	0	0	0	0	0	0	0	0	0	0	0	0	0	0	0	0
r_0904	0.00545739	0.00218391	0.00552251	2.55756e-07	0.0055493	0.00539374	0.00536621	0.0055493	0.00554929	0.0055493	0.00554929	0.00415422	0.00474099	2.0101e-05	0.00510257	0.00554929	0.00552648	5.50623e-07	0.0055493	0.0055493	-1.46538e-14	5.55225e-05	0.0055493	0.00422832	0.0055493	0.0055493	0.0055493	0.00544176	0.00552751	0.0055493	0.000388805	0.00522577	0.0055493	0.00545405	0.0055493	0.005549	0.0055493	0.0055493	0.000249719	0.00554929	0.00554925	0.00168897	0.0055493	0.00554894	0.00509481	0.0055493	0.0055493	0.00554917	0.0053423
r_0905	0.000289708	0.00012843	-1.95964e-17	0	0.000462059	-4.18497e-17	-3.23056e-18	0.000462059	0.000462058	0.000462059	0.000460878	-2.54175e-17	1.80928e-17	4.49235e-17	1.06596e-17	0.000461307	0.000460159	0	0.000462059	0.000462059	-8.98869e-17	-2.43044e-16	0.000462059	2.64769e-16	0.000462059	0.000462059	0.000462059	0.000341141	3.63189e-17	0.000462059	1.14577e-17	-1.01654e-17	0.000462059	-1.42468e-17	0.000462059	0.000461283	0.000461308	0.000462059	5.86855e-16	0.000462058	0.000462054	9.63133e-17	0.000462059	0.000462029	3.07764e-17	0.000462059	0.000462059	0.000462048	6.20797e-17
r_0906	0.000289708	0.00012843	-1.95964e-17	0	0.000462059	-4.18497e-17	-3.23056e-18	0.000462059	0.000462058	0.000462059	0.000460878	-2.54175e-17	1.80928e-17	4.49235e-17	1.06596e-17	0.000461307	0.000460159	0	0.000462059	0.000462059	-8.98869e-17	-2.43044e-16	0.000462059	2.64769e-16	0.000462059	0.000462059	0.000462059	0.000341141	3.63189e-17	0.000462059	1.14577e-17	-1.01654e-17	0.000462059	-1.42468e-17	0.000462059	0.000461283	0.000461308	0.000462059	5.86855e-16	0.000462058	0.000462054	9.63133e-17	0.000462059	0.000462029	3.07764e-17	0.000462059	0.000462059	0.000462048	6.20797e-17
r_0907	-240.468	-254.893	-239.882	-264.249	-239.209	-240.991	-241.117	-239.209	-239.208	-239.209	-239.209	-246.459	-243.95	-264.164	-242.381	-239.209	-239.822	-264.248	-239.209	-239.209	-7.3269e-15	-264.012	-239.209	-246.145	-239.209	-239.206	-239.209	-240.692	-239.798	-239.209	-262.585	-241.804	-239.209	-240.596	-239.209	-239.217	-239.209	-239.206	-263.181	-239.209	-239.21	-257.014	-239.205	-239.219	-242.415	-239.209	-239.209	-239.212	-241.24
r_0908	0.0134339	0.00538841	0.0133011	0	0.0138276	0.0129909	0.0129246	0.0138276	0.0138276	0.0138276	0.0138264	0.0100055	0.0114187	4.84035e-05	0.0122896	0.0138269	0.0137708	0	0.0138276	0.0138276	0	0.000133717	0.0138276	0.010184	0.0138276	0.0138276	0.0138276	0.0134477	0.0133131	0.0138276	0.000936432	0.0125863	0.0138276	0.0131362	0.0138276	0.0138261	0.0138269	0.0138276	0.000601451	0.0138276	0.0138275	0.00406791	0.0138276	0.0138267	0.0122709	0.0138276	0.0138276	0.0138273	0.012867
r_0909	0.00880353	0.00352295	0.00890858	4.1257e-07	0.0089518	0.00870084	0.00865642	0.0089518	0.00895178	0.0089518	0.00895177	0.00670132	0.00764787	3.24169e-05	0.00823114	0.00895176	0.00891498	8.79531e-07	0.0089518	0.0089518	0	8.95569e-05	0.0089518	0.00682087	0.0089518	0.0089518	0.0089518	0.00877831	0.00891663	0.0089518	0.000627187	0.00842988	0.0089518	0.00879814	0.0089518	0.00895129	0.00895178	0.0089518	0.000402831	0.00895178	0.0089517	0.00272454	0.0089518	0.00895121	0.00821864	0.0089518	0.0089518	0.00895159	0.00861788
r_0910	0.00880353	0.00352295	0.00890858	4.1257e-07	0.0089518	0.00870084	0.00865642	0.0089518	0.00895178	0.0089518	0.00895177	0.00670132	0.00764787	3.24169e-05	0.00823114	0.00895176	0.00891498	8.79531e-07	0.0089518	0.0089518	0	8.95569e-05	0.0089518	0.00682087	0.0089518	0.0089518	0.0089518	0.00877831	0.00891663	0.0089518	0.000627187	0.00842988	0.0089518	0.00879814	0.0089518	0.00895129	0.00895178	0.0089518	0.000402831	0.00895178	0.0089517	0.00272454	0.0089518	0.00895121	0.00821864	0.0089518	0.0089518	0.00895159	0.00861788
r_0911	0.0134339	0.00538841	0.0133011	0	0.0138276	0.0129909	0.0129246	0.0138276	0.0138276	0.0138276	0.0138264	0.0100055	0.0114187	4.84035e-05	0.0122896	0.0138269	0.0137708	0	0.0138276	0.0138276	0	0.000133717	0.0138276	0.010184	0.0138276	0.0138276	0.0138276	0.0134477	0.0133131	0.0138276	0.000936432	0.0125863	0.0138276	0.0131362	0.0138276	0.0138261	0.0138269	0.0138276	0.000601451	0.0138276	0.0138275	0.00406791	0.0138276	0.0138267	0.0122709	0.0138276	0.0138276	0.0138273	0.012867
r_0912	0.0222375	0.00891135	0.0222096	4.1257e-07	0.0227794	0.0216917	0.021581	0.0227794	0.0227794	0.0227794	0.0227782	0.0167068	0.0190666	8.08205e-05	0.0205207	0.0227786	0.0226858	8.79531e-07	0.0227794	0.0227794	0	0.000223274	0.0227794	0.0170048	0.0227794	0.0227794	0.0227794	0.022226	0.0222297	0.0227794	0.00156362	0.0210162	0.0227794	0.0219343	0.0227794	0.0227774	0.0227787	0.0227794	0.00100428	0.0227794	0.0227792	0.00679245	0.0227794	0.022778	0.0204896	0.0227794	0.0227794	0.0227789	0.0214849
r_0913	0.00377105	0.00150908	0.00381604	1.76727e-07	0.00383456	0.00372706	0.00370804	0.00383456	0.00383455	0.00383456	0.00383455	0.00287056	0.00327601	1.38897e-05	0.00352586	0.00383454	0.00381879	3.80879e-07	0.00383456	0.00383456	8.49599e-16	3.83663e-05	0.00383456	0.00292176	0.00383456	0.00383456	0.00383456	0.00376024	0.0038195	0.00383456	0.000268663	0.003611	0.00383456	0.00376874	0.00383456	0.00383434	0.00383455	0.00383456	0.000172555	0.00383455	0.00383451	0.00116708	0.00383456	0.00383431	0.0035205	0.00383456	0.00383456	0.00383447	0.00369152
r_0914	0.0134339	0.00538841	0.0133011	0	0.0138276	0.0129909	0.0129246	0.0138276	0.0138276	0.0138276	0.0138264	0.0100055	0.0114187	4.84035e-05	0.0122896	0.0138269	0.0137708	0	0.0138276	0.0138276	0	0.000133717	0.0138276	0.010184	0.0138276	0.0138276	0.0138276	0.0134477	0.0133131	0.0138276	0.000936432	0.0125863	0.0138276	0.0131362	0.0138276	0.0138261	0.0138269	0.0138276	0.000601451	0.0138276	0.0138275	0.00406791	0.0138276	0.0138267	0.0122709	0.0138276	0.0138276	0.0138273	0.012867
r_0915	0.0134339	0.00538841	0.0133011	0	0.0138276	0.0129909	0.0129246	0.0138276	0.0138276	0.0138276	0.0138264	0.0100055	0.0114187	4.84035e-05	0.0122896	0.0138269	0.0137708	0	0.0138276	0.0138276	0	0.000133717	0.0138276	0.010184	0.0138276	0.0138276	0.0138276	0.0134477	0.0133131	0.0138276	0.000936432	0.0125863	0.0138276	0.0131362	0.0138276	0.0138261	0.0138269	0.0138276	0.000601451	0.0138276	0.0138275	0.00406791	0.0138276	0.0138267	0.0122709	0.0138276	0.0138276	0.0138273	0.012867
r_0916	0.0406943	0.0162973	0.0408867	1.27754e-06	0.0415472	0.0399333	0.0397295	0.0415472	0.0415471	0.0415472	0.0415459	0.0307564	0.0351006	0.00014879	0.0377776	0.0415463	0.0413763	2.72972e-06	0.0415472	0.0415472	-5.6277e-15	0.000411039	0.0415472	0.031305	0.0415472	0.0415472	0.0415472	0.04063	0.0409237	0.0415472	0.00287854	0.0386897	0.0415472	0.0403799	0.0415472	0.0415441	0.0415464	0.0415472	0.00184883	0.0415471	0.0415467	0.0125045	0.0415472	0.0415445	0.0377202	0.0415472	0.0415472	0.0415462	0.0395525
r_0917	0.0387548	0	0	0	0	2.56248e-28	0	0	0	0	0	0	-1.47794e-29	0	0	0	0.00214757	0	0	0	-4.23946e-15	0	0	0	0	0	0	-1.61514e-25	0	0	0	0	0	0	0	0	0	0	0	0	0	0	0	0	0	0	0	0	0
r_0918	0.0387548	0	0	0	2.74175e-27	0	0	2.4925e-26	-2.84145e-26	6.4805e-27	-3.42719e-26	-2.99879e-27	0	0	6.76475e-29	-5.60813e-27	0.00214757	0	6.4805e-27	6.4805e-27	-4.23946e-15	4.86817e-31	6.4805e-27	5.91969e-28	6.4805e-27	0	6.4805e-27	0	0	6.4805e-27	-5.08938e-26	0	6.4805e-27	-1.3582e-27	1.42073e-26	0	1.8943e-26	-1.994e-27	-8.12552e-27	6.85438e-27	-1.26177e-28	6.50618e-27	8.72375e-27	2.5239e-27	2.4925e-28	1.11913e-25	6.4805e-27	4.985e-28	3.7208e-28
r_0919	0	0	0	-3.35174e-09	0	0	0	0	0	0	0	0	0	0	0	0	0	-7.21604e-09	0	0	0	0	0	0	0	0	0	0	0	0	0	0	0	0	0	0	0	0	0	0	0	0	0	0	0	0	0	0	0
r_0920	0	0	0	0	0	0	0	0	0	0	0	0	0	0	0	0	0	-7.21604e-09	0	0	0	0	0	0	0	0	0	0	0	0	0	0	0	0	0	0	0	0	0	0	0	0	0	0	0	0	0	0	0
r_0921	0	0	0	0	0	0	0	0	0	0	0	0	0	0	0	0	0	0	0	0	0	0	0	0	0	0	0	0	0	0	0	0	0	0	0	0	0	0	0	0	0	0	0	0	0	0	0	0	0
r_0922	0	0	0	0	0	0	0	0	0	0	0	0	0	0	0	0	0	0	0	0	0	0	0	0	0	0	0	0	0	0	0	0	0	0	0	0	0	0	0	0	0	0	0	0	0	0	0	0	0
r_0923	0	0	0	0	0	0	0	0	0	0	0	0	0	0	0	0	0	0	0	0	0	0	0	0	0	0	0	0	0	0	0	0	0	0	0	0	0	0	0	0	0	0	0	0	0	0	0	0	0
r_0929	0	0	0	0	0	0	0	0	0	0	0	0	0	0	0	0	0	0	0	0	0	0	0	0	0	0	0	0	0	0	0	0	0	0	0	0	0	0	0	0	0	0	0	0	0	0	0	0	0
r_0930	0	0	0	0	0	0	0	0	0	0	0	0	0	0	0	0	0	0	0	0	0	0	0	0	0	0	0	0	0	0	0	0	0	0	0	0	0	0	0	0	0	0	0	0	0	0	0	0	0
r_0931	0	0	0	0	0	0	0	0	0	0	0	0	0	0	0	0	0	0	0	0	0	0	0	0	0	0	0	0	0	0	0	0	0	0	0	0	0	0	0	0	0	0	0	0	0	0	0	0	0
r_0932	0	0	0	0	0	0	0	0	0	0	0	0	0	0	0	0	0	0	0	0	0	0	0	0	0	0	0	0	0	0	0	0	0	0	0	0	0	0	0	0	0	0	0	0	0	0	0	0	0
r_0933	0	0	0	0	0	0	0	0	0	0	0	0	0	0	0	0	0	0	0	0	0	0	0	0	0	0	0	0	0	0	0	0	0	0	0	0	0	0	0	0	0	0	0	0	0	0	0	0	0
r_0934	0	0	0	0	0	0	0	0	0	0	0	0	-1.26268e-35	0	0	0	0	0	0	0	0	0	0	0	0	0	0	0	0	0	8.39218e-27	0	0	0	0	0	0	0	0	0	0	0	0	0	0	0	0	0	0
r_0935	0	0	0	0	0	0	0	0	0	0	0	0	0	0	0	0	0	0	0	0	0	0	0	0	0	0	0	0	0	0	0	0	0	0	0	0	0	0	0	0	0	0	0	0	0	0	0	0	0
r_0936	0	0	0	0	0	0	0	0	0	0	0	0	0	0	0	0	0	0	0	0	0	0	0	0	0	0	0	0	0	0	0	0	0	0	0	0	0	0	0	0	0	0	0	0	0	0	0	0	0
r_0937	0.000289708	0.00012843	-1.95964e-17	-5.87419e-22	0.000462059	-4.18497e-17	-3.23056e-18	0.000462059	0.000462058	0.000462059	0.000460878	-2.54175e-17	1.80928e-17	0	1.06596e-17	0.000461307	0.000460159	0	0.000462059	0.000462059	0	-2.43044e-16	0.000462059	2.64769e-16	0.000462059	0.000462059	0.000462059	0.000341141	3.63189e-17	0.000462059	1.14577e-17	-1.01654e-17	0.000462059	-1.42468e-17	0.000462059	0.000461283	0.000461308	0.000462059	5.86855e-16	0.000462058	0.000462054	9.63133e-17	0.000462059	0.000462029	3.07764e-17	0.000462059	0.000462059	0.000462048	6.20797e-17
r_0938	0.0177797	0.00711501	0.0179918	8.3323e-07	0.0180791	0.0175723	0.0174826	0.0180791	0.0180791	0.0180791	0.0180791	0.0135341	0.0154457	6.54871e-05	0.0166237	0.0180791	0.0180048	1.81378e-06	0.0180791	0.0180791	-1.56851e-13	0.000180907	0.0180791	0.0137755	0.0180791	0.0180791	0.0180791	0.0177287	0.0180081	0.0180791	0.00126669	0.0170251	0.0180791	0.0177688	0.0180791	0.0180781	0.0180791	0.0180791	0.00081356	0.0180791	0.0180789	0.00550254	0.0180791	0.0180779	0.0165984	0.0180791	0.0180791	0.0180787	0.0174047
r_0939	0.0135439	0.00541994	0.0137055	6.34723e-07	0.013772	0.0133859	0.0133176	0.013772	0.013772	0.013772	0.013772	0.0103097	0.011766	4.98856e-05	0.0126633	0.013772	0.0137154	1.37201e-06	0.013772	0.013772	1.59979e-13	0.000137799	0.013772	0.0104936	0.013772	0.013772	0.013772	0.0135051	0.0137179	0.013772	0.000964917	0.0129691	0.013772	0.0135356	0.013772	0.0137712	0.013772	0.013772	0.00061974	0.013772	0.0137718	0.00419162	0.013772	0.0137711	0.0126441	0.013772	0.013772	0.0137717	0.0132583
r_0940	0	0	0	0	0	0	0	0	0	0	0	0	0	0	0	0	0	0	0	0	-4.99918e-15	0	0	0	0	0	0	0	0	0	0	0	0	0	0	0	0	0	0	0	0	0	0	0	0	0	0	0	0
r_0941	0.0218694	0.00875159	0.0221304	1.02489e-06	0.0222377	0.0216143	0.0215042	0.0222377	0.0222377	0.0222377	0.0222377	0.0166474	0.0189986	8.05506e-05	0.0204475	0.0222377	0.0221463	2.37121e-06	0.0222377	0.0222377	0	0.00022266	0.0222377	0.0169442	0.0222377	0.0222377	0.0222377	0.0218068	0.0221506	0.0222377	0.00155806	0.0209412	0.0222377	0.021856	0.0222377	0.0222365	0.0222377	0.0222377	0.0010007	0.0222377	0.0222375	0.00676822	0.0222377	0.0222363	0.0204164	0.0222377	0.0222377	0.0222372	0.0214082
r_0942	0	0	0	0	0	0	0	0	0	0	0	0	0	0	0	0	0	0	0	0	0	0	0	0	0	0	0	0	0	0	0	0	0	0	0	0	0	0	0	0	0	0	0	0	0	0	0	0	0
r_0943	0	0	0	0	0	0	0	0	0	0	0	0	0	0	0	0	0	0	0	0	0	0	0	0	0	0	0	0	0	0	0	0	0	0	0	0	0	0	0	0	0	0	0	0	0	0	0	0	0
r_0944	-240.468	-254.893	-239.882	-264.249	-239.209	-240.991	-241.117	-239.209	-239.208	-239.209	-239.209	-246.459	-243.95	-264.164	-242.381	-239.209	-239.822	-264.248	-239.209	-239.209	0	-264.012	-239.209	-246.145	-239.209	-239.206	-239.209	-240.692	-239.798	-239.209	-262.585	-241.804	-239.209	-240.596	-239.209	-239.217	-239.209	-239.206	-263.181	-239.209	-239.21	-257.014	-239.205	-239.219	-242.415	-239.209	-239.209	-239.212	-241.24
r_0945	0	0	0	0	0	0	0	0	0	0	0	0	0	0	0	0	0	0	0	0	0	0	0	0	0	0	0	0	0	0	0	0	0	0	0	0	0	0	0	0	0	0	0	0	0	0	0	0	0
r_0946	-120.236	-127.447	-119.943	-132.124	-119.605	-120.495	-120.561	-119.605	-119.605	-119.605	-119.606	-123.23	-121.976	-132.082	-121.191	-119.606	-119.913	-132.124	-119.605	-119.605	0	-132.006	-119.605	-123.073	-119.605	-119.604	-119.605	-120.348	-119.901	-119.605	-131.293	-120.904	-119.605	-120.3	-119.605	-119.61	-119.606	-119.604	-131.59	-119.605	-119.606	-128.507	-119.603	-119.611	-121.208	-119.605	-119.605	-119.607	-120.622
r_0947	0	0	0	0	0	0	0	0	0	0	0	0	0	0	0	0	0	0	0	0	0	0	0	0	0	0	0	0	0	0	0	0	0	0	0	0	0	0	0	0	0	0	0	0	0	0	0	0	0
r_0948	0	0	0	0	0	0	0	0	0	0	0	0	0	0	0	0	0	0	0	0	0	0	0	0	0	0	0	0	0	0	0	0	0	0	0	0	0	0	0	0	0	0	0	0	0	0	0	0	0
r_0949	-240.468	-254.893	-239.882	-264.249	-239.208	-240.99	-241.117	-239.208	-239.207	-239.208	-239.209	-246.459	-243.949	-264.164	-242.38	-239.208	-239.821	-264.248	-239.208	-239.208	0	-264.012	-239.208	-246.144	-239.208	-239.205	-239.208	-240.692	-239.797	-239.208	-262.585	-241.804	-239.208	-240.596	-239.208	-239.217	-239.208	-239.206	-263.181	-239.208	-239.21	-257.014	-239.205	-239.219	-242.414	-239.208	-239.208	-239.212	-241.239
r_0950	0	0	0	0	0	0	0	0	0	0	0	0	0	0	0	0	0	0	0	0	0	0	0	0	0	0	0	0	0	0	0	0	0	0	0	0	0	0	0	0	0	0	0	0	0	0	0	0	0
r_0951	-120.236	-127.447	-119.943	-132.124	-119.605	-120.495	-120.561	-119.605	-119.605	-119.605	-119.606	-123.231	-121.976	-132.082	-121.191	-119.606	-119.913	-132.124	-119.605	-119.605	-7.3269e-15	-132.006	-119.605	-123.073	-119.605	-119.604	-119.605	-120.348	-119.901	-119.605	-131.293	-120.904	-119.605	-120.3	-119.605	-119.61	-119.606	-119.604	-131.59	-119.605	-119.606	-128.507	-119.604	-119.611	-121.208	-119.605	-119.605	-119.607	-120.622
r_0952	0	-1.07843e-27	0	0	0	3.85434e-29	-1.81631e-27	0	0	0	0	1.51676e-28	0	0	0	0	0	0	0	0	0	0	0	2.27039e-28	0	0	0	0	-7.27233e-28	0	0	0	0	0	0	0	0	0	-7.33543e-25	0	0	0	0	0	0	-4.54077e-28	0	0	-3.46434e-33
r_0953	0	0	0	0	0	0	0	0	0	0	0	0	0	0	0	0	0	0	0	0	0	0	0	0	0	0	0	0	0	0	0	0	0	0	0	0	0	0	0	0	0	0	0	0	0	0	0	0	0
r_0954	0	0	0	0	0	0	0	0	0	0	0	0	0	0	0	0	0	0	0	0	0	0	0	0	0	0	0	0	0	0	0	0	0	0	0	0	0	0	0	0	0	0	0	0	0	0	0	0	0
r_0955	0	0	0	0	0	0	0	0	0	0	0	0	0	0	0	0	0	0	0	0	0	0	0	0	0	0	0	0	0	0	0	0	0	0	0	0	0	0	0	0	0	0	0	0	0	0	0	0	0
r_0956	0	0	0	0	0	0	0	0	0	0	0	0	0	0	0	0	0	0	0	0	0	0	0	0	0	0	0	0	0	0	0	0	0	0	0	0	0	0	0	0	0	0	0	0	0	0	0	0	0
r_0957	0.0218694	0.00875163	0.0221304	1.02489e-06	0.0222377	0.0216143	0.021504	0.0222377	0.0222377	0.0222377	0.0222377	0.0166472	0.0189986	8.05506e-05	0.0204475	0.0222377	0.0221463	2.24221e-06	0.0222377	0.0222377	-4.99918e-15	0.000222531	0.0222377	0.0169442	0.0222377	0.0222377	0.0222377	0.0218068	0.0221504	0.0222377	0.00155806	0.0209413	0.0222377	0.021856	0.0222377	0.0222365	0.0222377	0.0222377	0.0010007	0.0222377	0.0222375	0.00676826	0.0222377	0.0222363	0.0204164	0.0222377	0.0222377	0.0222372	0.0214082
r_0958	0.399832	0	0.484465	0	0.603245	0.252645	0.253925	0.603245	0.603253	0.603245	0.603218	0	0	0	0.11264	0.603221	0.50207	0	0.603245	0.603245	0	0	0.603245	0	0.603245	0.603245	0.603245	0.27626	0.506626	0.603245	0	0.172169	0.603245	0.282568	0.603245	0.60189	0.603214	0.603245	0	0.603252	0.602986	0	0.603245	0.601642	0.123927	0.603245	0.603245	0.602951	0.227348
r_0959	0	0	0	0	0	0	0	0	0	0	0	0	0	0	0	0	0	0	0	0	0	0	0	0	0	0	0	0	0	0	0	0	0	0	0	0	0	0	0	0	0	0	0	0	0	0	0	0	0
r_0960	0	0	0	0	0	0	0	0	0	0	0	0	0	0	0	0	0	0	0	0	0	0	0	0	0	0	0	0	0	0	0	0	0	0	0	0	0	0	0	0	0	0	0	0	0	0	0	0	0
r_0961	0.173281	0	0	0	0	0	0	0	0	0	0	0	0	0	0	0	0	0	0	0	2	0	0	0	0	0	0	0	0	0	0	0	0	0	0	0	0	0	0	0	0	0	0	0	0	0	0	0	0
r_0962	0	0	0	0	0	0	0	0	0	0	0	0	0	0	0	0	0	0	0	0	2	0	0	0	0	0	0	0	0	0	0	0	0	0	0	0	0	0	0	0	0	0	0	0	0	0	0	0	0
r_0963	0	2.48235e-18	0	0	0	0	1.52644e-16	-7.61667e-17	-7.63219e-17	-2.15259e-33	-7.63219e-17	1.5887e-16	-3.05287e-16	-1.22115e-15	0	-7.6477e-17	-7.63219e-17	-3.66345e-15	-2.15259e-33	-2.15259e-33	-2.4423e-15	0	-2.15259e-33	0	-2.15259e-33	0	-2.15259e-33	0	0	-2.15259e-33	-4.08081e-17	0	-2.15259e-33	0	-8.74868e-30	0	-7.63219e-17	7.63219e-17	0	-8.74867e-30	0	0	7.63219e-17	0	-3.05287e-16	0	-2.15259e-33	0	0
r_0964	0	0	0	0	0	0	0	0	0	0	0	0	0	0	0	0	0	0	0	0	0	0	0	0	0	0	0	0	0	0	0	0	0	0	0	0	0	0	0	0	0	0	0	0	0	0	0	0	0
r_0965	0	0	0	0	0	0	0	0	0	0	0	0	0	0	0	0	0	0	0	0	0	0	0	0	0	0	0	0	0	0	0	0	0	0	0	0	0	0	0	0	0	0	0	0	0	0	0	0	0
r_0966	0	0	0	0	0	0	0	0	0	0	0	0	0	0	0	0	0	0	0	0	0	0	0	0	0	0	0	0	0	0	0	0	0	0	0	0	0	0	0	0	0	0	0	0	0	0	0	0	0
r_0967	0.000262911	0.000105211	0.000266048	0	0.000267339	0.000259844	0.000258518	0.000267339	0.000267338	0.000267339	0.000267338	0.00020013	0.000228398	9.68367e-07	0.000245817	0.000267338	0.000266239	2.67064e-08	0.000267339	0.000267339	0	2.67499e-06	0.000267339	0.0002037	0.000267339	0.000267339	0.000267339	0.000262158	0.000266289	0.000267339	1.87307e-05	0.000251753	0.000267339	0.00026275	0.000267339	0.000267324	0.000267339	0.000267339	1.20302e-05	0.000267338	0.000267336	8.13668e-05	0.000267339	0.000267321	0.000245444	0.000267339	0.000267339	0.000267332	0.000257366
r_0968	0.000131455	5.26053e-05	0.000133024	0	0.000133669	0.000129922	0.000129259	0.000133669	0.000133669	0.000133669	0.000133669	0.000100065	0.000114199	4.84184e-07	0.000122909	0.000133669	0.00013312	1.33532e-08	0.000133669	0.000133669	0	1.33749e-06	0.000133669	0.00010185	0.000133669	0.000133669	0.000133669	0.000131079	0.000133145	0.000133669	9.36537e-06	0.000125876	0.000133669	0.000131375	0.000133669	0.000133662	0.000133669	0.000133669	6.01512e-06	0.000133669	0.000133668	4.06834e-05	0.000133669	0.000133661	0.000122722	0.000133669	0.000133669	0.000133666	0.000128683
r_0969	0	0	0	0	0	0	0	0	0	0	0	0	0	0	0	0	0	0	0	0	0	0	0	0	0	0	0	0	0	0	0	0	0	0	0	0	0	0	0	0	0	0	0	0	0	0	0	0	0
r_0970	0	0	0	0	0	0	0	0	0	0	0	0	0	0	0	0	0	0	0	0	0	0	0	0	0	0	0	0	0	0	0	0	0	0	0	0	0	0	0	0	0	0	0	0	0	0	0	0	0
r_0971	0	0	0	0	0	0	0	0	0	0	0	0	0	0	0	0	0	0	0	0	0	0	0	0	0	0	0	0	0	0	0	0	0	0	0	0	0	0	0	0	0	0	0	0	0	0	0	0	0
r_0972	0	0	0	0	0	0	0	0	0	0	0	0	0	0	0	0	0	0	0	0	0	0	0	0	0	0	0	0	0	0	0	0	0	0	0	0	0	0	0	0	0	0	0	0	0	0	0	0	0
r_0973	0	0	0	0	0	0	0	0	0	0	0	0	0	0	0	0	0	0	0	0	0	0	0	0	0	0	0	0	0	0	0	0	0	0	0	0	0	0	0	0	0	0	0	0	0	0	0	0	0
r_0974	0	0	0	0	0	0	0	0	0	0	0	0	0	0	0	0	0	0	0	0	0	0	0	0	0	0	0	0	0	0	0	0	0	0	0	0	0	0	0	0	0	0	0	0	0	0	0	0	0
r_0975	0	0	0	0	0	0	0	0	0	0	0	0	0	0	0	0	0	0	0	0	0	0	0	0	0	0	0	0	0	0	0	0	0	0	0	0	0	0	0	0	0	0	0	0	0	0	0	0	0
r_0976	0	0	0	0	0	0	0	0	0	0	0	0	0	0	0	0	0	0	0	0	0	0	0	0	0	0	0	0	0	0	0	0	0	0	0	0	0	0	0	0	0	0	0	0	0	0	0	0	0
r_0977	0	0	0	0	0	0	0	0	0	0	0	0	0	0	0	0	0	0	0	0	0	0	0	0	0	0	0	0	0	0	0	0	0	0	0	0	0	0	0	0	0	0	0	0	0	0	0	0	0
r_0978	0	0	0	0	0	0	0	0	0	0	0	0	0	0	0	0	0	0	0	0	0	0	0	0	0	0	0	0	0	0	0	0	0	0	0	0	0	0	0	0	0	0	0	0	0	0	0	0	0
r_0979	0	0	0	0	0	0	0	0	0	0	0	0	0	0	0	0	0	0	0	0	0	0	0	0	0	0	0	0	0	0	0	0	0	0	0	0	0	0	0	0	0	0	0	0	0	0	0	0	0
r_0982	0.104553	0.0155968	0.111468	1.80236e-06	0.160521	0.0459975	0.0472746	0.160521	0.160528	0.160521	0.160511	0.0293423	0.0334868	0.000141966	0.0360407	0.160514	0.118739	3.90106e-06	0.160521	0.160521	1.64475e-15	0.000392158	0.160521	0.0298657	0.160521	0.160521	0.160521	0.0458085	0.12062	0.160521	0.00274622	0.036911	0.160521	0.0480689	0.160521	0.159962	0.160509	0.160521	0.00176383	0.160527	0.160415	0.0119296	0.160521	0.159859	0.039537	0.160521	0.160521	0.160564	0.0377341
r_0983	0	0	0	0	0	0	0	0	0	0	0	0	0	0	0	0	0	0	0	0	0	0	0	0	0	0	0	0	0	0	0	0	0	0	0	0	0	0	0	0	0	0	0	0	0	0	0	0	0
r_0984	0.0920427	-1.20295	0.103811	-0.412192	0.201339	-0.0433892	-0.0419241	0.201339	0.201352	0.201339	0.201319	-0.146228	-0.280179	-1.99271	-0.149015	0.201325	0.118266	-1.9998	0.201339	0.201339	-1.64475e-15	-0.427544	0.201339	-0.466152	0.201339	0.201339	0.201339	-0.0257673	0.122007	0.201339	-1.85896	-0.100732	0.201339	-0.0215117	0.201339	0.200227	0.201314	0.201339	-1.90941	0.20135	0.201126	-1.38393	0.201339	0.200023	-0.106166	0.201339	0.201339	0.200868	-0.0475305
r_0985	0	2.48235e-18	0	0	3.08375e-31	0	1.52644e-16	-7.61667e-17	-7.63219e-17	-4.79926e-33	-7.63219e-17	1.5887e-16	-3.05287e-16	-1.22115e-15	0	-7.6477e-17	-7.63219e-17	-3.66345e-15	-4.79926e-33	-4.79926e-33	-2.4423e-15	0	-4.79926e-33	0	-4.79926e-33	0	-4.79926e-33	0	0	-4.79926e-33	-4.08081e-17	0	-4.79926e-33	0	-8.78848e-30	0	-7.63219e-17	7.63219e-17	0	0	0	0	7.63219e-17	0	-3.05287e-16	0	-4.79926e-33	0	0
r_0986	2.78845e-05	1.11587e-05	2.82172e-05	1.30678e-09	2.83541e-05	2.75593e-05	2.74186e-05	2.83541e-05	2.8354e-05	2.83541e-05	2.83541e-05	2.12259e-05	2.4224e-05	1.02706e-07	2.60715e-05	2.8354e-05	2.82375e-05	2.8134e-09	2.83541e-05	2.83541e-05	0	2.83692e-07	2.83541e-05	2.16046e-05	2.83541e-05	2.83541e-05	2.83541e-05	2.78046e-05	2.82428e-05	2.83541e-05	1.98659e-06	2.6701e-05	2.83541e-05	2.78674e-05	2.83541e-05	2.83525e-05	2.83541e-05	2.83541e-05	1.27593e-06	2.83541e-05	2.83538e-05	8.62979e-06	2.83541e-05	2.83523e-05	2.60319e-05	2.83541e-05	2.83541e-05	2.83534e-05	2.72964e-05
r_0987	0	0	0	0	0	0	0	0	0	0	0	0	0	0	0	0	0	0	0	0	0	0	0	0	0	0	0	0	0	0	0	0	0	0	0	0	0	0	0	0	0	0	0	0	0	0	0	0	0
r_0988	0.0380026	0.0152077	0.038456	1.78096e-06	0.0386426	0.0375593	0.0373676	0.0386426	0.0386425	0.0386426	0.0386426	0.028928	0.0330139	0.000139973	0.0355317	0.0386425	0.0384837	3.88147e-06	0.0386426	0.0386426	0	0.000386679	0.0386426	0.0294439	0.0386426	0.0386426	0.0386426	0.0378937	0.0384909	0.0386426	0.00270744	0.0363897	0.0386426	0.0379793	0.0386426	0.0386405	0.0386426	0.0386426	0.00173892	0.0386425	0.0386422	0.0117612	0.0386426	0.0386401	0.0354778	0.0386426	0.0386426	0.0386417	0.0372012
r_0989	0.0380026	0.0152077	0.038456	1.78096e-06	0.0386426	0.0375593	0.0373676	0.0386426	0.0386425	0.0386426	0.0386426	0.028928	0.0330139	0.000139973	0.0355317	0.0386425	0.0384837	3.88147e-06	0.0386426	0.0386426	0	0.000386679	0.0386426	0.0294439	0.0386426	0.0386426	0.0386426	0.0378937	0.0384909	0.0386426	0.00270744	0.0363897	0.0386426	0.0379793	0.0386426	0.0386405	0.0386426	0.0386426	0.00173892	0.0386425	0.0386422	0.0117612	0.0386426	0.0386401	0.0354778	0.0386426	0.0386426	0.0386417	0.0372012
r_0990	-240.468	-254.893	-239.882	-264.249	-239.208	-240.99	-241.117	-239.208	-239.207	-239.208	-239.209	-246.459	-243.949	-264.164	-242.38	-239.208	-239.821	-264.248	-239.208	-239.208	0	-264.012	-239.208	-246.144	-239.208	-239.205	-239.208	-240.692	-239.797	-239.208	-262.585	-241.804	-239.208	-240.596	-239.208	-239.217	-239.208	-239.206	-263.181	-239.208	-239.21	-257.014	-239.204	-239.219	-242.414	-239.208	-239.208	-239.212	-241.239
r_0991	0	0	0	0	0	0	0	0	0	0	0	0	0	0	0	0	0	0	0	0	0	0	0	0	0	0	0	0	0	0	0	0	0	0	0	0	0	0	0	0	0	0	0	0	0	0	0	0	0
r_0992	0	0	0	0	0	4.8695e-33	0	0	0	0	0	0	0	0	0	0	0	0	0	0	0	0	0	-9.57383e-28	0	0	0	0	0	0	-3.83551e-28	0	0	0	0	0	0	0	-1.10172e-32	0	0	0	0	0	0	0	0	0	0
r_0993	5.85574e-05	2.24959e-05	5.68859e-05	2.58563e-09	5.95436e-05	5.55595e-05	5.52758e-05	5.95436e-05	5.71618e-05	5.95436e-05	5.8197e-05	4.27915e-05	4.88356e-05	2.25795e-07	5.25602e-05	5.71617e-05	5.92988e-05	5.54192e-09	5.95436e-05	5.95436e-05	0	5.658e-07	5.95436e-05	4.35548e-05	5.95436e-05	5.71619e-05	5.95436e-05	5.60541e-05	5.69374e-05	5.95436e-05	4.00497e-06	5.38293e-05	5.95436e-05	5.61807e-05	5.95436e-05	6.94784e-05	5.81971e-05	5.95436e-05	2.57228e-06	5.75427e-05	5.9543e-05	1.73977e-05	5.95436e-05	5.95397e-05	5.72303e-05	5.95436e-05	5.95436e-05	5.95422e-05	5.50296e-05
r_0995	0.024618	0.00985152	0.0249118	1.1537e-06	0.0250326	0.0243309	0.0242069	0.0250326	0.0250326	0.0250326	0.0250326	0.0187397	0.0213864	9.06744e-05	0.0230174	0.0250325	0.0249297	2.66923e-06	0.0250326	0.0250326	0	0.000250645	0.0250326	0.0190737	0.0250326	0.0250326	0.0250326	0.0245475	0.0249345	0.0250326	0.00175388	0.0235732	0.0250326	0.0246029	0.0250326	0.0250312	0.0250326	0.0250326	0.00112647	0.0250326	0.0250324	0.00761887	0.0250326	0.025031	0.0229824	0.0250326	0.0250326	0.025032	0.0240989
r_0996	0.0350946	0.014044	0.0355134	1.64468e-06	0.0356857	0.0346853	0.0345083	0.0356857	0.0356856	0.0356857	0.0356856	0.0267144	0.0304877	0.000129262	0.0328129	0.0356856	0.0355389	3.56667e-06	0.0356857	0.0356857	1.53585e-15	0.000357072	0.0356857	0.0271909	0.0356857	0.0356857	0.0356857	0.0349941	0.0355456	0.0356857	0.00250027	0.0336052	0.0356857	0.0350731	0.0356857	0.0356837	0.0356856	0.0356857	0.00160586	0.0356856	0.0356853	0.0108612	0.0356857	0.0356833	0.032763	0.0356857	0.0356857	0.0356848	0.0343545
r_0997	0.0350946	0.014044	0.0355134	1.64468e-06	0.0356857	0.0346853	0.0345083	0.0356857	0.0356856	0.0356857	0.0356856	0.0267144	0.0304877	0.000129262	0.0328129	0.0356856	0.0355389	3.56667e-06	0.0356857	0.0356857	1.53585e-15	0.000357072	0.0356857	0.0271909	0.0356857	0.0356857	0.0356857	0.0349941	0.0355456	0.0356857	0.00250027	0.0336052	0.0356857	0.0350731	0.0356857	0.0356837	0.0356856	0.0356857	0.00160586	0.0356856	0.0356853	0.0108612	0.0356857	0.0356833	0.032763	0.0356857	0.0356857	0.0356848	0.0343545
r_0998	0	0	0	0	0	0	0	0	0	0	0	0	0	0	0	0	0	0	0	0	0	0	0	0	0	0	0	0	0	0	0	0	0	0	0	0	0	0	0	0	0	0	0	0	0	0	0	0	0
r_0999	0	0	0	0	0	0	0	0	0	0	0	0	0	0	0	0	0	0	0	0	0	0	0	0	0	0	0	0	0	0	0	0	0	0	0	0	0	0	0	0	0	0	0	0	0	0	0	0	0
r_1001	0	0	0	0	0	1.11361e-32	0	0	0	0	0	0	0	0	0	0	0	0	0	0	0	0	0	-5.0313e-29	0	0	0	1.14034e-29	0	0	1.30501e-34	0	0	0	0	0	0	0	0	0	0	0	0	0	0	7.29817e-28	0	0	0
r_1002	0.000289708	0.00012843	-1.95964e-17	-2.93709e-22	0.000462059	-4.18497e-17	-3.23056e-18	0.000462059	0.000462058	0.000462059	0.000460878	-2.54175e-17	1.80928e-17	0	1.06596e-17	0.000461307	0.000460159	0	0.000462059	0.000462059	0	-2.43044e-16	0.000462059	2.64769e-16	0.000462059	0.000462059	0.000462059	0.000341141	3.63189e-17	0.000462059	1.14577e-17	-1.01654e-17	0.000462059	-1.42468e-17	0.000462059	0.000461283	0.000461308	0.000462059	5.86855e-16	0.000462058	0.000462054	9.63133e-17	0.000462059	0.000462029	3.07764e-17	0.000462059	0.000462059	0.000462048	6.20797e-17
r_1003	0	0	0	0	0	0	0	0	0	0	0	0	0	0	0	0	0	0	0	0	0	0	0	0	0	0	0	0	0	0	0	0	0	0	0	0	0	0	0	0	0	0	0	0	0	0	0	0	0
r_1004	0	0	0	0	0	0	0	0	0	0	0	0	0	0	0	0	0	0	0	0	0	0	0	0	0	0	0	0	0	0	0	0	0	0	0	0	0	0	0	0	0	0	0	0	0	0	0	0	0
r_1005	0	0	0	0	0	0	0	0	0	0	0	0	0	0	0	0	0	0	0	0	0	0	0	0	0	0	0	0	0	0	0	0	0	0	0	0	0	0	0	0	0	0	0	0	0	0	0	0	0
r_1006	0	0	0	0	0	0	0	0	0	0	0	0	0	0	0	0	0	0	0	0	0	0	0	0	0	0	0	0	0	0	0	0	0	0	0	0	0	0	0	0	0	0	0	0	0	0	0	0	0
r_1007	0	0	0	0	0	0	0	0	0	0	0	0	0	0	0	0	0	0	0	0	0	0	0	0	0	0	0	0	0	0	0	0	0	0	0	0	0	0	0	0	0	0	0	0	0	0	0	0	0
r_1008	0	0	0	0	0	0	0	0	0	0	0	0	0	0	0	0	0	0	0	0	0	0	0	0	0	0	0	0	0	0	0	0	0	0	0	0	0	0	0	0	0	0	0	0	0	0	0	0	0
r_1009	0	0	0	0	0	0	0	0	0	0	0	0	0	0	0	0	0	0	0	0	0	0	0	0	0	0	0	0	0	0	0	0	0	0	0	0	0	0	0	0	0	0	0	0	0	0	0	0	0
r_1010	0	0	0	0	0	0	0	0	0	0	0	0	0	0	0	0	0	0	0	0	0	0	0	0	0	0	0	0	0	0	0	0	0	0	0	0	0	0	0	0	0	0	0	0	0	0	0	0	0
r_1011	0.000909566	0.000363985	0.000920419	4.2626e-08	0.000924884	0.000898957	0.000894368	0.000924884	0.000924882	0.000924884	0.000924882	0.00069237	0.000790165	3.35016e-06	0.000850428	0.000924881	0.000921081	9.17705e-08	0.000924884	0.000924884	0	9.25376e-06	0.000924884	0.00070472	0.000924884	0.000924884	0.000924884	0.00090696	0.000921252	0.000924884	6.48008e-05	0.000870962	0.000924884	0.000909008	0.000924884	0.000924833	0.000924883	0.000924884	4.16198e-05	0.000924882	0.000924874	0.000281496	0.000924884	0.000924824	0.000849136	0.000924884	0.000924884	0.000924862	0.000890384
r_1012	0.000909566	0.000363985	0.000920419	4.2626e-08	0.000924884	0.000898957	0.000894368	0.000924884	0.000924882	0.000924884	0.000924882	0.00069237	0.000790165	3.35016e-06	0.000850428	0.000924881	0.000921081	9.17705e-08	0.000924884	0.000924884	0	9.25376e-06	0.000924884	0.00070472	0.000924884	0.000924884	0.000924884	0.00090696	0.000921252	0.000924884	6.48008e-05	0.000870962	0.000924884	0.000909008	0.000924884	0.000924833	0.000924883	0.000924884	4.16198e-05	0.000924882	0.000924874	0.000281496	0.000924884	0.000924824	0.000849136	0.000924884	0.000924884	0.000924862	0.000890384
r_1013	0	0	0	0	0	0	0	0	0	0	0	0	0	0	0	0	0	0	0	0	0	0	0	0	0	0	0	0	0	0	0	0	0	0	0	0	0	0	0	0	0	0	0	0	0	0	0	0	0
r_1014	0.00010782	4.31469e-05	0.000109107	5.05289e-09	0.000109636	0.000106562	0.000106018	0.000109636	0.000109636	0.000109636	0.000109636	8.20736e-05	9.36662e-05	3.97128e-07	0.00010081	0.000109636	0.000109185	1.08785e-08	0.000109636	0.000109636	0	1.09694e-06	0.000109636	8.35376e-05	0.000109636	0.000109636	0.000109636	0.000107511	0.000109205	0.000109636	7.68149e-06	0.000103244	0.000109636	0.000107754	0.000109636	0.00010963	0.000109636	0.000109636	4.93361e-06	0.000109636	0.000109635	3.33685e-05	0.000109636	0.000109629	0.000100657	0.000109636	0.000109636	0.000109633	0.000105546
r_1015	0	0	0	0	0	0	0	0	0	0	0	0	0	0	0	0	0	0	0	0	0	0	0	0	0	0	0	0	0	0	0	0	0	0	0	0	0	0	0	0	0	0	0	0	0	0	0	0	0
r_1016	0	0	0	0	0	0	0	0	0	0	0	0	0	0	0	0	0	0	0	0	0	0	0	0	0	0	0	0	0	0	0	0	0	0	0	0	0	0	0	0	0	0	0	0	0	0	0	0	0
r_1017	0	0	0	0	0	0	0	0	0	0	0	0	0	0	0	0	0	0	0	0	0	0	0	0	0	0	0	0	0	0	0	0	0	0	0	0	0	0	0	0	0	0	0	0	0	0	0	0	0
r_1018	0	0	0	0	0	0	0	0	0	0	0	0	0	0	0	0	0	0	0	0	0	0	0	0	0	0	0	0	0	0	0	0	0	0	0	0	0	0	0	0	0	0	0	0	0	0	0	0	0
r_1019	0	0	0	0	0	0	0	0	0	0	0	0	0	0	0	0	0	0	0	0	0	0	0	0	0	0	0	0	0	0	0	0	0	0	0	0	0	0	0	0	0	0	0	0	0	0	0	0	0
r_1021	0	0	0	-1.14504e-29	0	-1.56192e-27	-1.12466e-26	0	0	0	0	0	3.88845e-28	-3.32995e-29	0	0	0	0	0	0	2	3.98543e-28	0	0	0	0	0	2.99417e-25	5.63825e-26	0	1.91671e-25	0	0	0	-5.38401e-28	0	0	0	-2.07988e-24	0	0	3.64598e-27	0	-6.27503e-27	-1.34289e-26	9.16448e-25	0	-5.68999e-13	-1.90403e-27
r_1022	0	0	0	6.08033e-29	0	-2.34149e-28	0	0	0	0	0	5.01084e-29	0	-7.76091e-29	0	0	0	5.7782e-29	0	0	2	-1.84204e-28	0	5.3116e-28	0	0	0	1.1162e-25	1.74962e-26	0	2.02353e-25	0	0	0	-5.31745e-28	0	0	0	7.71989e-27	0	0	-8.38287e-27	0	7.48239e-28	-2.8755e-27	9.16439e-25	0	-2.90043e-28	-1.68927e-27
r_1023	0	0	0	0	0	0	0	0	0	0	0	0	0	0	0	0	0	0	0	0	0	0	0	0	0	0	0	0	0	0	0	0	0	0	0	0	0	0	0	0	0	0	0	0	0	0	0	0	0
r_1024	0	0	0	0	0	0	0	0	0	0	0	0	0	0	0	0	0	0	0	0	0	0	0	0	0	0	0	0	0	0	0	0	0	0	0	0	0	0	0	0	0	0	0	0	0	0	0	0	0
r_1025	0	0	0	0	0	0	0	0	0	0	0	0	0	0	0	0	0	0	0	0	0	0	0	0	0	0	0	0	0	0	0	0	0	0	0	0	0	0	0	0	0	0	0	0	0	0	0	0	0
r_1026	0	0	0	0	0	0	0	0	0	0	0	0	0	0	0	0	0	0	0	0	0	0	0	0	0	0	0	0	0	0	0	0	0	0	0	0	0	0	0	0	0	0	0	0	0	0	0	0	0
r_1027	0.00789819	0.00317312	0.00769927	3.56565e-07	0.00819868	0.00751971	0.00748132	0.00819868	0.00819866	0.00819868	0.00819748	0.00579161	0.0066097	2.79884e-05	0.00711376	0.0081979	0.00816496	7.32057e-07	0.00819868	0.00819868	-8.98869e-17	7.73717e-05	0.00819868	0.00589496	0.00819868	0.00819868	0.00819868	0.00792783	0.0077062	0.00819868	0.000542021	0.00728553	0.00819868	0.00760379	0.00819868	0.00819748	0.00819792	0.00819868	0.000348148	0.00819866	0.00819859	0.00235466	0.00819868	0.00819814	0.00710299	0.00819868	0.00819868	0.00819849	0.00744803
r_1028	0	0	0	0	0	0	0	0	0	0	0	0	0	0	0	0	0	0	0	0	0	0	0	0	0	0	0	0	0	0	0	0	0	0	0	0	0	0	0	0	0	0	0	0	0	0	0	0	0
r_1029	0	0	0	0	0	0	0	0	0	0	0	0	0	0	0	0	0	0	0	0	0	0	0	0	0	0	0	0	0	0	0	0	0	0	0	0	0	0	0	0	0	0	0	0	0	0	0	0	0
r_1030	0	0	0	0	0	0	0	0	0	0	0	0	0	0	0	0	0	0	0	0	0	0	0	0	0	0	0	0	0	0	0	0	0	0	0	0	0	0	0	0	0	0	0	0	0	0	0	0	0
r_1031	0	0	0	0	0	0	0	0	0	0	0	0	0	0	0	0	0	0	0	0	0	0	0	0	0	0	0	0	0	0	0	0	0	0	0	0	0	0	0	0	0	0	0	0	0	0	0	0	0
r_1032	0	0	0	0	0	0	0	0	0	0	0	0	0	0	0	0	0	0	0	0	0	0	0	0	0	0	0	0	0	0	0	0	0	0	0	0	0	0	0	0	0	0	0	0	0	0	0	0	0
r_1033	0	0	0	0	0	0	0	0	0	0	0	0	0	0	0	0	0	0	0	0	0	0	0	0	0	0	0	0	0	0	0	0	0	0	0	0	0	0	0	0	0	0	0	0	0	0	0	0	0
r_1034	0	0	0	0	0	0	0	0	0	0	0	0	0	0	0	0	0	0	0	0	0	0	0	0	0	0	0	0	0	0	0	0	0	0	0	0	0	0	0	0	0	0	0	0	0	0	0	0	0
r_1035	0	0	0	0	0	0	0	0	0	0	0	0	0	0	0	0	0	0	0	0	0	0	0	0	0	0	0	0	0	0	0	0	0	0	0	0	0	0	0	0	0	0	0	0	0	0	0	0	0
r_1036	0	0	0	0	0	0	0	0	0	0	0	0	0	0	0	0	0	0	0	0	0	0	0	0	0	0	0	0	0	0	0	0	0	0	0	0	0	0	0	0	0	0	0	0	0	0	0	0	0
r_1037	0	0	0	0	0	0	0	0	0	0	0	0	0	0	0	0	0	0	0	0	0	0	0	0	0	0	0	0	0	0	0	0	0	0	0	0	0	0	0	0	0	0	0	0	0	0	0	0	0
r_1038	0.00949159	0.00381076	0.00931168	4.31238e-07	0.00981891	0.00909452	0.00904809	0.00981891	0.00981889	0.00981891	0.00981771	0.00700453	0.00799393	3.38572e-05	0.00860356	0.00981813	0.00977854	8.92783e-07	0.00981891	0.00981891	0	9.35827e-05	0.00981891	0.00712951	0.00981891	0.00981891	0.00981891	0.00951666	0.00932007	0.00981891	0.00065554	0.0088113	0.00981891	0.00919621	0.00981891	0.00981762	0.00981815	0.00981891	0.000421058	0.0098189	0.00981881	0.0028478	0.00981891	0.00981827	0.00859053	0.00981891	0.00981891	0.00981869	0.00900783
r_1039	0	0	0	0	0	0	0	0	0	0	0	0	0	0	0	0	0	0	0	0	0	0	0	0	0	0	0	0	0	0	0	0	0	0	0	0	0	0	0	0	0	0	0	0	0	0	0	0	0
r_1040	0.0783904	0	0.137057	0	0.254152	0	0	0.254152	0.254161	0.254152	0.254126	0	0	0	0	0.254129	0.154413	0	0.254152	0.254152	0	0	0.254152	0	0.254152	0.254152	0.254152	0	0.158904	0.254152	0	0	0.254152	0	0.254152	0.252816	0.254122	0.254152	0	0.254159	0.253896	0	0.254152	0.252571	0	0.254152	0.254152	0.253587	0
r_1041	0.103805	0.0101703	0.162775	1.19104e-06	0.279994	0.0251183	0.0249901	0.279994	0.280003	0.279994	0.279969	0.0193459	0.0220785	9.36032e-05	0.0237623	0.279972	0.180149	4.84088e-06	0.279994	0.279994	0	0.000258559	0.279994	0.019691	0.279994	0.279994	0.279994	0.0253419	0.184645	0.279994	0.00181063	0.0243361	0.279994	0.0253992	0.279994	0.278658	0.279964	0.279994	0.00116292	0.280002	0.279739	0.00786543	0.279994	0.278413	0.0237262	0.279994	0.279994	0.279429	0.0248788
r_1042	0.0254147	0.0101703	0.025718	1.19104e-06	0.0258427	0.0251183	0.0249903	0.0258427	0.0258427	0.0258427	0.0258427	0.0193461	0.0220785	9.36088e-05	0.0237623	0.0258427	0.0257365	2.75562e-06	0.0258427	0.0258427	0	0.000258756	0.0258427	0.019691	0.0258427	0.0258427	0.0258427	0.0253419	0.0257414	0.0258427	0.00181064	0.0243361	0.0258427	0.0253992	0.0258427	0.0258413	0.0258427	0.0258427	0.00116292	0.0258427	0.0258425	0.00786544	0.0258427	0.0258411	0.0237262	0.0258427	0.0258427	0.0258421	0.0248788
r_1043	0	0	0	0	0	0	0	0	0	0	0	0	0	0	0	0	0	0	0	0	0	0	0	0	0	0	0	0	0	0	0	0	0	0	0	0	0	0	0	0	0	0	0	0	0	0	0	0	0
r_1044	0	0	0	0	0	0	0	0	0	0	0	0	0	0	0	0	0	0	0	0	0	0	0	0	0	0	0	0	0	0	0	0	0	0	0	0	0	0	0	0	0	0	0	0	0	0	0	0	0
r_1045	0.00047802	0.000191292	0.000483724	2.2402e-08	0.00048607	0.000472445	0.000470033	0.00048607	0.000486069	0.00048607	0.000486069	0.000363873	0.000415269	1.76067e-06	0.00044694	0.000486069	0.000484072	4.82398e-08	0.00048607	0.00048607	-1.82185e-15	4.8633e-06	0.00048607	0.000370364	0.00048607	0.00048607	0.00048607	0.00047665	0.000484162	0.00048607	3.40559e-05	0.000457732	0.00048607	0.000477727	0.00048607	0.000486044	0.00048607	0.00048607	2.18732e-05	0.000486069	0.000486065	0.000147939	0.00048607	0.000486039	0.000446261	0.00048607	0.00048607	0.000486059	0.000467939
r_1046	0	0	0	0	0	0	0	0	0	0	0	0	0	0	0	0	0	0	0	0	0	0	0	0	0	0	0	0	0	0	0	0	0	0	0	0	0	0	0	0	0	0	0	0	0	0	0	0	0
r_1047	0	2.48235e-18	0	0	4.76837e-31	0	1.52644e-16	-7.61667e-17	-7.63219e-17	-3.72234e-33	-7.63219e-17	1.5887e-16	-3.05287e-16	-1.22115e-15	0	-7.6477e-17	-7.63219e-17	-3.66345e-15	-3.72234e-33	-3.72234e-33	-2.4423e-15	0	-3.72234e-33	0	-3.72234e-33	0	-3.72234e-33	0	0	-3.72234e-33	-4.08081e-17	0	-3.72234e-33	0	-8.70215e-30	0	-7.63219e-17	7.63219e-17	0	0	0	0	7.63219e-17	0	-3.05287e-16	0	-3.72234e-33	0	0
r_1048	-240.815	-255.684	-240.211	-265.249	-239.437	-241.408	-241.544	-239.437	-239.436	-239.437	-239.437	-247.063	-244.496	-265.162	-242.891	-239.437	-240.135	-265.248	-239.437	-239.437	-5.4451e-17	-265.007	-239.437	-246.74	-239.437	-239.434	-239.437	-241.105	-240.107	-239.437	-263.548	-242.3	-239.437	-241.017	-239.437	-239.446	-239.437	-239.434	-264.157	-239.437	-239.439	-257.852	-239.433	-239.448	-242.918	-239.437	-239.437	-239.441	-241.682
r_1049	0.0635687	-0.594455	0.069662	-0.206095	0.118512	-0.00435193	-0.00370796	0.118512	0.118519	0.118512	0.118502	-0.059757	-0.124846	-0.0446706	-0.0581008	0.118505	0.0769024	-0.999899	0.118512	0.118512	-5.4451e-17	-0.213593	0.118512	-0.219481	0.118512	0.118512	0.118512	0.00461339	0.0787762	0.118512	-0.928229	-0.0335634	0.118512	0.00678074	0.118512	0.117955	0.1185	0.118512	-0.953904	0.118518	0.118406	-0.686535	0.118512	0.117853	-0.0367014	0.118512	0.118512	0.118556	-0.00658797
r_1050	0.0284741	-0.608499	0.0341486	-0.206172	0.0828266	-0.0390372	-0.0382162	0.0828266	0.0828332	0.0828266	0.0828169	-0.13636	-0.155333	-0.468976	-0.0909137	0.0828197	0.0413635	-0.999902	0.0828266	0.0828266	-1.5903e-15	-0.466779	0.0828266	-0.246671	0.0828266	0.0828266	0.0828266	-0.0303807	0.0432307	0.0828266	-0.93073	-0.0671685	0.0828266	-0.0282924	0.0828266	0.0822715	0.0828141	0.0828266	-0.955509	0.0828321	0.0827204	-0.697396	0.0828266	0.0821697	-0.0694644	0.0828266	0.0828266	0.0828712	-0.0419912
r_1051	0.00310713	0.0012434	0.0031442	1.45613e-07	0.00315946	0.00307089	0.00305521	0.00315946	0.00315945	0.00315946	0.00315945	0.00236518	0.00269925	1.14443e-05	0.00290511	0.00315945	0.00314647	3.13493e-07	0.00315946	0.00315946	0	3.16114e-05	0.00315946	0.00240737	0.00315946	0.00315946	0.00315946	0.00309823	0.00314705	0.00315946	0.000221363	0.00297526	0.00315946	0.00310523	0.00315946	0.00315928	0.00315945	0.00315946	0.000142176	0.00315945	0.00315942	0.000961605	0.00315946	0.00315925	0.0029007	0.00315946	0.00315946	0.00315938	0.0030416
r_1052	0	0	0	0	0	0	0	0	0	0	0	0	0	0	0	0	0	0	0	0	0	0	0	0	0	0	0	0	0	0	0	0	0	0	0	0	0	0	0	0	0	0	0	0	0	0	0	0	0
r_1053	0	0	0	0	0	0	0	0	0	0	0	0	0	0	0	0	0	0	0	0	0	0	0	0	0	0	0	0	0	0	0	0	0	0	0	0	0	0	0	0	0	0	0	0	0	0	0	0	0
r_1054	-0.206351	-7.91607	-0.144162	-12.9994	-0.0817953	-0.443927	-0.50177	-0.0817953	-0.0817997	-0.0817953	-0.0818132	-3.32941	-1.96347	-12.9532	-1.12175	-0.0818149	-0.0855712	-12.9987	-0.0817953	-0.0817953	1	-12.8707	-0.0817953	-3.1569	-0.0817953	-0.0817953	-0.0817953	-0.332148	-0.132262	-0.0817953	-12.0949	-0.828345	-0.0817953	-0.303534	-0.0817953	-0.0825065	-0.0818112	-0.0817953	-12.4136	-0.081799	-0.0818049	-9.06824	-0.0817953	-0.0818551	-1.13957	-0.0817953	-0.0817953	-0.0820961	-0.563669
r_1055	0.00377105	0.00150908	0.00381604	1.76727e-07	0.00383456	0.00372706	0.00370804	0.00383456	0.00383455	0.00383456	0.00383455	0.00287056	0.00327601	1.38897e-05	0.00352586	0.00383454	0.00381879	3.80879e-07	0.00383456	0.00383456	8.49599e-16	3.83663e-05	0.00383456	0.00292176	0.00383456	0.00383456	0.00383456	0.00376024	0.0038195	0.00383456	0.000268663	0.003611	0.00383456	0.00376874	0.00383456	0.00383434	0.00383455	0.00383456	0.000172555	0.00383455	0.00383451	0.00116708	0.00383456	0.00383431	0.0035205	0.00383456	0.00383456	0.00383447	0.00369152
r_1056	0	0	0	0	0	0	0	0	0	0	0	0	0	0	0	0	0	0	0	0	0	0	0	0	0	0	0	0	0	0	0	0	0	0	0	0	0	0	0	0	0	0	0	0	0	0	0	0	0
r_1057	0.00377105	0.00150911	0.00381604	1.76727e-07	0.00383456	0.00372706	0.00370806	0.00383456	0.00383455	0.00383456	0.00383458	0.00287058	0.00327601	1.38897e-05	0.00352586	0.00383457	0.00381879	4.08879e-07	0.00383456	0.00383456	0	3.83943e-05	0.00383456	0.00292176	0.00383456	0.00383456	0.00383456	0.00376024	0.00381953	0.00383456	0.000268663	0.00361102	0.00383456	0.00376874	0.00383456	0.00383434	0.00383458	0.00383456	0.000172555	0.00383455	0.00383451	0.00116711	0.00383456	0.00383431	0.0035205	0.00383456	0.00383456	0.00383447	0.00369152
r_1058	0	0	0	0	0	0	0	0	0	0	0	0	0	0	0	0	0	0	0	0	0	0	0	0	0	0	0	0	0	0	0	0	0	0	0	0	0	0	0	0	0	0	0	0	0	0	0	0	0
r_1059	0	0	0	0	0	0	0	0	0	0	0	0	0	0	0	0	0	0	0	0	0	0	0	0	0	0	0	0	0	0	0	0	0	0	0	0	0	0	0	0	0	0	0	0	0	0	0	0	0
r_1060	0	0	0	0	0	0	0	0	0	0	0	0	0	0	0	0	0	0	0	0	0	0	0	0	0	0	0	0	0	0	0	0	0	0	0	0	0	0	0	0	0	0	0	0	0	0	0	0	0
r_1061	0	0	0	0	0	0	0	0	0	0	0	0	0	0	0	0	0	0	0	0	0	0	0	0	0	0	0	0	0	0	0	0	0	0	0	0	0	0	0	0	0	0	0	0	0	0	0	0	0
r_1062	0	0	0	0	0	0	0	0	0	0	0	0	0	0	0	0	0	0	0	0	0	0	0	0	0	0	0	0	0	0	0	0	0	0	0	0	0	0	0	0	0	0	0	0	0	0	0	0	0
r_1063	-999.986	-999.995	-999.986	-1000	-999.986	-999.987	-999.987	-999.986	-999.986	-999.986	-999.986	-999.99	-999.988	-1000	-999.987	-999.986	-999.986	-1000	-999.986	-999.986	-1000	-1000	-999.986	-999.99	-999.986	-999.986	-999.986	-999.986	-999.986	-999.986	-999.999	-999.987	-999.986	-999.986	-999.986	-999.986	-999.986	-999.986	-999.999	-999.986	-999.986	-999.996	-999.986	-999.986	-999.987	-999.986	-999.986	-999.986	-999.987
r_1065	0	0	0	0	0	0	0	0	0	0	0	0	0	0	0	0	0	0	0	0	0	0	0	0	0	0	0	0	0	0	0	0	0	0	0	0	0	0	0	0	0	0	0	0	0	0	0	0	0
r_1066	0.0135439	0.00541993	0.0137055	6.34723e-07	0.013772	0.0133859	0.0133177	0.013772	0.013772	0.013772	0.0137721	0.0103098	0.011766	4.98856e-05	0.0126633	0.0137721	0.0137154	1.46851e-06	0.013772	0.013772	0	0.000137895	0.013772	0.0104936	0.013772	0.013772	0.013772	0.0135051	0.013718	0.013772	0.000964917	0.0129691	0.013772	0.0135356	0.013772	0.0137712	0.0137721	0.013772	0.00061974	0.013772	0.0137718	0.00419161	0.013772	0.0137711	0.0126441	0.013772	0.013772	0.0137717	0.0132583
r_1067	0	0	0	0	0	0	0	0	0	0	0	0	0	0	0	0	0	0	0	0	0	0	0	0	0	0	0	0	0	0	0	0	0	0	0	0	0	0	0	0	0	0	0	0	0	0	0	0	0
r_1068	0	0	0	0	0	0	0	0	0	0	0	0	0	0	0	0	0	0	0	0	0	0	0	0	0	0	0	0	0	0	0	0	0	0	0	0	0	0	0	0	0	0	0	0	0	0	0	0	0
r_1069	0	0	0	0	0	0	0	0	0	0	0	0	0	0	0	0	0	0	0	0	0	0	0	0	0	0	0	0	0	0	0	0	0	0	0	0	0	0	0	0	0	0	0	0	0	0	0	0	0
r_1070	0	0	0	0	0	0	0	0	0	0	0	0	0	0	0	0	0	0	0	0	0	0	0	0	0	0	0	0	0	0	0	0	0	0	0	0	0	0	0	0	0	0	0	0	0	0	0	0	0
r_1071	-1000	-1000	-1000	-1000	-1000	-1000	-1000	-1000	-1000	-1000	-1000	-1000	-1000	-1000	-1000	-1000	-1000	-1000	-1000	-1000	0	-1000	-1000	-1000	-1000	-1000	-1000	-1000	-1000	-1000	-1000	-1000	-1000	-1000	-1000	-1000	-1000	-1000	-1000	-1000	-1000	-1000	-1000	-1000	-1000	-1000	-1000	-1000	-1000
r_1072	0.00593541	0.0023752	0.00600624	2.78158e-07	0.00603537	0.00586618	0.00583623	0.00603537	0.00603536	0.00603537	0.00603536	0.00451809	0.00515626	2.18563e-05	0.0055495	0.00603535	0.00601056	5.93553e-07	0.00603537	0.00603537	-3.85972e-29	6.03805e-05	0.00603537	0.00459869	0.00603537	0.00603537	0.00603537	0.00591841	0.00601167	0.00603537	0.000422855	0.0056835	0.00603537	0.00593178	0.00603537	0.00603504	0.00603536	0.00603537	0.000271592	0.00603536	0.00603531	0.00183691	0.00603537	0.00603498	0.00554108	0.00603537	0.00603537	0.00603523	0.00581024
r_1073	0	0	0	0	0	0	0	0	0	0	0	0	0	0	0	0	0	0	0	0	0	0	0	0	0	0	0	0	0	0	0	0	0	0	0	0	0	0	0	0	0	0	0	0	0	0	0	0	0
r_1074	0	0	0	0	0	0	0	0	0	0	0	0	0	0	0	0	0	0	0	0	0	0	0	0	0	0	0	0	0	0	0	0	0	0	0	0	0	0	0	0	0	0	0	0	0	0	0	0	0
r_1075	0	0	0	0	0	0	0	0	0	0	0	0	0	0	0	0	0	0	0	0	0	0	0	0	0	0	0	0	0	0	0	0	0	0	0	0	0	0	0	0	0	0	0	0	0	0	0	0	0
r_1076	0	0	0	0	0	0	0	0	0	0	0	0	0	0	0	0	0	0	0	0	0	0	0	0	0	0	0	0	0	0	0	0	0	0	0	0	0	0	0	0	0	0	0	0	0	0	0	0	0
r_1077	0	0	0	0	0	0	0	0	0	0	0	0	0	0	0	0	0	0	0	0	0	0	0	0	0	0	0	0	0	0	0	0	0	0	0	0	0	0	0	0	0	0	0	0	0	0	0	0	0
r_1078	0	0	0	0	0	0	0	0	0	0	0	0	0	0	0	0	0	0	0	0	0	0	0	0	0	0	0	0	0	0	0	0	0	0	0	0	0	0	0	0	0	0	0	0	0	0	0	0	0
r_1079	0	0	0	0	0	0	0	0	0	0	0	0	0	0	0	0	0	0	0	0	0	0	0	0	0	0	0	0	0	0	0	0	0	0	0	0	0	0	0	0	0	0	0	0	0	0	0	0	0
r_1080	0	0	0	0	0	0	0	0	0	0	0	0	0	0	0	0	0	0	0	0	0	0	0	0	0	0	0	0	0	0	0	0	0	0	0	0	0	0	0	0	0	0	0	0	0	0	0	0	0
r_1081	0	0	0	0	0	0	0	0	0	0	0	0	0	0	0	0	0	0	0	0	0	0	0	0	0	0	0	0	0	0	0	0	0	0	0	0	0	0	0	0	0	0	0	0	0	0	0	0	0
r_1082	0	0	0	0	0	0	0	0	0	0	0	0	0	0	0	0	0	0	0	0	0	0	0	0	0	0	0	0	0	0	0	0	0	0	0	0	0	0	0	0	0	0	0	0	0	0	0	0	0
r_1083	0	0	0	0	0	0	0	0	0	0	0	0	0	0	0	0	0	0	0	0	0	0	0	0	0	0	0	0	0	0	0	0	0	0	0	0	0	0	0	0	0	0	0	0	0	0	0	0	0
r_1084	-999.627	-999.851	-999.622	-1000	-999.62	-999.631	-999.633	-999.62	-999.62	-999.62	-999.62	-999.716	-999.676	-999.999	-999.651	-999.62	-999.622	-1000	-999.62	-999.62	2.67828e-14	-999.996	-999.62	-999.711	-999.62	-999.62	-999.62	-999.628	-999.622	-999.62	-999.973	-999.643	-999.62	-999.627	-999.62	-999.62	-999.62	-999.62	-999.983	-999.62	-999.62	-999.884	-999.62	-999.62	-999.651	-999.62	-999.62	-999.62	-999.635
r_1085	0	0	0	0	0	0	0	0	0	0	0	0	0	0	0	0	0	0	0	0	0	0	0	0	0	0	0	0	0	0	0	0	0	0	0	0	0	0	0	0	0	0	0	0	0	0	0	0	0
r_1086	0	0	0	0	0	0	0	0	0	0	0	0	0	0	0	0	0	0	0	0	0	0	0	0	0	0	0	0	0	0	0	0	0	0	0	0	0	0	0	0	0	0	0	0	0	0	0	0	0
r_1087	0.039357	-1.26569e-27	1.86226e-27	0	0.0400198	1.80728e-27	0	0.0400198	0.0400197	0.0400198	0.0400049	0	0	0	0	0.0400049	0.0398552	0	0.0400198	0.0400198	0	0	0.0400198	0	0.0400198	0.0400198	0.0400198	0	0	0.0400198	0	0	0.0400198	0	0.0400198	0.0393569	0.0400049	0.0400198	0	0.0400197	0.0400194	0	0.0400198	0.0400172	0	0.0400198	0.0400198	0.0397395	0
r_1088	-0.0744914	-0.584526	-0.0802081	-0.887002	-0.075746	-0.101655	-0.10417	-0.075746	-0.0757458	-0.075746	-0.0757471	-0.297198	-0.0760423	-0.872738	-0.150151	-0.075747	-0.0754345	-0.899919	-0.075746	-0.075746	0	-0.890466	-0.075746	-0.286386	-0.075746	-0.075746	-0.075746	-0.0930692	-0.0793016	-0.075746	-0.843842	-0.128915	-0.075746	-0.0916106	-0.075746	-0.075743	-0.0757471	-0.075746	-0.0740664	-0.0757458	-0.0757452	-0.65605	-0.075746	-0.075741	-0.143825	-0.075746	-0.075746	-0.0757442	-0.110219
r_1089	0.0351345	0.0140599	0.0355537	1.64655e-06	0.0357262	0.0347247	0.0345477	0.0357262	0.0357261	0.0357262	0.0357261	0.026745	0.0305223	0.000129409	0.0328501	0.0357261	0.0355793	3.80949e-06	0.0357262	0.0357262	0	0.000357716	0.0357262	0.0272218	0.0357262	0.0357262	0.0357262	0.0350338	0.0355859	0.0357262	0.00250311	0.0336433	0.0357262	0.0351129	0.0357262	0.0357242	0.0357261	0.0357262	0.00160768	0.0357261	0.0357258	0.0108735	0.0357262	0.0357238	0.0328002	0.0357262	0.0357262	0.0357253	0.0343935
r_1090	0	0	0	0	0	0	0	0	0	0	0	0	0	0	0	0	0	0	0	0	0	0	0	0	0	0	0	0	0	0	0	0	0	0	0	0	0	0	0	0	0	0	0	0	0	0	0	0	0
r_1091	0	-1.67852e-28	0	0	0	0	0	0	0	0	0	0	0	0	0	0	0	0	0	0	0	0	0	0	0	0	0	0	0	0	0	0	0	0	0	0	0	0	0	0	0	0	0	0	0	0	0	-8.66107e-13	0
r_1092	0	0	0	0	0	0	0	0	0	0	0	0	0	0	0	0	0	0	0	0	0	0	0	0	0	0	0	0	0	0	0	0	0	0	0	0	0	0	0	0	0	0	0	0	0	0	0	0	0
r_1093	0	0	0	0	0	0	0	0	0	0	0	0	0	0	0	0	0	0	0	0	0	0	0	0	0	0	0	0	0	0	0	0	0	0	0	0	0	0	0	0	0	0	0	0	0	0	0	0	0
r_1094	0	0	0	0	0	0	0	0	0	0	0	0	0	0	0	0	0	0	0	0	0	0	0	0	0	0	0	0	0	0	0	0	0	0	0	0	0	0	0	0	0	0	0	0	0	0	0	0	0
r_1095	0	0	0	0	0	0	0	0	0	0	0	0	0	0	0	0	0	0	0	0	0	0	0	0	0	0	0	0	0	0	0	0	0	0	0	0	0	0	0	0	0	0	0	0	0	0	0	0	0
r_1096	0	-0.425006	-0.00373766	-0.667047	4.16307e-13	-0.0211439	-0.0218283	5.1275e-14	5.37702e-13	-3.01168e-13	-9.55563e-07	-0.177662	-0.103178	-0.697551	-0.0581087	-9.55562e-07	-2.42071e-13	-0.699933	-3.01168e-13	-3.01168e-13	-1.46538e-14	-0.671949	-3.01168e-13	-0.169095	-3.01168e-13	3.88318e-13	-3.01168e-13	-0.0132643	-0.00298301	-3.01168e-13	-0.647382	-0.0407333	-3.01168e-13	-0.0129241	1.18835e-12	-9.55563e-07	-9.55563e-07	-6.19027e-14	-0.636783	8.67362e-19	2.57024e-13	-0.485647	6.01355e-14	2.15529e-13	-0.0537123	-2.47762e-13	-3.01168e-13	-1.7643e-13	-0.0276695
r_1097	0	0	0	0	0	0	0	0	0	0	0	0	-3.00794e-28	0	0	0	0	0	0	0	0	0	0	0	0	0	0	0	0	0	0	0	0	0	0	0	0	0	0	0	0	0	0	0	4.00911e-25	0	0	0	0
r_1098	0	0	0	0	0	0	0	0	0	0	0	0	0	0	0	0	0	0	0	0	0	0	0	0	0	0	0	0	0	0	0	0	0	0	0	0	0	0	0	0	0	0	0	0	0	0	0	0	0
r_1099	0.0380026	0.0152077	0.038456	1.78096e-06	0.0386426	0.0375593	0.0373676	0.0386426	0.0386425	0.0386426	0.0386426	0.028928	0.0330139	0.000139973	0.0355317	0.0386425	0.0384837	3.88147e-06	0.0386426	0.0386426	0	0.000386679	0.0386426	0.0294439	0.0386426	0.0386426	0.0386426	0.0378937	0.0384909	0.0386426	0.00270744	0.0363897	0.0386426	0.0379793	0.0386426	0.0386405	0.0386426	0.0386426	0.00173892	0.0386425	0.0386422	0.0117612	0.0386426	0.0386401	0.0354778	0.0386426	0.0386426	0.0386417	0.0372012
r_1100	0	2.48235e-18	0	0	3.08356e-31	0	1.52644e-16	-7.61667e-17	-7.63219e-17	-4.80571e-33	-7.63219e-17	1.5887e-16	-3.05287e-16	-1.22115e-15	0	-7.6477e-17	-7.63219e-17	-3.66345e-15	-4.80571e-33	-4.80571e-33	-2.4423e-15	0	-4.80571e-33	0	-4.80571e-33	0	-4.80571e-33	0	0	-4.80571e-33	-4.08081e-17	0	-4.80571e-33	0	-8.78848e-30	0	-7.63219e-17	7.63219e-17	0	0	0	0	7.63219e-17	0	-3.05287e-16	0	-4.80571e-33	0	0
r_1101	0	0	0	0	0	0	0	0	0	0	0	0	0	0	0	0	0	0	0	0	0	0	0	0	0	0	0	0	0	0	0	0	0	0	0	0	0	0	0	0	0	0	0	0	0	0	0	0	0
r_1102	0	0	0	0	0	0	0	0	0	0	0	0	0	0	0	0	0	0	0	0	0	0	0	0	0	0	0	0	0	0	0	0	0	0	0	0	0	0	0	0	0	0	0	0	0	0	0	0	0
r_1103	0	0	0	0	0	0	0	0	0	0	0	0	0	0	0	0	0	0	0	0	0	0	0	0	0	0	0	0	0	0	0	0	0	0	0	0	0	0	0	0	0	0	0	0	0	0	0	0	0
r_1104	0	0	0	0	0	0	0	0	0	0	0	0	0	0	0	0	0	0	0	0	0	0	0	0	0	0	0	0	0	0	0	0	0	0	0	0	0	0	0	0	0	0	0	0	0	0	0	0	0
r_1106	-1.73472e-17	-1.92988e-16	8.67362e-18	1.16467e-21	1.56125e-17	6.07153e-18	8.67362e-19	2.08167e-17	8.67362e-18	-1.73472e-18	1.21431e-17	-9.62772e-17	-4.33681e-18	7.11508e-20	-9.54098e-18	-5.20417e-18	-1.21431e-17	-4.02341e-21	-1.73472e-18	-1.73472e-18	-1.57895e-29	5.42101e-20	-1.73472e-18	0	-1.73472e-18	1.04083e-17	-1.73472e-18	-1.38778e-17	8.28269e-29	-1.73472e-18	2.1684e-19	-1.12757e-17	-1.73472e-18	-1.04083e-17	1.04083e-17	-1.21431e-17	5.20417e-18	-1.04083e-17	-4.44089e-16	8.67362e-18	5.20417e-18	-4.33681e-18	3.46945e-18	-1.9082e-17	-7.80626e-18	3.46945e-18	-1.73472e-18	-2.0383e-17	-5.20417e-18
r_1107	0	0	0	0	0	0	0	0	0	0	0	0	0	0	0	0	0	0	0	0	0	0	0	0	0	0	0	0	0	0	0	0	0	0	0	0	0	0	0	0	0	0	0	0	0	0	0	0	0
r_1108	0	0	0	0	0	0	0	0	0	0	0	0	0	0	0	0	0	0	0	0	0	0	0	0	0	0	0	0	0	0	0	0	0	0	0	0	0	0	0	0	0	0	0	0	0	0	0	0	0
r_1109	0	0	0	0	0	0	0	0	0	0	0	0	0	0	0	0	0	0	0	0	0	0	0	0	0	0	0	0	0	0	0	0	0	0	0	0	0	0	0	0	0	0	0	0	0	0	0	0	0
r_1110	10.3974	2.71232	10.7269	-1.99945	11.234	9.93233	9.84697	11.2339	11.2339	11.2339	11.2337	6.94526	8.20582	-1.95673	9.11848	11.2337	10.795	-1.99881	11.2339	11.2339	13.25	-1.88048	11.2339	7.10222	11.2339	11.2339	11.2339	10.0341	10.8128	11.2339	-1.16303	9.56073	11.2339	10.0637	11.2339	11.2284	11.2337	11.2339	-1.46244	11.2339	11.2327	1.64259	11.238	11.2269	9.12124	11.2339	11.2339	11.2314	9.76096
r_1111	0	0	0	0	0	-1.60329e-31	0	0	0	0	0	0	0	0	7.01253e-26	0	0	0	0	0	0	0	0	0	0	0	0	9.7857e-36	0	0	0	0	0	0	0	0	0	0	0	0	0	0	0	0	0	0	0	0	5.38769e-27
r_1112	-1000	-1000	-999.904	-1000	-999.798	-1000	-1000	-999.798	-999.798	-999.798	-999.798	-1000	-1000	-1000	-1000	-999.798	-999.899	-1000	-999.798	-999.798	-2	-1000	-999.798	-1000	-999.798	-999.798	-999.798	-1000	-999.926	-999.798	-1000	-1000	-999.798	-1000	-999.798	-999.801	-999.798	-999.798	-1000	-999.798	-999.799	-1000	-999.798	-999.802	-1000	-999.798	-999.798	-999.799	-1000
r_1113	0	0	0	0	0	0	0	0	0	0	0	0	0	0	0	0	0	0	0	0	0	0	0	0	0	0	0	0	0	0	0	0	0	0	0	0	0	0	0	0	0	0	0	0	0	0	0	0	0
r_1114	0	0	0	0	0	0	0	0	0	0	0	0	0	0	0	0	0	0	0	0	0	0	0	0	0	0	0	0	0	0	0	0	0	0	0	0	0	0	0	0	0	0	0	0	0	0	0	0	0
r_1115	0.74411	0.297861	0.750934	3.34944e-05	0.757814	0.733424	0.72968	0.757814	0.75781	0.757814	0.757804	0.564878	0.644665	0.00273316	0.693831	0.757804	0.754698	7.46986e-05	0.757814	0.757814	-2.6836e-13	0.00754965	0.757814	0.574954	0.757814	0.757814	0.757814	0.742341	0.751614	0.757814	0.0528683	0.710584	0.757814	0.741625	0.757814	0.757538	0.757808	0.757814	0.033956	0.75781	0.757806	0.229661	0.757814	0.757764	0.692782	0.757814	0.757814	0.757796	0.72643
r_1116	0	0	0	0	0	0	0	0	0	0	0	0	0	0	0	0	0	0	0	0	0	0	0	0	0	0	0	0	0	0	0	0	0	0	0	0	0	0	0	0	0	0	0	0	0	0	0	0	0
r_1117	-999.883	-1000	-999.881	-1000	-999.717	-999.923	-1000	-999.717	-999.717	-999.717	-999.717	-1000	-1000	-1000	-1000	-999.717	-999.837	-1000	-999.717	-999.717	-4	-1000	-999.717	-1000	-999.717	-999.717	-999.717	-999.984	-999.876	-999.717	-1000	-999.98	-999.717	-999.972	-999.717	-999.72	-999.717	-999.717	-1000	-999.717	-999.718	-1000	-999.717	-999.721	-1000	-999.717	-999.717	-999.718	-1000
r_1118	0	0	0	0	0	0	0	0	0	0	0	0	0	0	0	0	0	0	0	0	0	0	0	0	0	0	0	0	0	0	0	0	0	0	0	0	0	0	0	0	0	0	0	0	0	0	0	0	0
r_1119	0	0	0	0	0	0	0	0	0	0	0	0	0	0	0	0	0	0	0	0	0	0	0	0	0	0	0	0	0	0	0	0	0	0	0	0	0	0	0	0	0	0	0	0	0	0	0	0	0
r_1120	0	0	0	0	0	0	0	0	0	0	0	0	0	0	0	0	0	0	0	0	0	0	0	0	0	0	0	0	0	0	0	0	0	0	0	0	0	0	0	0	0	0	0	0	0	0	0	0	0
r_1121	0	0	0	0	0	0	0	0	0	0	0	0	0	0	0	0	0	0	0	0	0	0	0	0	0	0	0	0	0	0	0	0	0	0	0	0	0	0	0	0	0	0	0	0	0	0	0	0	0
r_1122	0	0	0	0	0	0	0	0	0	0	0	0	0	0	0	0	0	0	0	0	0	0	0	0	0	0	0	0	0	0	0	0	0	0	0	0	0	0	0	0	0	0	0	0	0	0	0	0	0
r_1123	0	0	0	0	0	0	0	0	0	0	0	0	0	0	0	0	0	0	0	0	0	0	0	0	0	0	0	0	0	0	0	0	0	0	0	0	0	0	0	0	0	0	0	0	0	0	0	0	0
r_1124	0	0	0	0	0	0	0	0	0	0	0	0	0	0	0	0	0	0	0	0	0	0	0	0	0	0	0	0	0	0	0	0	0	0	0	0	0	0	0	0	0	0	0	0	0	0	0	0	0
r_1125	0	0	0	0	0	0	0	0	0	0	0	0	0	0	0	0	0	0	0	0	0	0	0	0	0	0	0	0	0	0	0	0	0	0	0	0	0	0	0	0	0	0	0	0	0	0	0	0	0
r_1126	-1000	-1000	-1000	-1000	-999.9	-1000	-1000	-999.9	-999.9	-999.9	-999.9	-1000	-1000	-1000	-1000	-999.9	-1000	-1000	-999.9	-999.9	-4	-1000	-999.9	-1000	-999.9	-999.9	-999.9	-1000	-1000	-999.9	-1000	-1000	-999.9	-1000	-999.9	-999.903	-999.9	-999.9	-1000	-999.9	-999.901	-1000	-999.9	-999.904	-1000	-999.9	-999.9	-999.901	-1000
r_1127	-0.0350946	-0.498552	-0.0393756	-0.000178444	-0.0356857	-0.0571114	-0.030478	-0.0356857	-0.0356856	-0.0356857	-0.0356866	-0.227207	-0.0307662	-0.703387	-0.0972154	-0.0356865	-0.0355389	-0.799924	-0.0356857	-0.0356857	-1.53585e-15	-0.792353	-0.0356857	-0.217627	-0.0356857	-0.0356857	-0.0356857	-0.050027	-0.0356403	-0.0356857	-0.746449	-0.0796735	-0.0356857	-0.048805	-0.0356857	-0.0356847	-0.0356866	-0.0356857	-0.765267	-0.0356856	-0.0356853	-0.566924	-0.0356857	-0.0356833	-0.0921888	-0.0356857	-0.0356857	-0.0356848	-0.0641935
r_1128	0.0264254	1.04379e-27	0.0789601	0	0.137558	-7.20204e-38	3.64782e-27	0.137558	0.137558	0.137558	0.137543	-4.59269e-28	-9.79652e-28	0	0	0.137543	0.136992	0	0.137558	0.137558	2	-3.51302e-28	0.137558	-1.71887e-36	0.137558	0.137558	0.137558	-4.96393e-28	0.089893	0.137558	-8.35035e-29	0	0.137558	0	0.137558	0.13689	0.137543	0.137558	1.56331e-48	0.137558	0.137556	-1.0743e-37	0.137558	0.137549	1.47044e-27	0.137558	0.137558	0.137555	0
r_1129	2.77937e-17	6.06523e-17	2.9324e-17	2.3526e-16	-3.66475e-14	-2.33938e-15	0	0	0	0	0	2.00271e-17	2.30968e-14	4.51011e-17	4.04735e-16	0	0	0	0	0	0	1.707e-16	0	-5.66345e-17	0	2.21022e-14	0	-7.69733e-17	3.65865e-17	0	1.29203e-17	2.62238e-17	0	-1.34788e-17	0	5.69066e-14	0	0	-1.8592e-16	0	-2.28948e-15	8.66726e-17	0	1.48016e-16	3.65639e-17	1.25124e-15	0	3.9119e-17	-6.42052e-18
r_1130	0	0	0	0	0	0	0	0	0	0	0	0	0	0	0	0	0	0	0	0	0	0	0	0	0	0	0	0	0	0	0	0	0	0	0	0	0	0	0	0	0	0	0	0	0	0	0	0	0
r_1131	0	0	0.000487048	0	0	0	0	0	0	0	0	0	0	0	0	0	0	0	0	0	0	0	0	0	0	0	0	0	0	0	0	0	0	0	0	0	0	0	0	0	0	0	0	0	0	0	0	0.000346615	0
r_1132	0	0	0	0	0	0	0	0	0	0	0	0	0	0	0	0	0	0	0	0	0	0	0	0	0	0	0	0	0	0	0	0	0	0	0	0	0	0	0	0	0	0	0	0	0	0	0	0	0
r_1133	0	0	0	0	0	0	0	0	0	0	0	0	0	0	0	0	0	0	0	0	0	0	0	0	0	0	0	0	0	0	0	0	0	0	0	0	0	0	0	0	0	0	0	0	0	0	0	0	0
r_1134	0	0	0	0	0	0	0	0	0	0	0	0	0	0	0	0	0	0	0	0	0	0	0	0	0	0	0	0	0	0	0	0	0	0	0	0	0	0	0	0	0	0	0	0	0	0	0	0	0
r_1135	0	0	0	0	0	0	0	0	0	0	0	0	0	0	0	0	0	0	0	0	0	0	0	0	0	0	0	0	0	0	0	0	0	0	0	0	0	0	0	0	0	0	0	0	0	0	0	0	0
r_1136	0	-1.21127	-0.00965561	-1.99991	1.29339e-12	-0.0560654	-0.0618469	-3.27034e-13	-2.35568e-13	-3.68056e-13	-2.46854e-06	-0.501231	-0.291321	-1.99276	-0.161006	-2.46854e-06	-8.21576e-13	-1.9998	-3.68056e-13	-3.68056e-13	0	-1.97999	-3.68056e-13	-0.476089	-3.68056e-13	5.16492e-13	-3.68056e-13	-0.0375823	-0.00770612	-3.68056e-13	-1.85987	-0.115171	-3.68056e-13	-0.0343296	2.46722e-12	-9.15493e-05	-2.46854e-06	-1.22948e-12	-1.90915	0	6.02071e-13	-1.39016	1.50957e-12	7.11964e-13	-0.148564	-7.07871e-13	-3.68056e-13	-9.13072e-13	-0.0745975
r_1137	0	0	0	0	0	0	0	0	0	0	0	0	0	0	0	0	0	0	0	0	0	0	0	0	0	0	0	0	0	0	0	0	0	0	0	0	0	0	0	0	0	0	0	0	0	0	0	0	0
r_1138	-0.287696	-1.72861	-0.204336	-2.08588	-0.0944387	-0.389283	-0.400856	-0.0944387	-0.0944385	-0.0944387	-0.0944672	-0.948086	-0.661104	-2.44714	-0.581915	-0.094468	-0.192744	-2.57122	-0.0944387	-0.0944387	0	-2.42475	-0.0944387	-0.940419	-0.0944387	-0.0944387	-0.0944387	-0.344702	-0.188317	-0.0944387	-2.26136	-0.498972	-0.0944387	-0.331927	-0.0944387	-0.0957548	-0.0944682	-0.0944387	-2.4751	-0.0944385	-0.0946903	-1.91993	-0.0944387	-0.0959962	-0.561101	-0.0944387	-0.0944387	-0.0947159	-0.423717
r_1139	0	0	0	0	0	0	0	0	0	0	0	0	0	0	0	0	0	0	0	0	0	0	0	0	0	0	0	0	0	0	0	0	0	0	0	0	0	0	0	0	0	0	0	0	0	0	0	0	0
r_1140	0	0	0	0	0	0	0	0	0	0	0	0	0	0	0	0	0	0	0	0	0	0	0	0	0	0	0	0	0	0	0	0	0	0	0	0	0	0	0	0	0	0	0	0	0	0	0	0	0
r_1141	0	0	0	0	0	0	0	0	0	0	0	0	0	0	0	0	0	0	0	0	0	0	0	0	0	0	0	0	0	0	0	0	0	0	0	0	0	0	0	0	0	0	0	0	0	0	0	0	0
r_1142	0	0	0	0	0	0	0	0	0	0	0	0	0	0	0	0	0	0	0	0	0	0	0	0	0	0	0	0	0	0	0	0	0	0	0	0	0	0	0	0	0	0	0	0	0	0	0	0	0
r_1143	0	0	0	0	0	0	0	0	0	0	0	0	0	0	0	0	0	0	0	0	0	0	0	0	0	0	0	0	0	0	0	0	0	0	0	0	0	0	0	0	0	0	0	0	0	0	0	0	0
r_1144	-0.000474966	-0.000190069	-0.000480633	-2.22589e-08	-0.000482965	-0.000469426	-0.00046703	-0.000482965	-0.000482964	-0.000482965	-0.000482964	-0.000361549	-0.000412616	-1.74942e-06	-0.000444085	-0.000482963	-0.000480979	-8.58957e-08	-0.000482965	-0.000482965	0	-4.83222e-06	-0.000482965	-0.000367998	-0.000482965	-0.000482965	-0.000482965	-0.000482532	-0.000481068	-0.000482965	-0.000479889	-0.000454807	-0.000482965	-0.000474675	-0.000482965	-0.000482938	-0.000482964	-0.000482965	-0.000450797	-0.000482964	-0.00048296	-0.000146994	-0.000482965	-0.000482933	-0.00044341	-0.000482965	-0.000482965	-0.000482954	-0.000464949
r_1145	-0.000474966	-0.000190069	-0.000480633	-2.22589e-08	-0.000482965	-0.000469426	-0.00046703	-0.000482965	-0.000482964	-0.000482965	-0.000482964	-0.000361549	-0.000412616	-1.74942e-06	-0.000444085	-0.000482963	-0.000480979	-8.58957e-08	-0.000482965	-0.000482965	0	-4.83222e-06	-0.000482965	-0.000367998	-0.000482965	-0.000482965	-0.000482965	-0.000482532	-0.000481068	-0.000482965	-0.000479889	-0.000454807	-0.000482965	-0.000474675	-0.000482965	-0.000482938	-0.000482964	-0.000482965	-0.000450797	-0.000482964	-0.00048296	-0.000146994	-0.000482965	-0.000482933	-0.00044341	-0.000482965	-0.000482965	-0.000482954	-0.000464949
r_1146	-1.69407e-21	-0.0621183	-0.000536423	-4.10642e-05	0	1.69407e-21	-0.00317151	0	0	0	-1.37141e-07	-0.025814	-0.0149916	-0.0964984	-1.69407e-21	-1.37141e-07	1.69407e-21	-1.13922e-07	0	0	0	-0.10154	0	-0.0245693	0	7.72822e-14	0	-0.0019273	-0.000427987	0	-0.0953923	-1.69407e-21	0	-0.00186293	1.52873e-13	-1.37141e-07	-1.37141e-07	-3.38813e-21	-0.0979053	0	0	-4.28446e-05	0	3.27985e-14	-0.00780435	-3.38813e-21	0	3.38813e-21	-0.00402035
r_1147	5.57573e-14	-0.0615918	-0.000531502	-4.10642e-05	4.05557e-14	1.57494e-14	-0.00314463	4.03934e-14	-1.12461e-14	4.00013e-14	-1.35883e-07	-0.0255952	-0.0148646	-0.0944006	6.12281e-15	-1.35883e-07	3.54751e-16	-1.13922e-07	4.00013e-14	4.00013e-14	0	-0.100679	4.00013e-14	-0.0243611	4.00013e-14	4.07093e-14	4.00013e-14	-0.00191096	-0.00042406	4.00013e-14	-0.0945839	5.4247e-15	4.00013e-14	-0.0018463	1.54759e-13	-1.35883e-07	-1.35883e-07	4.06975e-14	-0.0970756	-6.68029e-14	5.01618e-14	-0.000541351	4.0809e-14	8.73095e-14	-0.00773821	4.03295e-14	4.00013e-14	1.24941e-14	-0.00398628
r_1148	-1000	-1000	-1000	-1000	-1000	-1000	-1000	-1000	-1000	-1000	-1000	-1000	-1000	-1000	-1000	-1000	-1000	-1000	-1000	-1000	-1000	-1000	-1000	-1000	-1000	-1000	-1000	-1000	-1000	-1000	-1000	-1000	-1000	-1000	-1000	-1000	-1000	-1000	-1000	-1000	-1000	-1000	-1000	-1000	-1000	-1000	-1000	-1000	-1000
r_1149	0	0	0	0	0	0	0	0	0	0	0	0	0	0	0	0	0	0	0	0	0	0	0	0	0	0	0	0	0	0	0	0	0	0	0	0	0	0	0	0	0	0	0	0	0	0	0	0	0
r_1151	0	0	0	0	0	0	0	0	0	0	0	0	0	0	0	0	0	0	0	0	0	0	0	0	0	0	0	0	0	0	0	0	0	0	0	0	0	0	0	0	0	0	0	0	0	0	0	-8.10039e-14	0
r_1152	5.85574e-05	0	-6.13791e-36	0	5.95436e-05	0	-3.06896e-36	5.95436e-05	0	5.95436e-05	2.58816e-05	5.37068e-36	0	0	0	0	5.92987e-05	0	5.95436e-05	5.95436e-05	0	-1.07893e-37	5.95436e-05	0	5.95436e-05	5.95436e-05	5.95436e-05	0	0	5.95436e-05	1.28159e-22	1.38103e-35	5.95436e-05	2.30172e-36	5.95437e-05	-2.94883e-28	2.58817e-05	5.95436e-05	-5.50895e-32	9.52386e-06	5.9543e-05	4.91033e-35	5.95436e-05	0	-1.87801e-28	5.95436e-05	5.95436e-05	5.95422e-05	-7.67239e-36
r_1153	0	-1.22502e-35	0	0	0	1.65056e-34	1.1315e-06	0	5.71618e-05	0	0	-1.2895e-36	0	2.25795e-07	0	4.84945e-05	0	1.69635e-07	0	0	0	5.0709e-39	0	-9.80564e-23	0	0	0	0	5.158e-36	0	-3.08875e-35	0.000688388	0	0	0	1.17499e-32	0	0	2.579e-36	4.80189e-05	0	-1.26474e-30	0	1.37299e-32	5.72303e-05	3.17667e-29	0	0	-2.65333e-27
r_1154	0	0	0	0	0	0	0	0	0	0	0	0	0	0	0	0	0	0	0	0	0	0	0	0	0	0	0	0	0	0	0	0	0	0	0	0	0	0	0	0	0	0	0	0	0	0	0	0	0
r_1155	0	0	0	0	0	0	0	0	0	0	0	0	0	0	0	0	0	0	0	0	0	0	0	0	0	0	0	0	0	0	0	0	0	0	0	0	0	0	0	0	0	0	0	0	0	0	0	0	0
r_1156	0	0	0	0	0	0	0	0	0	0	0	0	0	0	0	0	0	0	0	0	0	0	0	0	0	0	0	0	0	0	0	0	0	0	0	0	0	0	0	0	0	0	0	0	0	0	0	0	0
r_1157	0	0	0	0	0	0	0	0	0	0	0	0	0	0	0	0	0	0	0	0	0	0	0	0	0	0	0	0	0	0	0	0	0	0	0	0	0	0	0	0	0	0	0	0	0	0	0	0	0
r_1158	0	0	0	0	0	0	0	0	0	0	0	0	0	0	0	0	0	0	0	0	0	0	0	0	0	0	0	0	0	0	0	0	0	0	0	0	0	0	0	0	0	0	0	0	0	0	0	0	0
r_1159	0	0	0	0	0	0	0	0	0	0	0	0	0	0	0	0	0	0	0	0	0	0	0	0	0	0	0	0	0	0	0	0	0	0	0	0	0	0	0	0	0	0	0	0	0	0	0	0	0
r_1160	0	0	0	0	0	0	0	0	0	0	0	0	0	-2.33569e-35	0	0	0	0	0	0	0	0	0	0	0	0	0	0	0	0	0	0	0	0	0	0	0	0	0	0	0	0	0	0	0	0	0	0	0
r_1161	1.69407e-21	-0.0621183	-0.000536423	-4.10642e-05	0	-3.38813e-21	-0.00317151	3.38813e-21	3.38813e-21	3.38813e-21	-1.37141e-07	-0.025814	-0.0149916	-0.0964984	0	-1.37141e-07	3.38813e-21	-1.13922e-07	3.38813e-21	3.38813e-21	0	-0.10154	3.38813e-21	-0.0245693	3.38813e-21	7.72822e-14	3.38813e-21	-0.0019273	-0.000427987	3.38813e-21	-0.0953923	1.69407e-21	3.38813e-21	-0.00186293	1.52873e-13	-1.37141e-07	-1.37141e-07	0	-0.0979053	3.38813e-21	3.38813e-21	-4.28446e-05	0	3.27985e-14	-0.00780435	-3.38813e-21	3.38813e-21	0	-0.00402035
r_1162	0	0	0	0	0	0	0	0	0	0	0	0	0	0	0	0	0	0	0	0	0	0	0	0	0	0	0	0	0	0	0	0	0	0	0	0	0	0	0	0	0	0	0	0	0	0	0	0	0
r_1163	0	0	0	0	0	0	0	0	0	0	0	0	0	0	0	0	0	0	0	0	0	0	0	0	0	0	0	0	0	0	0	0	0	0	0	0	0	0	0	0	0	0	0	0	0	0	0	0	0
r_1164	0	0	0	0	0	0	0	0	0	0	0	0	0	0	0	0	0	0	0	0	0	0	0	0	0	0	0	0	0	0	0	0	0	0	0	0	0	0	0	0	0	0	0	0	0	0	0	0	0
r_1165	0	0	0	0	0	0	0	0	0	0	0	0	0	0	0	0	0	0	0	0	0	0	0	0	0	0	0	0	0	0	0	0	0	0	0	0	0	0	0	0	0	0	0	0	0	0	0	0	0
r_1166	1	0.394365	0.995172	4.54136e-05	1	0.971967	0.969077	1	1	1	0.999999	0.749384	0.854339	0.00362234	0.919497	0.999999	1	9.92811e-05	1	1	1	0.0100053	1	0.761955	1	1	1	0.981209	0.996147	1	0.0700637	0.942415	1	0.982835	1	0.999999	0.999999	1	0.0454236	1	1	0.304922	1	1	0.925718	1	1	1	0.962701
r_1167	0	0	0	0	0	0	0	0	0	0	0	0	0	0	0	0	0	0	0	0	0	0	0	0	0	0	0	0	0	0	0	0	0	0	0	0	0	0	0	0	0	0	0	0	0	0	0	0	0
r_1168	0	0	0	0	0	0	0	0	0	0	0	0	0	0	0	0	0	0	0	0	0	0	0	0	0	0	0	0	0	0	0	0	0	0	0	0	0	0	0	0	0	0	0	0	0	0	0	0	0
r_1169	0	0	0	0	0	0	0	0	0	0	0	0	0	0	0	0	0	0	0	0	0	0	0	0	0	0	0	0	0	0	0	0	0	0	0	0	0	0	0	0	0	0	0	0	0	0	0	0	0
r_1170	0	0	0	-1.72908e-29	0	0	0	0	0	0	0	0	0	0	0	0	0	-3.79741e-08	0	0	0	0	0	0	0	0	0	0	0	0	0	0	0	0	0	0	0	0	0	0	0	0	0	0	0	-1.54587e-13	0	-1.0388e-13	0
r_1171	0	0	0	0	0	0	0	0	0	0	0	0	0	0	0	0	0	0	0	0	0	0	0	0	0	0	0	0	0	0	0	0	0	0	0	0	0	0	0	0	0	0	0	0	0	0	0	0	0
r_1172	0	0	0	0	0	0	0	0	0	0	0	0	0	0	0	0	0	0	0	0	0	0	0	0	0	0	0	0	0	0	0	0	0	0	0	0	0	0	0	0	0	0	0	0	0	0	0	0	0
r_1173	0	-1.85331	-0.0231735	-2.30832	1.63248e-12	-0.134557	-0.148631	1.81472e-12	1.19314e-12	2.09146e-12	-5.92449e-06	-0.717377	-0.457003	-2.71671	-0.326055	-5.92449e-06	-2.66485e-12	-2.99971	2.09146e-12	2.09146e-12	0	-2.64041	2.09146e-12	-0.784194	2.09146e-12	1.86091e-12	2.09146e-12	-0.0901975	-0.0184947	2.09146e-12	-2.79622	-0.261111	2.09146e-12	-0.082391	-2.37593e-13	-0.000264263	-5.92449e-06	9.73134e-13	-1.91079	0	8.41972e-13	-2.11322	1.91496e-13	2.23653e-12	-0.307304	-2.03719e-12	2.09146e-12	-1.28358e-12	-0.179034
r_1174	0	0	0	0	0	0	0	0	0	0	0	0	0	0	0	0	0	0	0	0	0	0	0	0	0	0	0	0	0	0	0	0	0	0	0	0	0	0	0	0	0	0	0	0	0	0	0	0	0
r_1175	0	0	0	0	0	0	0	0	0	0	0	0	0	0	0	0	0	0	0	0	0	0	0	0	0	0	0	0	0	0	0	0	0	0	0	0	0	0	0	0	0	0	0	0	0	0	0	0	0
r_1176	0	0	-0.00772449	-0.858159	8.98813e-13	-0.0448523	-0.0489371	-9.02192e-14	6.4799e-13	2.28294e-12	-1.97483e-06	-0.303598	-0.216464	-1.07838	-0.123481	-1.97483e-06	-3.69253e-13	-1.19989	2.28294e-12	2.28294e-12	0	-0.86986	2.28294e-12	-0.330339	2.28294e-12	1.88145e-12	2.28294e-12	-0.0300658	-0.00616489	2.28294e-12	-1.12003	0	2.28294e-12	-0.026972	1.99872e-12	-7.32395e-05	-1.97483e-06	-7.64132e-13	-1.14864	0	4.15625e-13	-0.85262	1.30821e-12	3.8694e-13	-0.114139	-6.85489e-13	2.28294e-12	-7.34652e-13	-0.0587976
r_1177	0	0	0	0	0	0	0	0	0	0	0	0	0	0	0	0	0	0	0	0	0	0	0	0	0	0	0	0	0	0	0	0	0	0	0	0	0	0	0	0	0	0	0	0	0	0	0	0	0
r_1178	0	0	0	0	0	0	0	0	0	0	0	0	0	0	0	0	0	0	0	0	0	0	0	0	0	0	0	0	0	0	0	0	0	0	0	0	0	0	0	0	0	0	0	0	0	0	0	0	0
r_1179	0	0	0	0	0	0	0	0	0	0	0	0	0	0	0	0	0	0	0	0	0	0	0	0	0	0	0	0	0	0	0	0	0	0	0	0	0	0	0	0	0	0	0	0	0	0	0	0	0
r_1180	0	0	0	0	0	0	0	0	0	0	0	0	0	0	0	0	0	0	0	0	0	0	0	0	0	0	0	0	0	0	0	0	0	0	0	0	0	0	0	0	0	0	0	0	0	0	0	0	0
r_1181	0	0	0	0	0	0	0	0	0	0	0	0	0	0	0	0	0	0	0	0	0	0	0	0	0	0	0	0	0	0	0	0	0	0	0	0	0	0	0	0	0	0	0	0	0	0	0	0	0
r_1182	0	2.48235e-18	0	0	4.76828e-31	0	1.52644e-16	-7.61667e-17	-7.63219e-17	-3.73845e-33	-7.63219e-17	1.5887e-16	-3.05287e-16	-1.22115e-15	0	-7.6477e-17	-7.63219e-17	-3.66345e-15	-3.73845e-33	-3.73845e-33	-2.4423e-15	0	-3.73845e-33	0	-3.73845e-33	0	-3.73845e-33	0	0	-3.73845e-33	-4.08081e-17	0	-3.73845e-33	0	-8.70215e-30	0	-7.63219e-17	7.63219e-17	0	0	0	0	7.63219e-17	0	-3.05287e-16	0	-3.73845e-33	0	0
r_1183	0	-1.21127	-0.00965561	-1.99991	1.53172e-12	-0.0560654	-0.0618469	-4.73138e-13	-7.01293e-14	-3.50851e-14	-2.46854e-06	-0.501231	-0.291321	-1.99276	-0.161006	-2.46854e-06	-2.72394e-13	-1.9998	-3.50851e-14	-3.50851e-14	0	-1.97999	-3.50851e-14	-0.476089	-3.50851e-14	9.13559e-13	-3.50851e-14	-0.0375823	-0.00770612	-3.50851e-14	-1.85987	-0.115171	-3.50851e-14	-0.0343296	3.00069e-12	-9.15493e-05	-2.46854e-06	-7.33083e-13	-1.90915	0	9.35026e-13	-1.39016	1.53326e-12	5.43307e-13	-0.148564	-3.4506e-14	-3.50851e-14	-1.15428e-12	-0.0745975
r_1184	0	8.68961e-19	-0.00551749	0	9.46442e-13	-0.0320374	-0.0309235	2.97343e-13	4.06341e-13	1.39761e-12	-1.41059e-06	-0.0140911	-0.0250557	-0.996518	-0.0917688	-1.41059e-06	-6.84844e-13	-0.999905	1.39761e-12	1.39761e-12	0	-0.0334149	1.39761e-12	-0.262262	1.39761e-12	5.78364e-13	1.39761e-12	-0.0187911	-0.00440349	1.39761e-12	-0.932656	-0.0629515	1.39761e-12	-0.0193861	-2.21935e-13	-1.41059e-06	-1.41059e-06	-7.76387e-14	-0.955174	0	2.35789e-13	0	4.88254e-13	2.49765e-13	-0.0775119	-2.60717e-13	1.39761e-12	-1.05336e-13	-0.0213699
r_1185	0	0	0	0	0	0	0	0	0	0	0	0	0	0	0	0	0	0	0	0	0	0	0	0	0	0	0	0	0	0	0	0	0	0	0	0	0	0	0	0	0	0	0	0	0	0	0	0	0
r_1186	-87.4428	-92.6883	-87.2297	-96.0905	-86.9848	-87.6314	-87.6787	-86.9848	-86.9843	-86.9848	-86.9849	-89.6215	-88.7088	-96.0596	-88.1384	-86.9849	-87.2078	-96.0901	-86.9848	-86.9848	0	-96.0045	-86.9848	-89.5071	-86.9848	-86.9838	-86.9848	-87.5242	-87.1989	-86.9848	-95.4855	-87.9288	-86.9848	-87.4894	-86.9848	-86.9879	-86.9849	-86.9839	-95.7021	-86.9848	-86.9854	-93.4595	-86.9834	-86.9886	-88.1507	-86.9848	-86.9848	-86.9861	-87.7234
r_1187	0	0	0	0	0	0	0	0	0	0	0	0	0	0	0	0	0	0	0	0	0	0	0	0	0	0	0	0	0	0	0	0	0	0	0	0	0	0	0	0	0	0	0	0	0	0	0	0	0
r_1188	0	0	0	0	0	0	0	0	0	0	0	0	0	0	0	0	0	0	0	0	0	0	0	0	0	0	0	0	0	0	0	0	0	0	0	0	0	0	0	0	0	0	0	0	0	0	0	0	0
r_1189	0	0	0	0	0	0	0	0	0	0	0	0	0	0	0	0	0	0	0	0	0	0	0	0	0	0	0	0	0	0	0	0	0	0	0	0	0	0	0	0	0	0	0	0	0	0	0	0	0
r_1190	0	-0.938529	-0.00965561	-1.49994	1.50267e-12	-0.0560654	-0.0618469	-5.49578e-14	-1.64028e-13	-3.79535e-14	-2.46854e-06	-0.431975	-0.281121	-1.49483	-0.161006	-2.46854e-06	-9.60031e-13	-1.49986	-3.79535e-14	-3.79535e-14	0	-1.48573	-3.79535e-14	-0.412924	-3.79535e-14	1.1789e-12	-3.79535e-14	-0.0375823	-0.00770612	-3.79535e-14	-1.40004	-0.115171	-3.79535e-14	-0.0343296	2.74128e-12	-9.15493e-05	-2.46854e-06	-1.35253e-12	-1.4358	0	3.38183e-13	-1.06578	1.25708e-12	8.67573e-13	-0.148564	-6.79562e-13	-3.79535e-14	-1.09973e-12	-0.0745975
r_1191	0	0	0	0	0	0	0	0	0	0	0	0	0	0	0	0	0	0	0	0	0	0	0	0	0	0	0	0	0	0	0	0	0	0	0	0	0	0	0	0	0	0	0	0	0	0	0	0	0
r_1192	0	-0.726762	-0.00579337	-0.00667968	8.41944e-13	-0.0336392	0	7.74392e-13	3.42563e-13	1.39025e-12	-1.48112e-06	0	-0.174793	-0.723738	-0.0966039	-1.48112e-06	-4.91773e-13	0	1.39025e-12	1.39025e-12	0	-0.00570562	1.39025e-12	-0.285654	1.39025e-12	1.42843e-12	1.39025e-12	-0.0225494	-0.000415316	1.39025e-12	-1.11592	-0.0691025	1.39025e-12	-0.0205978	-2.65551e-13	-1.48112e-06	-1.48112e-06	-6.32287e-13	-1.14549	0	2.3949e-13	-0.834094	5.3835e-14	3.03333e-13	-0.0891387	-5.16143e-13	1.39025e-12	-3.95204e-13	-0.0447585
r_1193	0	0	0	0	0	0	0	0	0	0	0	0	0	0	0	0	0	0	0	0	0	0	0	0	0	0	0	0	0	0	0	0	0	0	0	0	0	0	0	0	0	0	0	0	0	0	0	0	0
r_1194	38.0536	0	40.4665	0	43.0478	36.0035	35.4802	43.0475	43.0521	43.0475	43.0464	13.7532	24.0294	0	30.4569	43.0468	40.7078	0	43.0475	43.0475	4	0	43.0475	15.047	43.0475	43.0593	43.0475	37.2058	40.8053	43.0475	0	32.7474	43.0475	37.588	43.0475	43.0175	43.0468	43.058	0	43.0475	43.0415	0	43.0632	43.0103	30.3241	43.0475	43.0475	43.0345	35.0074
r_1195	0	0	0	0	0	0	0	0	0	0	0	0	0	0	0	0	0	0	0	0	0	0	0	0	0	0	0	0	0	0	0	0	0	0	0	0	0	0	0	0	0	0	0	0	0	0	0	0	0
r_1196	0	-0.650009	-0.00551749	-1.00057	8.08609e-13	-0.0320374	-0.0309235	2.47596e-13	1.12255e-12	-7.00036e-13	-1.41059e-06	-0.274568	-0.146258	-1.08697	-0.0898044	-1.41059e-06	-9.53894e-13	-1.0908	-7.00036e-13	-7.00036e-13	0	-1.00792	-7.00036e-13	-0.261328	-7.00036e-13	4.31681e-13	-7.00036e-13	-0.0204994	-0.00440349	-7.00036e-13	-0.990163	-0.0629515	-7.00036e-13	-0.0187987	4.86071e-14	-1.41059e-06	-1.41059e-06	-1.61225e-14	-0.955174	0	3.97475e-13	-0.742754	5.97003e-13	4.42509e-13	-0.0760924	-2.2561e-13	-7.00036e-13	-3.24343e-13	-0.0426271
r_1197	0	0	0	0	0	0	0	0	0	0	0	0	0	0	0	0	0	0	0	0	0	0	0	0	0	0	0	0	0	0	0	0	0	0	0	0	0	0	0	0	0	0	0	0	0	0	0	0	0
r_1198	0	0	0	0	0	0	0	0	0	0	0	0	0	0	0	0	0	0	0	0	0	0	0	0	0	0	0	0	0	0	0	0	0	0	0	0	0	0	0	0	0	0	0	0	0	0	0	0	0
r_1199	0	-0.650009	-0.00551749	-1.00057	8.08592e-13	-0.0320374	-0.0309235	2.01194e-13	1.16892e-12	-4.62501e-13	-1.41059e-06	-0.274568	-0.146258	-1.08697	-0.0898044	-1.41059e-06	-6.28717e-13	-1.0908	-4.62501e-13	-4.62501e-13	0	-1.00792	-4.62501e-13	-0.261328	-4.62501e-13	5.24451e-13	-4.62501e-13	-0.0204994	-0.00440349	-4.62501e-13	-0.990163	-0.0629515	-4.62501e-13	-0.0187987	9.49749e-14	-1.41059e-06	-1.41059e-06	1.75027e-13	-0.955174	0	3.77389e-13	-0.742754	8.34537e-13	4.03041e-13	-0.0760924	-3.01422e-13	-4.62501e-13	-3.24343e-13	-0.0426271
r_1200	0	0	0	0	0	0	0	0	0	0	0	0	0	0	0	0	0	0	0	0	0	0	0	0	0	0	0	0	0	0	0	0	0	0	0	0	0	0	0	0	0	0	0	0	0	0	0	0	0
r_1201	0	-0.00541634	-0.0046347	-0.00805971	7.87903e-13	-0.0269114	-0.0297261	-4.78958e-13	2.21116e-13	-3.94151e-13	0	0	-0.136015	-0.784581	-0.0759883	0	-4.4696e-13	-0.857064	-3.94151e-13	-3.94151e-13	0	0	-3.94151e-13	-0.221124	-3.94151e-13	4.76002e-13	-3.94151e-13	-0.0180395	0	-3.94151e-13	-0.801521	-0.054648	-3.94151e-13	-0.0163251	-1.29393e-13	-1.1849e-06	-1.1849e-06	-1.33863e-14	-0.821791	0	1.30238e-13	0	6.70195e-13	4.18755e-13	-0.0702392	-3.64991e-13	-3.94151e-13	-4.03531e-13	-0.0358068
r_1202	-1000	-1000	-1000	-1000	-1000	-1000	-1000	-1000	-1000	-1000	-1000	-1000	-1000	-1000	-1000	-1000	-1000	-1000	-1000	-1000	0	-1000	-1000	-1000	-1000	-1000	-1000	-1000	-1000	-1000	-1000	-1000	-1000	-1000	-1000	-1000	-1000	-1000	-1000	-1000	-1000	-1000	-1000	-1000	-1000	-1000	-1000	-1000	-1000
r_1203	0	0	0	0	0	0	0	0	0	0	0	0	0	0	0	0	0	0	0	0	0	0	0	0	0	0	0	0	0	0	0	0	0	0	0	0	0	0	0	0	0	0	0	0	0	0	0	0	0
r_1204	0	0	0	0	0	0	0	0	0	0	0	0	0	0	0	0	0	0	0	0	0	0	0	0	0	0	0	0	0	0	0	0	0	0	0	0	0	0	0	0	0	0	0	0	0	0	0	0	0
r_1205	0	-0.482704	-0.00413812	-0.734685	6.60488e-13	-0.024028	-0.0265058	-1.517e-13	8.88888e-13	-1.03056e-13	-1.05795e-06	-0.198878	-0.00373535	-0.693992	-0.0690028	-1.05794e-06	-4.3047e-13	-0.782533	-1.03056e-13	-1.03056e-13	0	-0.742581	-1.03056e-13	-0.198181	-1.03056e-13	4.58729e-13	-1.03056e-13	-0.0155513	-0.00330262	-1.03056e-13	-0.729222	-0.0493589	-1.03056e-13	-0.0147127	-2.63885e-13	-1.05795e-06	-1.05794e-06	-4.52929e-13	-0.716791	0	8.39956e-14	-0.550697	3.88613e-13	3.43953e-13	-0.0636705	-2.21132e-13	-1.03056e-13	-2.24435e-13	-0.0319703
r_1206	0	0	0	0	0	0	0	0	0	0	0	0	0	0	0	0	0	0	0	0	0	0	0	0	0	0	0	0	0	0	0	0	0	0	0	0	0	0	0	0	0	0	0	0	0	0	0	0	0
r_1207	0	0	0	0	0	0	0	0	0	0	0	0	0	0	0	0	0	0	0	0	0	0	0	0	0	0	0	0	0	0	0	0	0	0	0	0	0	0	0	0	0	0	0	0	0	0	0	0	0
r_1208	-1000	-1000	-1000	-1000	-1000	-1000	-1000	-1000	-1000	-1000	-1000	-1000	-1000	-1000	-1000	-1000	-1000	-1000	-1000	-1000	0	-1000	-1000	-1000	-1000	-1000	-1000	-1000	-1000	-1000	-1000	-1000	-1000	-1000	-1000	-1000	-1000	-1000	-1000	-1000	-1000	-1000	-1000	-1000	-1000	-1000	-1000	-1000	-1000
r_1209	0	0	0	0	0	0	0	0	0	0	0	0	0	0	0	0	0	0	0	0	0	0	0	0	0	0	0	0	0	0	0	0	0	0	0	0	0	0	0	0	0	0	0	0	0	0	0	0	0
r_1210	0	0	0	0	0	0	0	0	0	0	0	0	0	0	0	0	0	0	0	0	0	0	0	0	0	0	0	0	0	0	0	0	0	0	0	0	0	0	0	0	0	0	0	0	0	0	0	0	0
r_1211	0	-0.431573	-0.00351113	-0.68377	3.68045e-13	-0.0203874	-0.0218283	-1.29091e-13	4.92556e-13	-4.18743e-14	-8.9765e-07	-0.176781	-0.0113295	-0.679112	-0.0585478	-8.9765e-07	-3.5282e-13	-0.039296	-4.18743e-14	-4.18743e-14	0	-0.675913	-4.18743e-14	-0.173123	-4.18743e-14	0	-4.18743e-14	-0.0132643	-0.00280222	-4.18743e-14	-0.657054	-0.0407333	-4.18743e-14	-0.0124835	1.46974e-13	-8.97651e-07	-8.97649e-07	-6.96584e-15	-0.636483	0	2.29016e-13	-0.493772	1.56144e-13	2.3183e-13	-0.0540234	-2.77433e-13	-4.18743e-14	-9.14142e-14	-0.0271263
r_1212	0	0	0	0	0	0	0	0	0	0	0	0	0	0	0	0	0	0	0	0	0	0	0	0	0	0	0	0	0	0	0	0	0	0	0	0	0	0	0	0	0	0	0	0	0	0	0	0	0
r_1213	0	-0.382518	0	-0.0378153	1.80263e-13	-0.0186885	0	1.54749e-13	8.32181e-14	5.47891e-13	-8.22846e-07	-0.00945067	0	-0.620347	-0.051992	-8.22846e-07	-5.61573e-13	-0.631517	5.47891e-13	5.47891e-13	0	-0.625272	5.47891e-13	0	5.47891e-13	6.19783e-13	5.47891e-13	-0.0118681	-0.00256871	5.47891e-13	-0.587416	-0.0364456	5.47891e-13	-0.0108834	6.51501e-13	-8.22846e-07	-8.22846e-07	-4.34814e-13	-0.0343299	0	1.7634e-13	-0.026665	2.31576e-13	1.67489e-13	-0.00300902	-2.56597e-13	5.47891e-13	-3.20806e-13	0
r_1214	0	-0.409381	-0.00351113	-0.00667968	3.2192e-13	-0.0203874	0	2.70741e-14	4.37021e-13	3.51065e-14	-8.9765e-07	0	-0.103178	-0.394817	-0.0581087	-8.9765e-07	-4.81856e-13	0	3.51065e-14	3.51065e-14	0	-0.00570562	3.51065e-14	-0.169095	3.51065e-14	6.20131e-13	3.51065e-14	-0.0132643	-0.000415316	3.51065e-14	-0.62347	-0.0417897	3.51065e-14	-0.0124071	1.03135e-12	-8.97651e-07	-8.97649e-07	-3.44173e-13	-0.639175	0	-3.42793e-14	-0.467758	2.65825e-13	2.88183e-13	-0.0537123	-2.78174e-13	3.51065e-14	-4.21318e-13	-0.0271263
r_1215	0	-0.346077	-0.00275875	-0.000176799	3.56937e-13	-0.0160187	-0.0176705	-1.37423e-13	5.68205e-13	5.25205e-13	-7.05297e-07	-0.143208	-0.0832347	-0.519799	-0.0460018	-7.05296e-07	-7.67599e-14	-0.571372	5.25205e-13	5.25205e-13	0	-0.565711	5.25205e-13	-0.136025	5.25205e-13	8.17786e-13	5.25205e-13	-0.0107378	-0.00220175	5.25205e-13	-0.531392	-0.032906	5.25205e-13	-0.00980846	0	-7.05297e-07	-7.05296e-07	-4.43277e-13	-0.545472	0	2.93585e-13	-0.397188	-1.04122e-13	3.21371e-13	0	-2.47656e-13	5.25205e-13	-1.70744e-13	-0.0213136
r_1216	0	-0.559064	-0.00503771	-0.865877	4.4236e-13	-0.0292515	-0.0285447	9.69561e-14	-2.58325e-13	1.94463e-12	-1.28793e-06	-0.232327	-0.125797	-0.958019	-0.0840034	-1.28793e-06	-8.1707e-13	-0.98351	1.94463e-12	1.94463e-12	0	-0.918966	1.94463e-12	-0.240765	1.94463e-12	9.12328e-13	1.94463e-12	-0.0173457	-0.00402058	1.94463e-12	-0.861705	-0.0577055	1.94463e-12	-0.0159325	-2.17989e-14	-1.28793e-06	-1.28793e-06	-4.9496e-13	-0.916634	0	4.16252e-13	-0.641645	2.62448e-13	3.80632e-13	-0.0713109	-2.88126e-13	1.94463e-12	-5.85003e-13	-0.0358068
r_1217	0	-1.21127	-0.00965561	-1.99991	8.75565e-13	-0.0560654	-0.0618469	-9.54861e-15	9.9516e-13	3.28204e-12	-2.46854e-06	-0.501231	-0.291321	-1.99276	-0.161006	-2.46854e-06	-8.37812e-13	-1.9998	3.28204e-12	3.28204e-12	0	-1.97999	3.28204e-12	-0.476089	3.28204e-12	1.29764e-12	3.28204e-12	-0.0375823	-0.00770612	3.28204e-12	-1.85987	-0.115171	3.28204e-12	-0.0343296	5.08799e-13	-9.15493e-05	-2.46853e-06	1.12032e-12	-1.90915	0	4.15734e-13	-1.39016	8.51594e-13	7.47497e-13	-0.148564	-3.87607e-13	3.28204e-12	-9.10205e-13	-0.0745975
r_1218	0	-0.908452	-0.00724171	-1.49993	1.18659e-12	-0.042049	-0.0463852	8.75035e-15	1.35334e-12	-6.18903e-13	-1.8514e-06	-0.361746	-0.206355	-1.4945	-0.120755	-1.8514e-06	-7.63786e-13	-1.49985	-6.18903e-13	-6.18903e-13	0	-1.48481	-6.18903e-13	-0.357067	-6.18903e-13	1.25368e-12	-6.18903e-13	-0.0265287	-0.00577959	-6.18903e-13	-1.3949	-0.0863781	-6.18903e-13	-0.0257472	1.84462e-12	-6.8662e-05	-1.8514e-06	-1.0247e-12	-1.43186	0	3.86019e-13	-1.04262	1.06471e-12	4.4465e-13	-0.111423	-1.81291e-13	-6.18903e-13	-6.22555e-13	-0.0559481
r_1219	0	-0.290705	-0.00231735	-0.000176799	2.69552e-13	-0.0134557	-0.0148433	-2.77835e-14	2.09979e-14	8.82582e-14	-5.92449e-07	-0.000807195	-0.0699171	-0.442789	-0.0386415	-5.92449e-07	-2.62859e-13	-0.479952	8.82582e-14	8.82582e-14	0	-0.00362635	8.82582e-14	-0.114261	8.82582e-14	4.97944e-13	8.82582e-14	-0.00901975	-0.00184947	8.82582e-14	-0.446369	-0.027641	8.82582e-14	0	-1.99049e-13	-5.92449e-07	-5.92449e-07	-2.55108e-13	-0.458197	0	9.47939e-14	-0.333638	-4.87969e-14	-1.6816e-13	-0.0356555	-1.18734e-13	8.82582e-14	-1.67196e-13	0
r_1220	-1000	-1000	-1000	-1000	-1000	-1000	-1000	-1000	-1000	-1000	-1000	-1000	-1000	-1000	-1000	-1000	-1000	-1000	-1000	-1000	0	-1000	-1000	-1000	-1000	-1000	-1000	-1000	-1000	-1000	-1000	-1000	-1000	-1000	-1000	-1000	-1000	-1000	-1000	-1000	-1000	-1000	-1000	-1000	-1000	-1000	-1000	-1000	-1000
r_1221	0	0	0	0	0	0	0	0	0	0	0	0	0	0	0	0	0	0	0	0	0	0	0	0	0	0	0	0	0	0	0	0	0	0	0	0	0	0	0	0	0	0	0	0	0	0	0	0	0
r_1222	0	0	0	0	0	0	0	0	0	0	0	0	0	0	0	0	0	0	0	0	0	0	0	0	0	0	0	0	0	0	0	0	0	0	0	0	0	0	0	0	0	0	0	0	0	0	0	0	0
r_1223	0	-0.363381	-0.00289668	-0.000176799	1.909e-13	-0.0168196	-0.0185541	-1.86506e-13	5.23211e-13	9.11993e-13	-7.40562e-07	-0.150369	-0.0873964	-0.597769	-0.0483019	-7.40561e-07	-1.42429e-13	-0.59994	9.11993e-13	9.11993e-13	0	-0.593997	9.11993e-13	-0.142827	9.11993e-13	3.2156e-13	9.11993e-13	-0.0112747	-0.00231183	9.11993e-13	-0.557962	-0.0345513	9.11993e-13	-0.0102989	0	-7.40562e-07	-7.40562e-07	-4.4223e-13	-0.572746	0	3.29616e-13	-0.417047	1.53332e-13	2.54756e-13	0	-2.10139e-13	9.11993e-13	-2.3523e-14	-0.0223792
r_1224	0	-0.55511	-0.00482781	-0.886998	3.85176e-13	-0.0280327	-0.0309235	2.98627e-13	1.16604e-12	1.2899e-12	-1.23427e-06	-0.240494	-0.0113295	-0.872468	-0.0805032	-1.23427e-06	-5.74462e-13	-0.899912	1.2899e-12	1.2899e-12	0	-0.889737	1.2899e-12	-0.228671	1.2899e-12	7.07309e-13	1.2899e-12	-0.0187911	-0.00385306	1.2899e-12	-0.838605	-0.0575854	1.2899e-12	-0.0171648	1.38506e-12	-1.23427e-06	-1.23427e-06	8.61357e-14	-0.0724587	0	1.08258e-13	-0.633301	2.97315e-13	3.80306e-13	-0.0742822	-4.44164e-13	1.2899e-12	-2.26304e-13	-0.0372987
r_1225	2.94767e-19	-0.0698831	-0.000609828	-0.111174	-8.04681e-20	1.05032e-19	-0.00356795	3.31949e-15	3.89635e-20	1.12655e-19	-1.55908e-07	-0.0290408	-0.0168656	-0.114353	-0.00949854	-1.55908e-07	-2.11758e-20	-0.114743	1.12655e-19	1.12655e-19	0	-0.111991	1.12655e-19	-0.0276405	1.12655e-19	6.64465e-14	1.12655e-19	-0.00216821	-0.000486554	1.12655e-19	-0.106531	1.07573e-19	1.12655e-19	-0.00211005	-1.61545e-14	-1.55908e-07	-1.55908e-07	4.06576e-20	-0.10613	1.79571e-19	1.88888e-19	-0.0799165	1.74489e-19	4.41997e-14	-0.0087799	2.53263e-19	1.12655e-19	1.50772e-19	-0.00452289
r_1226	0	0	0	0	0	0	0	0	0	0	0	0	0	0	0	0	0	0	0	0	0	0	0	0	0	0	0	0	0	0	0	0	0	0	0	0	0	0	0	0	0	0	0	0	0	0	0	0	0
r_1227	0	0	0	0	0	0	0	0	0	0	0	0	0	0	0	0	0	0	0	0	0	0	0	0	0	0	0	0	0	0	0	0	0	0	0	0	0	0	0	0	0	0	0	0	0	0	0	0	0
r_1228	0	0	0	0	0	0	0	0	0	0	0	0	0	0	0	0	0	0	0	0	0	0	0	0	0	0	0	0	0	0	0	0	0	0	0	0	0	0	-2.53646e-26	0	0	0	0	0	0	-1.62275e-29	0	0	0
r_1229	-1.0205e-16	2.1841e-14	2.22667e-17	0	-3.6599e-14	-4.18122e-17	3.29916e-13	3.34001e-17	3.66658e-14	1.82442e-13	3.34001e-17	8.95069e-14	-1.39108e-17	3.56268e-16	5.70028e-15	-2.68988e-14	6.86502e-17	6.76942e-22	1.82442e-13	1.82442e-13	0	7.12673e-16	1.82442e-13	8.34512e-17	1.82442e-13	2.21058e-14	1.82442e-13	-1.82472e-13	1.29028e-17	1.82442e-13	8.90218e-18	2.46121e-16	1.82442e-13	6.3105e-15	2.19075e-13	5.6924e-14	-1.82376e-13	-1.48485e-14	8.90321e-16	-2.43982e-15	-2.37859e-15	3.57659e-16	3.34001e-17	5.80735e-15	5.65596e-17	1.16585e-15	1.82442e-13	-2.73554e-13	-2.56234e-14
r_1230	0	0	0	0	0	0	0	0	0	0	0	0	0	0	0	0	0	0	0	0	0	0	0	0	0	0	0	0	0	0	0	0	0	0	0	0	0	0	0	0	0	0	0	0	0	0	0	0	0
r_1231	0	0	0	0	0	0	0	0	0	0	0	0	0	0	0	0	0	0	0	0	7.12535e-16	0	0	0	0	0	0	0	0	0	0	0	0	0	0	0	0	0	0	0	0	0	0	0	0	0	0	0	0
r_1232	0	0	0	0	0	0	0	0	0	0	0	0	0	0	0	0	0	0	0	0	0	0	0	0	0	0	0	0	0	0	0	0	0	0	0	0	0	0	0	0	0	0	0	0	0	0	0	0	0
r_1235	0	0	0	0	0	0	0	0	0	0	0	0	0	0	0	0	0	0	0	0	0	0	0	0	0	0	0	0	0	0	0	0	0	0	0	0	0	0	0	0	0	0	0	0	0	0	0	0	0
r_1236	0	0	0	0	0	0	0	0	0	0	0	0	0	0	0	0	0	0	0	0	0	0	0	0	0	0	0	0	0	0	0	0	0	0	0	0	0	0	0	0	0	0	0	0	0	0	0	0	0
r_1237	0.0213383	0.00853907	0.0215929	1e-06	0.0439354	0.0210894	0.0209818	0.0439354	0.0439353	0.0439354	0.0439205	0.0162429	0.0185371	7.85943e-05	0.0199509	0.0439204	0.0437547	2.17762e-06	0.0439354	0.0439354	-4.99918e-15	0.000217117	0.0439354	0.0165326	0.0439354	0.0439354	0.0439354	0.0212771	0.0216125	0.0439354	0.00152022	0.0204327	0.0439354	0.0213252	0.0439354	0.0432723	0.0439205	0.0439354	0.000976394	0.0439353	0.0439349	0.00660387	0.0439354	0.0439325	0.0199206	0.0439354	0.0439354	0.0439343	0.0208883
r_1238	0	8.68961e-19	-0.00551749	-2.93709e-22	7.39435e-13	-0.0320374	-0.0309235	-3.03671e-13	-2.4625e-14	5.88814e-13	-1.41059e-06	-0.0140911	-0.0250557	-0.996518	-0.0917688	-1.41059e-06	-9.60369e-13	-0.999905	5.88814e-13	5.88814e-13	0	-0.0334149	5.88814e-13	-0.262262	5.88814e-13	1.03914e-12	5.88814e-13	-0.0187911	-0.00440349	5.88814e-13	-0.932656	-0.0629515	5.88814e-13	-0.0193861	1.87847e-12	-1.41059e-06	-1.41059e-06	-2.36208e-14	-0.955174	0	1.27929e-13	0	-5.27517e-14	3.98032e-13	-0.0775119	-4.42151e-13	5.88814e-13	-1.48314e-13	-0.0213699
r_1239	0	0	0	0	0	0	0	0	0	0	0	0	0	0	0	0	0	0	0	0	-1.09694e-13	0	0	0	0	0	0	0	0	0	0	0	0	0	0	0	0	0	0	0	0	0	0	0	0	0	0	0	0
r_1241	0	-0.288369	-0.00251886	-0.458073	2.98486e-13	-0.000452595	-0.016134	3.71316e-14	4.12098e-13	4.37353e-13	-6.43967e-07	-0.125056	-0.0113295	-0.412271	-0.0420017	-6.43966e-07	-4.14441e-13	-1e-06	4.37353e-13	4.37353e-13	-8.98869e-17	-0.461345	4.37353e-13	-0.118909	4.37353e-13	4.33134e-13	4.37353e-13	-0.00980407	-0.00201029	4.37353e-13	-0.000124179	-4.0958e-05	4.37353e-13	-0.00895555	8.39141e-13	-6.43967e-07	-6.43966e-07	1.03705e-14	-0.424387	0	1.84544e-14	-0.000227493	-5.245e-14	1.38246e-13	-0.0387559	-1.63914e-13	4.37353e-13	-2.44259e-13	-0.0194602
r_1242	0	2.48235e-18	0	0	4.76828e-31	0	1.52644e-16	-7.61667e-17	-7.63219e-17	-3.73532e-33	-7.63219e-17	1.5887e-16	-3.05287e-16	-1.22115e-15	0	-7.6477e-17	-7.63219e-17	-3.66345e-15	-3.73532e-33	-3.73532e-33	-2.4423e-15	0	-3.73532e-33	0	-3.73532e-33	0	-3.73532e-33	0	0	-3.73532e-33	-4.08081e-17	0	-3.73532e-33	0	-8.70215e-30	0	-7.63219e-17	7.63219e-17	0	0	0	0	7.63219e-17	0	-3.05287e-16	0	-3.73532e-33	0	0
r_1243	0	0	0	0	0	0	0	0	0	0	0	0	0	0	0	0	0	0	0	0	0	0	0	0	0	0	0	0	0	0	0	0	0	0	0	0	0	0	0	0	0	0	0	0	0	0	0	0	0
r_1244	0.10589	0.0423964	0.106231	4.86658e-06	0.108176	0.103754	0.103225	0.108176	0.108176	0.108176	0.108172	0.0799113	0.0911979	0.000386663	0.0981532	0.108173	0.107731	1.11453e-05	0.108176	0.108176	-8.33438e-15	0.00106803	0.108176	0.0813362	0.108176	0.108176	0.108176	0.105704	0.106327	0.108176	0.00747907	0.100523	0.108176	0.104914	0.108176	0.108135	0.108173	0.108176	0.0048036	0.108176	0.108175	0.0324892	0.108176	0.108169	0.0980041	0.108176	0.108176	0.108173	0.102765
r_1245	0	0	0	0	0	0	0	0	0	0	0	0	0	0	0	0	0	0	0	0	13.25	0	0	0	0	0	0	0	0	0	0	0	0	0	0	0	0	0	0	0	0	0	0	0	0	0	0	0	0
r_1246	0	0	0	0	0	0	0	0	0	0	0	0	0	0	0	0	0	0	0	0	0	0	0	0	0	0	0	0	0	0	0	0	0	0	0	0	0	0	0	0	0	0	0	0	0	0	0	0	0
r_1247	0	0	0	0	0	0	0	0	0	0	0	0	0	0	0	0	0	0	0	0	0	0	0	0	0	0	0	0	0	0	0	0	0	0	0	0	0	0	0	0	0	0	0	0	0	0	0	0	0
r_1249	0	0	0	0	0	0	0	0	0	0	0	0	0	0	0	0	0	0	0	0	0	0	0	0	0	0	0	0	0	0	0	0	0	0	0	0	0	0	0	0	0	0	0	0	0	0	0	0	0
r_1250	0	0	0	0	0	0	0	0	0	0	0	0	0	0	0	0	0	0	0	0	0	0	0	0	0	0	0	0	0	0	0	0	0	0	0	0	0	0	0	0	0	0	0	0	0	0	0	0	0
r_1251	0	8.68961e-19	-0.00551749	-2.93709e-22	7.39435e-13	-0.0320374	-0.0309235	-3.03667e-13	-2.38406e-14	5.88811e-13	-1.41059e-06	-0.0140911	-0.0250557	-0.996518	-0.0917688	-1.41059e-06	-9.60369e-13	-0.999905	5.88811e-13	5.88811e-13	0	-0.0334149	5.88811e-13	-0.262262	5.88811e-13	1.03914e-12	5.88811e-13	-0.0187911	-0.00440349	5.88811e-13	-0.932656	-0.0629515	5.88811e-13	-0.0193861	1.87847e-12	-1.41059e-06	-1.41059e-06	-2.36175e-14	-0.955174	0	1.27929e-13	0	-5.27519e-14	3.98031e-13	-0.0775119	-1.40244e-13	5.88811e-13	-1.48314e-13	-0.0213699
r_1252	0	0	0	0	0	0	0	0	0	0	0	0	0	0	0	0	0	0	0	0	0	0	0	0	0	0	0	0	0	0	0	0	0	0	0	0	0	0	0	0	0	0	0	0	0	0	0	0	0
r_1253	0	0	0	0	0	0	0	0	0	0	0	0	0	0	0	0	0	0	0	0	0	0	0	0	0	0	0	0	0	0	0	0	0	0	0	0	0	0	0	0	0	0	0	0	0	0	0	0	0
r_1254	0	0	0	0	0	0	0	0	0	0	0	0	0	0	0	0	0	0	0	0	0	0	0	0	0	0	0	0	0	0	0	0	0	0	0	0	0	0	0	0	0	0	0	0	0	0	0	0	0
r_1255	0	0	0	0	0	0	0	0	0	0	0	0	0	0	0	0	0	0	0	0	0	0	0	0	0	0	0	0	0	0	0	0	0	0	0	0	0	0	0	0	0	0	0	0	0	0	0	0	0
r_1256	0.00114725	0.0004591	0.00116094	5.37648e-08	0.00116657	0.00113387	0.00112808	0.00116657	0.00116657	0.00116657	0.00116657	0.000873296	0.000996646	4.2256e-06	0.00107266	0.00116657	0.00116177	1.15751e-07	0.00116657	0.00116657	-7.3269e-15	1.16719e-05	0.00116657	0.000888874	0.00116657	0.00116657	0.00116657	0.00114396	0.00116199	0.00116657	8.17341e-05	0.00109856	0.00116657	0.00114655	0.00116657	0.0011665	0.00116657	0.00116657	5.24956e-05	0.00116657	0.00116656	0.000355054	0.00116657	0.00116649	0.00107103	0.00116657	0.00116657	0.00116654	0.00112305
r_1257	0	0	0	0	0	0	0	0	0	0	0	0	0	0	0	0	0	0	0	0	0	0	0	0	0	0	0	0	0	0	0	0	0	0	0	0	0	0	0	0	0	0	0	0	0	0	0	0	0
r_1258	0	0	0	0	0	0	0	0	0	0	0	0	0	0	0	0	0	0	0	0	0	0	0	0	0	0	0	0	0	0	0	0	0	0	0	0	0	0	0	0	0	0	0	0	0	0	0	0	0
r_1259	0	0	0	0	0	0	0	0	0	0	0	0	0	0	0	0	0	0	0	0	0	0	0	0	0	0	0	0	0	0	0	0	0	0	0	0	0	0	0	0	0	0	0	0	0	0	0	0	0
r_1260	0	8.68961e-19	-0.00321854	-2.93709e-22	4.20466e-13	-0.000452595	-0.0185541	1.17681e-13	2.10489e-13	1.68464e-13	-8.22845e-07	-0.0140911	-0.0250557	-0.543499	-0.0536688	-8.22845e-07	-2.0737e-13	-1e-06	1.68464e-13	1.68464e-13	0	-0.0334149	1.68464e-13	-0.151552	1.68464e-13	7.58525e-13	1.68464e-13	-0.0115638	-0.00256871	1.68464e-13	-0.527245	-0.0364456	1.68464e-13	-0.0114432	1.08463e-13	-8.22846e-07	-8.22846e-07	-1.89769e-13	-0.521124	0	1.59441e-13	0	3.55835e-13	1.13963e-13	-0.0469151	-2.03314e-13	1.68464e-13	-7.38186e-14	-0.0213699
r_1261	0	0	0	0	0	0	0	0	0	0	0	0	0	0	0	0	0	0	0	0	0	0	0	0	0	0	0	0	0	0	0	0	0	0	0	0	0	0	0	0	0	0	0	0	0	0	0	0	0
r_1262	0	8.68961e-19	-0.00227191	-2.93709e-22	1.77827e-13	-0.000226298	-0.0132529	9.59169e-14	3.93164e-13	-1.19473e-13	-5.80832e-07	-0.0140911	-0.0250557	-0.0669956	-0.0378839	-5.80832e-07	-2.38287e-13	-5e-07	-1.19473e-13	-1.19473e-13	0	-0.0334149	-1.19473e-13	-0.102664	-1.19473e-13	2.05877e-13	-1.19473e-13	-0.00835162	-0.0018132	-1.19473e-13	-0.358527	-4.0958e-05	-1.19473e-13	-0.00807755	2.36589e-13	-5.80833e-07	-5.80833e-07	2.80504e-13	-0.358272	0	1.36034e-13	0	-8.60671e-14	1.53038e-13	-0.0336372	-1.71754e-13	-1.19473e-13	-2.09583e-13	-0.01689
r_1263	0	0	0	0	0	0	0	0	0	0	0	0	0	0	0	0	0	0	0	0	0	0	0	0	0	0	0	0	0	0	0	0	0	0	0	0	0	0	0	0	0	0	0	0	0	0	0	0	0
r_1264	0	0	0	0	0	0	0	0	0	0	0	0	0	0	0	0	0	0	0	0	0	0	0	0	0	0	0	0	0	0	0	0	0	0	0	0	0	0	0	0	0	0	0	0	0	0	0	0	0
r_1265	0	0	0	0	0	0	0	0	0	0	0	0	0	0	0	0	0	0	0	0	-7.12535e-16	0	0	0	0	0	0	0	0	0	0	0	0	0	0	0	0	0	0	0	0	0	0	0	0	0	0	0	0
r_1266	0.0105539	0.00423585	0.0103866	4.81021e-07	0.0108991	0.0101444	0.0100926	0.0108991	0.010899	0.0108991	0.0108979	0.00781313	0.00891675	3.77699e-05	0.00959676	0.0108983	0.0108543	1e-06	0.0108991	0.0108991	0	0.00010439	0.0108991	0.00795254	0.0108991	0.0108991	0.0108991	0.0105759	0.010396	0.0108991	0.00073122	0.00982848	0.0108991	0.0102578	0.0108991	0.0108977	0.0108983	0.0108991	0.000469666	0.0108991	0.010899	0.00317655	0.0108991	0.0108984	0.00958222	0.0108991	0.0108991	0.0108988	0.0100477
r_1267	0	0	0	0	3.46945e-18	1.73472e-18	1.73472e-18	0	1.73472e-18	0	0	-8.67362e-19	0	0	0	1.73472e-18	-1.73472e-18	-1.05879e-22	0	0	8.98869e-17	0	0	0	0	1.73472e-18	0	0	1.73472e-18	0	0	0	0	0	0	0	0	0	0	1.73472e-18	0	0	0	1.73472e-18	8.67362e-19	0	0	1.73472e-18	0
r_1268	0	0	0	0	0	0	0	0	0	0	0	0	0	0	0	0	0	0	0	0	0	0	0	0	0	0	0	0	0	0	0	0	0	0	0	0	0	0	0	0	0	0	0	0	0	0	0	0	0
r_1269	0	0	0	0	0	0	0	0	0	0	0	0	0	0	0	0	0	0	0	0	0	0	0	0	0	0	0	0	0	0	0	0	0	0	0	0	0	0	0	0	0	0	0	0	0	0	0	0	0
r_1270	0	0	0	0	0	0	0	0	0	0	0	0	0	0	0	0	0	0	0	0	0	0	0	0	0	0	0	0	0	0	0	0	0	0	0	0	0	0	0	0	0	0	0	0	0	0	0	0	0
r_1271	0	0	0	0	0	0	0	0	0	0	0	0	0	0	0	0	0	0	0	0	0	0	0	0	0	0	0	0	0	0	0	0	0	0	0	0	0	0	0	0	0	0	0	0	0	0	0	0	0
r_1272	0	0	0	0	0	0	0	0	0	0	0	0	0	0	0	0	0	0	0	0	0	0	0	0	0	0	0	0	0	0	0	0	0	0	0	0	0	0	0	0	0	0	0	0	0	0	0	0	0
r_1273	-0.387749	-3.75412	-0.320783	0	-0.293232	-0.453208	-0.481526	-0.293232	-0.293244	-0.293232	-0.293243	-1.7279	-1.12448	-5.97933	-0.752645	-0.29325	-0.3167	-5.99944	-0.293232	-0.293232	0	-0.833268	-0.293232	-1.6517	-0.293232	-0.293232	-0.293232	-0.403828	-0.315643	-0.293232	-5.60016	-0.625945	-0.293232	-0.391188	-0.293232	-0.293546	-0.293239	-0.293232	-5.7432	-0.293242	-0.293292	-4.2631	-0.293232	-0.293604	-0.760618	-0.293232	-0.293232	-0.293365	-0.506105
r_1274	0	0	0	0	0	0	0	0	0	0	0	0	0	0	0	0	0	0	0	0	0	0	0	0	0	0	0	0	0	0	0	0	0	0	0	0	0	0	0	0	0	0	0	0	0	0	0	0	0
r_1275	0	0	0	0	0	0	0	0	0	0	0	0	0	0	0	0	0	0	0	0	0	0	0	0	0	0	0	0	0	0	0	0	0	0	0	0	0	0	0	0	0	0	0	0	0	0	0	0	0
r_1276	0	0	0	0	0	0	0	0	0	0	0	0	0	0	0	0	0	0	0	0	0	0	0	0	0	0	0	0	0	0	0	0	0	0	0	0	0	0	0	0	0	0	0	0	0	0	0	0	0
r_1277	-243.013	-259.511	-242.385	-270.249	-241.695	-243.577	-243.724	-241.695	-241.694	-241.695	-241.695	-249.831	-246.949	-270.151	-245.151	-241.695	-242.323	-270.247	-241.695	-241.695	-6	-269.977	-241.695	-249.469	-241.695	-241.692	-241.695	-243.246	-242.298	-241.695	-268.339	-244.489	-241.695	-243.143	-241.695	-241.703	-241.695	-241.692	-269.023	-241.695	-241.697	-261.945	-241.691	-241.705	-245.19	-241.695	-241.695	-241.699	-243.858
r_1278	3.34578e-20	-0.0648914	-0.000559746	-4.10642e-05	-9.86793e-20	-4.19281e-20	-0.00328377	1.17314e-19	-1.37643e-19	4.27752e-20	-1.43104e-07	-0.0269664	-0.0155913	-0.100987	-3.30343e-20	-1.43104e-07	1.29173e-19	-0.107132	4.27752e-20	4.27752e-20	0	-0.106073	4.27752e-20	-0.0256661	4.27752e-20	4.93796e-14	4.27752e-20	-0.00200439	-0.000446595	4.27752e-20	-0.0996509	-4.42575e-20	4.27752e-20	-0.00194469	4.83325e-15	-1.43104e-07	-1.43104e-07	-3.81165e-20	-0.0996269	9.74088e-21	-1.68983e-19	-0.0744767	-7.07273e-20	4.70213e-14	-0.00815276	-5.37866e-20	4.27752e-20	2.32934e-20	-0.00419983
r_1279	0	0	0	0	0	0	0	0	0	0	0	0	0	0	0	0	0	0	0	0	0	0	0	0	0	0	0	0	0	0	0	0	0	0	0	0	0	0	0	0	0	0	0	0	0	0	0	0	0
r_1282	0	0	0	0	0	0	0	0	0	0	0	0	0	0	0	0	0	0	0	0	0	0	0	0	0	0	0	0	0	0	0	0	0	0	0	0	0	0	0	0	0	0	0	0	0	0	0	0	0
r_1283	0	0	0	0	0	0	0	0	0	0	0	0	0	0	0	0	0	0	0	0	0	0	0	0	0	0	0	0	0	0	0	0	0	0	0	0	0	0	0	0	0	0	0	0	0	0	0	0	0
r_1284	0	0	0	0	0	0	0	0	0	0	0	0	0	0	0	0	0	0	0	0	0	0	0	0	0	0	0	0	0	0	0	0	0	0	0	0	0	0	0	0	0	0	0	0	0	0	0	0	0
r_1285	0	0	0	0	0	0	0	0	0	0	0	0	0	0	0	0	0	0	0	0	0	0	0	0	0	0	0	0	0	0	0	0	0	0	0	0	0	0	0	0	0	0	0	0	0	0	0	0	0
r_1288	0	0	0	0	0	0	0	0	0	0	0	0	0	0	0	0	0	0	0	0	0	0	0	0	0	0	0	0	0	0	0	0	0	0	0	0	0	0	0	0	0	0	0	0	0	0	0	0	0
r_1289	0	0	0	0	0	0	0	0	0	0	0	0	0	0	0	0	0	0	0	0	0	0	0	0	0	0	0	0	0	0	0	0	0	0	0	0	0	0	0	0	0	0	0	0	0	0	0	0	0
r_1290	0	0	0	0	0	0	0	0	0	0	0	0	0	0	0	0	0	0	0	0	0	0	0	0	0	0	0	0	0	0	0	0	0	0	0	0	0	0	0	0	0	0	0	0	0	0	0	0	0
r_1291	0	0	0	0	0	0	0	0	0	0	0	0	0	0	0	0	0	0	0	0	0	0	0	0	0	0	0	0	0	0	0	0	0	0	0	0	0	0	0	0	0	0	0	0	0	0	0	0	0
r_1298	0	0	0	0	0	0	1.1315e-06	0	0	0	0	0	0	0	0	0	0	0	0	0	0	0	0	0	0	0	0	0	0	0	0	0.000688388	0	0	0	0	0	0	0	0	0	0	0	0	0	0	0	0	0
r_1302	0	0	0	0	0	0	0	0	0	0	0	0	0	0	0	0	0	0	0	0	0	0	0	0	0	0	0	0	0	0	0	0	0	0	0	0	0	0	0	0	0	0	0	0	0	0	0	0	0
r_1305	0	0	0	0	0.00217168	0	0	0.00217168	0.00217167	0.00217168	0.00214866	0	0	0	0	0.00215705	0.00216275	0	0.00217168	0.00217168	0	0	0.00217168	0	0.00217168	0.00217168	0.00217168	0	0	0.00217168	0	0	0.00217168	0	0.00217168	0.00151926	0.00215705	0.00217168	0	0.00217167	0.00217165	0	0.00217168	0.00217153	0	0.00217168	0.00217168	0.00217163	0
r_1310	0	0	0	0	0	0	0	0	0	0	0	0	0	0	0	0	0	0	0	0	0	0	0	0	0	0	0	0	0	0	0	0	0	0	0	0	0	0	0	0	0	0	0	0	0	0	0	0	0
r_1356	0	0	0	0	0	0	0	0	0	0	0	0	0	0	0	0	0	0	0	0	0	0	0	0	0	0	0	0	0	0	0	0	0	0	0	0	0	0	0	0	0	0	0	0	0	0	0	0	0
r_1357	0	0	0	0	0	0	0	0	0	0	0	0	0	0	0	0	0	0	0	0	0	0	0	0	0	0	0	0	0	0	0	0	0	0	0	1.16755e-05	0	0	0	0	0	0	0	0	0	0	0	0	0
r_1358	1.29321e-05	0	0	0	1.31499e-05	0	0	1.31499e-05	8.87347e-06	1.31499e-05	1.05531e-05	0	0	2.25795e-07	0	7.46449e-06	1.30959e-05	0	1.31499e-05	1.31499e-05	0	0	1.31499e-05	0	1.31499e-05	1.31499e-05	1.31499e-05	0	0	1.31499e-05	0	0	1.31499e-05	0	1.31499e-05	0	1.05531e-05	1.31499e-05	0	9.29524e-06	1.31498e-05	0	1.31499e-05	1.31491e-05	5.72303e-05	1.31499e-05	1.31499e-05	1.31496e-05	0
r_1359	4.369e-05	0	0	0	4.44258e-05	0	0	4.44258e-05	4.82883e-05	4.44258e-05	4.1793e-05	0	0	0	0	4.49516e-05	4.42431e-05	0	4.44258e-05	4.44258e-05	0	0	4.44258e-05	0	4.44258e-05	4.44258e-05	4.44258e-05	0	0	4.44258e-05	0	0	4.44258e-05	0	4.44258e-05	0	4.17931e-05	4.44258e-05	0	4.76001e-05	4.44253e-05	0	4.44258e-05	4.44229e-05	0	4.44258e-05	4.44258e-05	4.44248e-05	0
r_1360	0	0	0	0	0	0	0	0	0	0	0	0	0	0	0	0	0	0	0	0	0	0	0	0	0	0	0	0	0	0	0	0	0	0	0	0	0	0	0	0	0	0	0	0	0	0	0	0	0
r_1361	0	0	0	0	0	0	0	0	0	0	0	0	0	0	0	0	0	0	0	0	0	0	0	0	0	0	0	0	0	0	0	0	0	0	0	0	0	0	0	0	0	0	0	0	0	0	0	0	0
r_1362	0	0	0	0	0	0	0	0	0	0	0	0	0	0	0	0	0	0	0	0	0	0	0	0	0	0	0	0	0	0	0	0	0	0	0	0	0	0	0	0	0	0	0	0	0	0	0	0	0
r_1363	0	0	0	0	0	0	0	0	0	0	0	0	0	0	0	0	0	0	0	0	0	0	0	0	0	0	0	0	0	0	0	0	0	0	0	0	0	0	0	0	0	0	0	0	0	0	0	0	0
r_1364	0	0	0	0	0	0	0	0	0	0	0	0	0	0	0	0	0	0	0	0	0	0	0	0	0	0	0	0	0	0	0	0	0	0	0	0	0	0	0	0	0	0	0	0	0	0	0	0	0
r_1365	0	0	0	0	0	0	0	0	0	0	0	0	0	0	0	0	0	0	0	0	0	0	0	0	0	0	0	0	0	0	0	0	0	0	0	0	0	0	0	0	0	0	0	0	0	0	0	0	0
r_1366	0	0	0	0	0	0	0	0	0	0	0	0	0	0	0	0	0	0	0	0	0	0	0	0	0	0	0	0	0	0	0	0	0	0	0	0	0	0	0	0	0	0	0	0	0	0	0	0	0
r_1367	0	0	0	0	0	0	0	0	0	0	0	0	0	0	0	0	0	0	0	0	0	0	0	0	0	0	0	0	0	0	0	0	0	0	0	0	0	0	0	0	0	0	0	0	0	0	0	0	0
r_1368	0	0	0	0	0	0	0	0	0	0	0	0	0	0	0	0	0	0	0	0	0	0	0	0	0	0	0	0	0	0	0	0	0	0	0	0	0	0	0	0	0	0	0	0	0	0	0	0	0
r_1369	0	0	0	0	0	0	0	0	0	0	0	0	0	0	0	0	0	0	0	0	0	0	0	0	0	0	0	0	0	0	0	0	0	0	0	0	0	0	0	0	0	0	0	0	0	0	0	0	0
r_1370	0	0	0	0	0	0	0	0	0	0	0	0	0	0	0	0	0	0	0	0	0	0	0	0	0	0	0	0	0	0	0	0	0	0	0	0	0	0	0	0	0	0	0	0	0	0	0	0	0
r_1371	0	0	0	0	0	0	0	0	0	0	0	0	0	0	0	0	0	0	0	0	0	0	0	0	0	0	0	0	0	0	0	0	0	0	0	0	0	0	0	0	0	0	0	0	0	0	0	0	0
r_1372	0	0	0	0	0	0	0	0	0	0	0	0	0	0	0	0	0	0	0	0	0	0	0	0	0	0	0	0	0	0	0	0	0	0	0	0	0	0	0	0	0	0	0	0	0	0	0	0	0
r_1373	0	0	0	0	0	0	0	0	0	0	0	0	0	0	0	0	0	0	0	0	0	0	0	0	0	0	0	0	0	0	0	0	0	0	0	0	0	0	0	0	0	0	0	0	0	0	0	0	0
r_1374	0	0	0	0	0	0	0	0	0	0	0	0	0	0	0	0	0	0	0	0	0	0	0	0	0	0	0	0	0	0	0	0	0	0	0	0	0	0	0	0	0	0	0	0	0	0	0	0	0
r_1375	0	0	0	0	0	0	0	0	0	0	0	0	0	0	0	0	0	0	0	0	0	0	0	0	0	0	0	0	0	0	0	0	0	0	0	0	0	0	0	0	0	0	0	0	0	0	0	0	0
r_1416	0	0	0	0	0	0	0	0	0	0	0	0	0	0	0	0	0	0	0	0	0	0	0	0	0	0	0	0	0	0	0	0	0	0	0	0	0	0	0	0	0	0	0	0	0	0	0	0	0
r_1417	0	0	0	0	0	0	0	0	0	0	0	0	0	0	0	0	0	0	0	0	0	0	0	0	0	0	0	0	0	0	0	0	0	0	0	0	0	0	0	0	0	0	0	0	0	0	0	0	0
r_1418	0	0	0	0	0	0	0	0	0	0	0	0	0	0	0	0	0	0	0	0	0	0	0	0	0	0	0	0	0	0	0	0	0	0	0	0	0	0	0	0	0	0	0	0	0	0	0	0	0
r_1419	0	0	0	0	0	0	0	0	0	0	0	0	0	0	0	0	0	0	0	0	0	0	0	0	0	0	0	0	0	0	0	0	0	0	0	0	0	0	0	0	0	0	0	0	0	0	0	0	0
r_1420	0	0	0	0	0	0	0	0	0	0	0	0	0	0	0	0	0	0	0	0	0	0	0	0	0	0	0	0	0	0	0	0	0	0	0	0	0	0	0	0	0	0	0	0	0	0	0	0	0
r_1421	0	0	0	0	0	0	0	0	0	0	0	0	0	0	0	0	0	0	0	0	0	0	0	0	0	0	0	0	0	0	0	0	0	0	0	0	0	0	0	0	0	0	0	0	0	0	0	0	0
r_1422	0	0	0	0	0	0	0	0	0	0	0	0	0	0	0	0	0	0	0	0	0	0	0	0	0	0	0	0	0	0	0	0	0	0	0	0	0	0	0	0	0	0	0	0	0	0	0	0	0
r_1423	0	0	0	0	0	0	0	0	0	0	0	0	0	0	0	0	0	0	0	0	0	0	0	0	0	0	0	0	0	0	0	0	0	0	0	0	0	0	0	0	0	0	0	0	0	0	0	0	0
r_1424	0	0	0	0	0	0	0	0	0	0	0	0	0	0	0	0	0	0	0	0	0	0	0	0	0	0	0	0	0	0	0	0	0	0	0	0	0	0	0	0	0	0	0	0	0	0	0	0	0
r_1425	0	0	0	0	0	0	0	0	0	0	0	0	0	0	0	0	0	0	0	0	0	0	0	0	0	0	0	0	0	0	0	0	0	0	0	0	0	0	0	0	0	0	0	0	0	0	0	0	0
r_1426	0	0	0	0	0	0	0	0	0	0	0	0	0	0	0	0	0	0	0	0	0	0	0	0	0	0	0	0	0	0	0	0	0	0	0	0	0	0	0	0	0	0	0	0	0	0	0	0	0
r_1427	0	0	0	0	0	0	0	0	0	0	0	0	0	0	0	0	0	0	0	0	0	0	0	0	0	0	0	0	0	0	0	0	0	0	0	0	0	0	0	0	0	0	0	0	0	0	0	0	0
r_1428	0	0	0	0	0	0	0	0	0	0	0	0	0	0	0	0	0	0	0	0	0	0	0	0	0	0	0	0	0	0	0	0	0	0	0	0	0	0	0	0	0	0	0	0	0	0	0	0	0
r_1429	0	0	0	0	0	0	0	0	0	0	0	0	0	0	0	0	0	0	0	0	0	0	0	0	0	0	0	0	0	0	0	0	0	0	0	0	0	0	0	0	0	0	0	0	0	0	0	0	0
r_1438	0	0	0	0	0	0	0	0	0	0	0	0	0	0	0	0	0	0	0	0	0	0	0	0	0	0	0	0	0	0	0	0	0	0	0	0	0	0	0	0	0	0	0	0	0	0	0	0	0
r_1441	0	0	0	0	0	0	0	0	0	0	0	0	0	0	0	0	0	0	0	0	0	0	0	0	0	0	0	0	0	0	0	0	0	0	0	0	0	0	0	0	0	0	0	0	0	0	0	0	0
r_1445	0	0	0	0	0	0	0	0	0	0	0	0	0	0	0	0	0	0	0	0	0	0	0	0	0	0	0	0	0	0	0	0	0	0	0	0	0	0	0	0	0	0	0	0	0	0	0	0	0
r_1446	0.000668531	0	0	0	0.00067979	0	0	0.00067979	0.000679788	0.00067979	0.00064276	0	0	0	0	0.00064276	0.000676994	0	0.00067979	0.00067979	0	0	0.00067979	0	0.00067979	0.00067979	0.00067979	0	0	0.00067979	0	0	0.00067979	0	0.00067979	0	0.000642761	0.00067979	0	0.000679788	0.000679783	0	0.00067979	0	0	0.00067979	0.00067979	0	0
r_1447	0	0	0	0	0	0	0	0	0	0	0	0	0	0	0	0	0	0	0	0	0	0	0	0	0	0	0	0	0	0	0	0	0	0	0	0	0	0	0	0	0	0	0	0	0	0	0	0	0
r_1448	0	0	0	0	0	0	0	0	0	0	0	0	0	0	0	0	0	0	0	0	0	0	0	0	0	0	0	0	0	0	0	0	0	0	0	0	0	0	0	0	0	0	0	0	0	0	0	0	0
r_1449	0	0	0	0	0	0	0	0	0	0	0	0	0	0	0	0	0	0	0	0	0	0	0	0	0	0	0	0	0	0	0	0	0	0	0	0	0	0	0	0	0	0	0	0	0	0	0	0	0
r_1450	0	0	0	-2.87292e-09	0	0	0	0	0	0	0	0	0	0	0	0	0	0	0	0	0	0	0	0	0	0	0	0	0	0	0	0	0	0	0	0	0	0	0	0	0	0	0	0	0	0	0	0	0
r_1451	0	0	0	0	0	0	0	0	0	0	0	0	0	0	0	0	0	0	0	0	0	0	0	0	0	0	0	0	0	0	0	0	0	0	0	0	0	0	0	0	0	0	0	0	0	0	0	0	0
r_1452	0	0	0	0	0	0	0	0	0	0	0	0	0	0	0	0	0	0	0	0	0	0	0	0	0	0	0	0	0	0	0	0	0	0	0	0	0	0	0	0	0	0	0	0	0	0	0	0	0
r_1453	0	0	0	0	0	0	0	0	0	0	0	0	0	0	0	0	0	0	0	0	0	0	0	0	0	0	0	0	0	0	0	0	0	0	0	0	0	0	0	0	0	0	0	0	0	0	0	0	0
r_1454	0	0	0	0	0	0	0	0	0	0	0	0	0	0	0	0	0	0	0	0	0	0	0	0	0	0	0	0	0	0	0	0	0	0	0	0	0	0	0	0	0	0	0	0	0	0	0	0	0
r_1455	0	0	0	0	0	0	0	0	0	0	0	0	0	0	0	0	0	0	0	0	0	0	0	0	0	0	0	0	0	0	0	0	0	0	0	0	0	0	0	0	0	0	0	0	0	0	0	0	0
r_1456	0	0	0	0	0	0	0	0	0	0	0	0	0	0	0	0	0	0	0	0	0	0	0	0	0	0	0	0	0	0	0	0	0	0	0	0	0	0	0	0	0	0	0	0	0	0	0	0	0
r_1457	0	0	0	0	0	0	0	0	0	0	0	0	0	0	0	0	0	0	0	0	0	0	0	0	0	0	0	0	0	0	0	0	0	0	0	0	0	0	0	0	0	0	0	0	0	0	0	0	0
r_1458	0	0	0	0	0	0	0	0	0	0	0	0	0	0	0	0	0	0	0	0	0	0	0	0	0	0	0	0	0	0	0	0	0	0	0	0	0	0	0	0	0	0	0	0	0	0	0	0	0
r_1459	0	0	0	0	0	0	0	0	0	0	0	0	0	0	0	0	0	0	0	0	0	0	0	0	0	0	0	0	0	0	0	0	0	0	0	0	0	0	0	0	0	0	0	0	0	0	0	0	0
r_1460	0	0	0	0	0	0	0	0	0	0	0	0	0	0	0	0	0	0	0	0	0	0	0	0	0	0	0	0	0	0	0	0	0	0	0	0	0	0	0	0	0	0	0	0	0	0	0	0	0
r_1461	0	0	0	0	0	0	0	0	0	0	0	0	0	0	0	0	0	0	0	0	0	0	0	0	0	0	0	0	0	0	0	0	0	0	0	0	0	0	0	0	0	0	0	0	0	0	0	0	0
r_1462	0	0	0	0	0	0	0	0	0	0	0	0	0	0	0	0	0	0	0	0	0	0	0	0	0	0	0	0	0	0	0	0	0	0	0	0	0	0	0	0	0	0	0	0	0	0	0	0	0
r_1463	0	0	0	0	0	0	0	0	0	0	0	0	0	0	0	0	0	0	0	0	0	0	0	0	0	0	0	0	0	0	0	0	0	0	0	0	0	0	0	0	0	0	0	0	0	0	0	0	0
r_1464	0	0	0	0	0	0	0	0	0	0	0	0	0	0	0	0	0	0	0	0	0	0	0	0	0	0	0	0	0	0	0	0	0	0	0	0	0	0	0	0	0	0	0	0	0	0	0	0	0
r_1465	0	0	0	0	0	0	0	0	0	0	0	0	0	0	0	0	0	0	0	0	0	0	0	0	0	0	0	0	0	0	0	0	0	0	0	0	0	0	0	0	0	0	0	0	0	0	0	0	0
r_1466	0	0	0	0	0	0	0	0	0	0	0	0	0	0	0	0	0	0	0	0	0	0	0	0	0	0	0	0	0	0	0	0	0	0	0	0	0	0	0	0	0	0	0	0	0	0	0	0	0
r_1467	0	0	0	0	0	0	0	0	0	0	0	0	0	0	0	0	0	0	0	0	0	0	0	0	0	0	0	0	0	0	0	0	0	0	0	0	0	0	0	0	0	0	0	0	0	0	0	0	0
r_1468	0	0	0	0	0	0	0	0	0	0	0	0	0	0	0	0	0	0	0	0	0	0	0	0	0	0	0	0	0	0	0	0	0	0	0	0	0	0	0	0	0	0	0	0	0	0	0	0	0
r_1469	0	0	0	0	0	0	0	0	0	0	0	0	0	0	0	0	0	0	0	0	0	0	0	0	0	0	0	0	0	0	0	0	0	0	0	0	0	0	0	0	0	0	0	0	0	0	0	0	0
r_1470	0	0	0	0	0	0	0	0	0	0	0	0	0	0	0	0	0	0	0	0	0	0	0	0	0	0	0	0	0	0	0	0	0	0	0	0	0	0	0	0	0	0	0	0	0	0	0	0	0
r_1471	0	0	0	0	0	0	0	0	0	0	0	0	0	0	0	0	0	0	0	0	0	0	0	0	0	0	0	0	0	0	0	0	0	0	0	0	0	0	0	0	0	0	0	0	0	0	0	0	0
r_1472	0	0	0	0	0	0	0	0	0	0	0	0	0	0	0	0	0	0	0	0	0	0	0	0	0	0	0	0	0	0	0	0	0	0	0	0	0	0	0	0	0	0	0	0	0	0	0	0	0
r_1473	0	0	0	0	0	0	0	0	0	0	0	0	0	0	0	0	0	0	0	0	0	0	0	0	0	0	0	0	0	0	0	0	0	0	0	0	0	0	0	0	0	0	0	0	0	0	0	0	0
r_1474	0	0	0	0	0	0	0	0	0	0	0	0	0	0	0	0	0	0	0	0	0	0	0	0	0	0	0	0	0	0	0	0	0	0	0	0	0	0	0	0	0	0	0	0	0	0	0	0	0
r_1475	0	0	0	0	0	0	0	0	0	0	0	0	0	0	0	0	0	0	0	0	0	0	0	0	0	0	0	0	0	0	0	0	0	0	0	0	0	0	0	0	0	0	0	0	0	0	0	0	0
r_1476	0	0	0	0	0	0	0	0	0	0	0	0	0	0	0	0	0	0	0	0	0	0	0	0	0	0	0	0	0	0	0	0	0	0	0	0	0	0	0	0	0	0	0	0	0	0	0	0	0
r_1477	0	0	0	0	0	0	0	0	0	0	0	0	0	0	0	0	0	0	0	0	0	0	0	0	0	0	0	0	0	0	0	0	0	0	0	0	0	0	0	0	0	0	0	0	0	0	0	0	0
r_1478	0	0	0	0	0	0	0	0	0	0	0	0	0	0	0	0	0	0	0	0	0	0	0	0	0	0	0	0	0	0	0	0	0	0	0	0	0	0	0	0	0	0	0	0	0	0	0	0	0
r_1479	4.51463e-05	0	0	0	4.59067e-05	0	0	4.59066e-05	0	4.59067e-05	1.49376e-05	0	0	0	0	0	4.57178e-05	0	4.59067e-05	4.59067e-05	0	0	4.59067e-05	0	4.59067e-05	4.59067e-05	4.59067e-05	0	0	4.59067e-05	0	0	4.59067e-05	0	4.59066e-05	0	1.49377e-05	4.59066e-05	0	0	4.59062e-05	0	4.59066e-05	0	0	4.59066e-05	4.59067e-05	4.59056e-05	0
r_1480	0	0	0	0	0	0	0	0	4.82883e-05	0	0	0	0	0	0	2.40876e-05	0	0	0	0	0	0	0	0	0	0	0	0	0	0	0	0	0	0	0	0	0	0	0	3.83835e-05	0	0	0	0	0	0	0	0	0
r_1481	0	0	0	0	0	0	0	0	0	0	0	0	0	0	0	0	0	0	0	0	0	0	0	0	0	0	0	0	0	0	0	0	0	0	0	0	0	0	0	0	0	0	0	0	0	0	0	0	0
r_1482	0	0	0	0	0	0	0	0	0	0	0	0	0	0	0	0	0	0	0	0	0	0	0	0	0	0	0	0	0	0	0	0	0	0	0	0	0	0	0	0	0	0	0	0	0	0	0	0	0
r_1483	0	0	0	0	0	0	0	0	0	0	0	0	0	0	0	0	0	0	0	0	0	0	0	0	0	0	0	0	0	0	0	0	0	0	0	0	0	0	0	0	0	0	0	0	0	0	0	0	0
r_1484	0	0	0	0	0	0	0	0	0	0	0	0	0	0	0	0	0	0	0	0	0	0	0	0	0	0	0	0	0	0	0	0	0	0	0	0	0	0	0	0	0	0	0	0	0	0	0	0	0
r_1485	0	0	0	0	0	0	0	0	0	0	0	0	0	0	0	0	0	0	0	0	0	0	0	0	0	0	0	0	0	0	0	0	0	0	0	0	0	0	0	0	0	0	0	0	0	0	0	0	0
r_1486	0	0	0	0	0	0	0	0	0	0	0	0	0	0	0	0	0	0	0	0	0	0	0	0	0	0	0	0	0	0	0	0	0	0	0	0	0	0	0	0	0	0	0	0	0	0	0	0	0
r_1487	0	0	0	0	0	0	0	0	0	0	0	0	0	0	0	0	0	0	0	0	0	0	0	0	0	0	0	0	0	0	0	0	0	0	0	0	0	0	0	0	0	0	0	0	0	0	0	0	0
r_1488	0	0	0	0	0	0	0	0	0	0	0	0	0	0	0	0	0	0	0	0	0	0	0	0	0	0	0	0	0	0	0	0	0	0	0	0	0	0	0	0	0	0	0	0	0	0	0	0	0
r_1489	0	0	0	0	0	0	0	0	0	0	0	0	0	0	0	0	0	0	0	0	0	0	0	0	0	0	0	0	0	0	0	0	0	0	0	0	0	0	0	0	0	0	0	0	0	0	0	0	0
r_1490	0	0	0	0	0	0	0	0	0	0	0	0	0	0	0	0	0	0	0	0	0	0	0	0	0	0	0	0	0	0	0	0	0	0	0	0	0	0	0	0	0	0	0	0	0	0	0	0	0
r_1491	0	0	0	0	0	0	0	0	0	0	0	0	0	0	0	0	0	0	0	0	0	0	0	0	0	0	0	0	0	0	0	0	0	0	0	0	0	0	0	0	0	0	0	0	0	0	0	0	0
r_1492	0	0	0	0	0	0	0	0	0	0	0	0	0	0	0	0	0	0	0	0	0	0	0	0	0	0	0	0	0	0	0	0	0	0	0	0	0	0	0	0	0	0	0	0	0	0	0	0	0
r_1493	0	0	0	0	0	0	0	0	0	0	0	0	0	0	0	0	0	0	0	0	0	0	0	0	0	0	0	0	0	0	0	0	0	0	0	0	0	0	0	0	0	0	0	0	0	0	0	0	0
r_1494	0	0	0	0	0	0	0	0	0	0	0	0	0	0	0	0	0	0	0	0	0	0	0	0	0	0	0	0	0	0	0	0	0	0	0	0	0	0	0	0	0	0	0	0	0	0	0	0	0
r_1495	0	0	0	0	0	0	0	0	0	0	0	0	0	0	0	0	0	0	0	0	0	0	0	0	0	0	0	0	0	0	0	0	0	0	0	0	0	0	0	0	0	0	0	0	0	0	0	0	0
r_1496	0	0	0	0	0	0	0	0	0	0	0	0	0	0	0	0	0	0	0	0	0	0	0	0	0	0	0	0	0	0	0	0	0	0	0	0	0	0	0	0	0	0	0	0	0	0	0	0	0
r_1497	0	0	0	0	0	0	0	0	0	0	0	0	0	0	0	0	0	0	0	0	0	0	0	0	0	0	0	0	0	0	0	0	0	0	0	0	0	0	0	0	0	0	0	0	0	0	0	0	0
r_1498	0	0	0	0	0	0	0	0	0	0	0	0	0	0	0	0	0	0	0	0	0	0	0	0	0	0	0	0	0	0	0	0	0	0	0	0	0	0	0	0	0	0	0	0	0	0	0	0	0
r_1499	0	0	0	0	0	0	0	0	0	0	0	0	0	0	0	0	0	0	0	0	0	0	0	0	0	0	0	0	0	0	0	0	0	0	0	0	0	0	0	0	0	0	0	0	0	0	0	0	0
r_1500	0	0	0	0	0	0	0	0	0	0	0	0	0	0	0	0	0	0	0	0	0	0	0	0	0	0	0	0	0	0	0	0	0	0	0	0	0	0	0	0	0	0	0	0	0	0	0	0	0
r_1501	0	0	0	0	0	0	0	0	0	0	0	0	0	0	0	0	0	0	0	0	0	0	0	0	0	0	0	0	0	0	0	0	0	0	0	0	0	0	0	0	0	0	0	0	0	0	0	0	0
r_1502	0	0	0	0	0	0	0	0	0	0	0	0	0	0	0	0	0	0	0	0	0	0	0	0	0	0	0	0	0	0	0	0	0	0	0	0	0	0	0	0	0	0	0	0	0	0	0	0	0
r_1503	0	0	0	0	0	0	0	0	0	0	0	0	0	0	0	0	0	0	0	0	0	0	0	0	0	0	0	0	0	0	0	0	0	0	0	0	0	0	0	0	0	0	0	0	0	0	0	0	0
r_1504	0	0	0	0	0	0	0	0	0	0	0	0	0	0	0	0	0	0	0	0	0	0	0	0	0	0	0	0	0	0	0	0	0	0	0	0	0	0	0	0	0	0	0	0	0	0	0	0	0
r_1505	0	0	0	0	0	0	0	0	0	0	0	0	0	0	0	0	0	0	0	0	0	0	0	0	0	0	0	0	0	0	0	0	0	0	0	0	0	0	0	0	0	0	0	0	0	0	0	0	0
r_1506	0	0	0	0	0	0	0	0	0	0	0	0	0	0	0	0	0	0	0	0	0	0	0	0	0	0	0	0	0	0	0	0	0	0	0	0	0	0	0	0	0	0	0	0	0	0	0	0	0
r_1507	0	0	0	0	0	0	0	0	0	0	0	0	0	0	0	0	0	0	0	0	0	0	0	0	0	0	0	0	0	0	0	0	0	0	0	0	0	0	0	0	0	0	0	0	0	0	0	0	0
r_1508	0	0	0	0	0	0	0	0	0	0	0	0	0	0	0	0	0	0	0	0	0	0	0	0	0	0	0	0	0	0	0	0	0	0	0	0	0	0	0	0	0	0	0	0	0	0	0	0	0
r_1509	0	0	0	0	0	0	0	0	0	0	0	0	0	0	0	0	0	-5.77283e-09	0	0	0	0	0	0	0	0	0	0	0	0	0	0	0	0	0	0	0	0	0	0	0	0	0	0	0	0	0	0	0
r_1510	0	0	0	-2.5949e-09	0	0	0	0	0	0	0	0	0	0	0	0	0	-5.58661e-09	0	0	0	0	0	0	0	0	0	0	0	0	0	0	0	0	0	0	0	0	0	0	0	0	0	0	0	0	0	0	0
r_1511	0	0	0	0	0	0	0	0	0	0	0	0	0	0	0	0	0	-5.77283e-09	0	0	0	0	0	0	0	0	0	0	0	0	0	0	0	0	0	0	0	0	0	0	0	0	0	0	0	0	0	0	0
r_1512	0	0	0	-2.5949e-09	0	0	0	0	0	0	0	0	0	0	0	0	0	-5.58661e-09	0	0	0	0	0	0	0	0	0	0	0	0	0	0	0	0	0	0	0	0	0	0	0	0	0	0	0	0	0	0	0
r_1513	1.34111e-05	0	0	-2.68139e-09	0	0	0	0	0	0	0	0	0	0	0	0	0	0	0	0	0	0	0	0	0	0	0	0	0	0	0	0	0	0	0	0	0	0	0	0	0	0	0	0	0	1.3637e-05	0	0	0
r_1514	0	0	0	0	0	0	0	0	0	0	0	0	0	0	0	0	0	-5.58661e-09	0	0	0	0	0	0	0	0	0	0	0	0	0	0	0	0	0	0	0	0	0	1.11521e-07	0	0	0	0	0	0	0	0	0
r_1515	0	0	0	0	0	0	0	0	0	0	0	0	0	0	0	0	0	-5.77283e-09	0	0	0	0	0	0	0	0	0	0	0	0	0	0	0	0	0	0	0	0	0	0	0	0	0	0	0	0	0	0	0
r_1516	0	0	0	-2.5949e-09	0	0	0	0	0	0	0	0	0	0	0	0	0	0	0	0	0	0	0	0	0	0	0	0	0	0	0	0	0	0	0	0	0	0	0	0	0	0	0	0	-2.13355e-29	0	0	0	0
r_1517	0	0	0	0	0	0	0	0	0	0	0	0	0	0	0	0	0	-5.77283e-09	0	0	0	0	0	0	0	0	0	0	0	0	0	0	0	0	0	0	0	0	0	0	0	0	0	0	0	0	0	0	0
r_1518	0	0	0	0	0	0	0	0	0	0	0	0	0	0	0	0	0	0	0	0	0	0	0	0	0	0	0	0	0	0	0	0	0	0	0	0	0	0	0	0	0	0	0	0	0	0	0	0	0
r_1519	0	0	0	0	0	0	0	0	0	0	0	0	0	0	0	0	0	0	0	0	0	0	0	0	0	0	0	0	0	0	0	0	0	0	0	0	0	0	0	0	0	0	0	0	0	0	0	0	0
r_1520	0	0	0	0	0	0	0	0	0	0	0	0	0	0	0	0	0	0	0	0	0	0	0	0	0	0	0	0	0	0	0	0	0	0	0	0	0	0	0	0	0	0	0	0	0	0	0	0	0
r_1521	0	0	0	0	0	0	0	0	0	0	0	0	0	0	0	0	0	0	0	0	0	0	0	0	0	0	0	0	0	0	0	0	0	0	0	0	0	0	0	0	0	0	0	0	0	0	0	0	0
r_1522	0	0	0	0	0	0	0	0	0	0	0	0	0	0	0	0	0	0	0	0	0	0	0	0	0	0	0	0	0	0	0	0	0	0	0	0	0	0	0	0	0	0	0	0	0	0	0	0	0
r_1523	0	0	0	0	0	0	0	0	0	0	0	0	0	0	0	0	0	0	0	0	0	0	0	0	0	0	0	0	0	0	0	0	0	0	0	0	0	0	0	0	0	0	0	0	0	0	0	0	0
r_1524	0	0	0	0	0	0	0	0	0	0	0	0	0	0	0	0	0	0	0	0	0	0	0	0	0	0	0	0	0	0	0	0	0	0	0	0	0	0	0	0	0	0	0	0	0	0	0	0	0
r_1525	0	0	0	0	0	0	0	0	0	0	0	0	0	0	0	0	0	0	0	0	0	0	0	0	0	0	0	0	0	0	0	0	0	0	0	0	0	0	0	0	0	0	0	0	0	0	0	0	0
r_1526	0	0	0	0	0	0	0	0	0	0	0	0	0	0	0	0	0	0	0	0	0	0	0	0	0	0	0	0	0	0	0	0	0	0	0	0	0	0	0	0	0	0	0	0	0	0	0	0	0
r_1527	0	0	0	0	0	0	0	0	0	0	0	0	0	0	0	0	0	0	0	0	0	0	0	0	0	0	0	0	0	0	0	0	0	0	0	0	0	0	0	0	0	0	0	0	0	0	0	0	0
r_1528	0	0	0	0	0	0	0	0	0	0	0	0	0	0	0	0	0	0	0	0	0	0	0	0	0	0	0	0	0	0	0	0	0	0	0	0	0	0	0	0	0	0	0	0	0	0	0	0	0
r_1529	0	0	0	0	0	0	0	0	0	0	0	0	0	0	0	0	0	0	0	0	0	0	0	0	0	0	0	0	0	0	0	0	0	0	0	0	0	0	0	0	0	0	0	0	0	0	0	0	0
r_1530	0	0	0	0	0	0	0	0	0	0	0	0	0	0	0	0	0	0	0	0	0	0	0	0	0	0	0	0	0	0	0	0	0	0	0	0	0	0	0	0	0	0	0	0	0	0	0	0	0
r_1531	0	0	0	0	0	0	0	0	0	0	0	0	0	0	0	0	0	0	0	0	0	0	0	0	0	0	0	0	0	0	0	0	0	0	0	0	0	0	0	0	0	0	0	0	0	0	0	0	0
r_1532	0	0	0	0	0	0	0	0	0	0	0	0	0	0	0	0	0	0	0	0	0	0	0	0	0	0	0	0	0	0	0	0	0	0	0	0	0	0	0	0	0	0	0	0	0	0	0	0	0
r_1533	0	0	0	0	0	0	0	0	0	0	0	0	0	0	0	0	0	0	0	0	0	0	0	0	0	0	0	0	0	0	0	0	0	0	0	0	0	0	0	0	0	0	0	0	0	0	0	0	0
r_1534	0	0	0	0	0	0	0	0	0	0	0	0	0	0	0	0	0	0	0	0	0	0	0	0	0	0	0	0	0	0	0	0	0	0	0	0	0	0	0	0	0	0	0	0	0	0	0	0	0
r_1535	0	0	0	0	0	0	0	0	0	0	0	0	0	0	0	0	0	0	0	0	0	0	0	0	0	0	0	0	0	0	0	0	0	0	0	0	0	0	0	0	0	0	0	0	0	0	0	0	0
r_1536	0	0	0	0	0	0	0	0	0	0	0	0	0	0	0	0	0	0	0	0	0	0	0	0	0	0	0	0	0	0	0	0	0	0	0	0	0	0	0	0	0	0	0	0	0	0	0	0	0
r_1537	0	0	0	0	0	0	0	0	0	0	0	0	0	0	0	0	0	0	0	0	0	0	0	0	0	0	0	0	0	0	0	0	0	0	0	0	0	0	0	0	0	0	0	0	0	0	0	0	0
r_1538	0	0	0	0	0	0	0	0	0	0	0	0	0	0	0	0	0	0	0	0	0	0	0	0	0	0	0	0	0	0	0	0	0	0	0	0	0	0	0	0	0	0	0	0	0	0	0	0	0
r_1539	0	0	0	0	0	0	0	0	0	0	0	0	0	0	0	0	0	0	0	0	0	0	0	0	0	0	0	0	0	0	0	0	0	0	0	0	0	0	0	0	0	0	0	0	0	0	0	0	0
r_1540	0	0	0	0	0	0	0	0	0	0	0	0	0	0	0	0	0	0	0	0	0	0	0	0	0	0	0	0	0	0	0	0	0	0	0	0	0	0	0	0	0	0	0	0	0	0	0	0	0
r_1541	0	0	0	0	0	0	0	0	0	0	0	0	0	0	0	0	0	0	0	0	0	0	0	0	0	0	0	0	0	0	0	0	0	0	0	0	0	0	0	0	0	0	0	0	0	0	0	0	0
r_1542	0	0	0	0	0	0	0	0	0	0	0	0	0	0	0	0	0	0	0	0	0	0	0	0	0	0	0	0	0	0	0	0	0	0	0	0	0	0	0	0	0	0	0	0	0	0	0	0	0
r_1543	0.150683	0.0602994	0.15248	7.06161e-06	0.15322	0.148925	0.148165	0.15322	0.15322	0.15322	0.15322	0.114701	0.130902	0.000554996	0.140885	0.15322	0.15259	1.51979e-05	0.15322	0.15322	0	0.00153301	0.15322	0.116747	0.15322	0.15322	0.15322	0.150251	0.152618	0.15322	0.0107352	0.144287	0.15322	0.15059	0.15322	0.153212	0.15322	0.15322	0.00689491	0.15322	0.153219	0.0466337	0.15322	0.15321	0.140671	0.15322	0.15322	0.153217	0.147505
r_1545	0	0	0	0	0	0	0	0	0	0	0	0	0	0	0	0	0	0	0	0	0	0	0	0	0	0	0	0	0	0	0	0	0	0	0	0	0	0	0	0	0	0	0	0	0	0	0	0	0
r_1546	0	0	0	0	0	0	0	0	0	0	0	0	0	0	0	0	0	0	0	0	0	0	0	0	0	0	0	0	0	0	0	0	0	0	0	0	0	0	0	0	0	0	0	0	0	0	0	0	0
r_1547	0	0	0	-5.29396e-23	0	0	0	0	0	-8.67362e-19	-8.67362e-19	-8.67362e-19	-8.67362e-19	0	0	-8.67362e-19	-6.81014e-19	1.05879e-22	-8.67362e-19	-8.67362e-19	1.46538e-14	-6.77626e-21	-8.67362e-19	-8.67362e-19	-8.67362e-19	8.67362e-19	-8.67362e-19	0	0	-8.67362e-19	5.42101e-20	-8.67362e-19	-8.67362e-19	-6.06476e-19	-8.67362e-19	-8.67362e-19	0	0	4.06576e-20	-8.67362e-19	-4.5401e-19	-2.1684e-19	-8.67362e-19	-8.67362e-19	0	0	-8.67362e-19	0	-8.67362e-19
r_1548	0	0	0	0	0	0	0	0	0	0	0	0	0	0	0	0	0	0	0	0	8.98869e-17	0	0	0	0	0	0	0	0	0	0	0	0	0	0	0	0	0	0	0	0	0	0	0	0	0	0	0	0
r_1549	0	0	0	0	0	0	0	0	0	0	0	0	-3.00794e-28	0	0	0	0	0	0	0	0	0	0	0	0	0	0	0	0	0	0	0	0	0	0	0	0	0	0	0	0	0	0	0	4.00911e-25	0	0	0	0
r_1550	0	0	0	0	0	0	0	0	0	0	0	0	0	0	5.65064e-24	0	0	0	0	0	0	0	0	0	0	0	0	0	0	0	-2.03392e-25	0	0	0	0	0	0	0	0	0	0	-2.69496e-34	0	0	0	1.00937e-25	0	0	-2.15597e-33
r_1551	0	0	0	0	0	0	0	0	0	0	0	0	0	0	0	0	0	0	0	0	0	0	0	0	0	0	0	0	0	0	0	0	0	0	0	0	0	0	0	0	0	0	0	0	0	0	0	0	0
r_1552	1.13687e-13	1.13687e-13	1.13687e-13	1.13687e-13	1.13687e-13	1.13687e-13	1.13687e-13	1.13687e-13	1.13687e-13	1.13687e-13	1.13687e-13	1.13687e-13	1.13687e-13	1.13687e-13	1.13687e-13	1.13687e-13	1.13687e-13	1.13687e-13	1.13687e-13	1.13687e-13	1.13687e-13	1.13687e-13	1.13687e-13	1.13687e-13	1.13687e-13	1.13687e-13	1.13687e-13	0	1.13687e-13	1.13687e-13	1.13687e-13	1.13687e-13	1.13687e-13	0	1.13687e-13	1.13687e-13	1.13687e-13	1.13687e-13	1.13687e-13	1.13687e-13	1.13687e-13	0	1.13687e-13	1.13687e-13	0	1.13687e-13	1.13687e-13	1.13687e-13	1.13687e-13
r_1553	0	0	0	0	0	0	0	0	0	0	0	0	0	0	0	0	0	0	0	0	0	0	0	0	0	0	0	0	0	0	0	0	0	0	0	0	0	0	0	0	0	0	0	0	0	0	0	0	0
r_1554	0	0	0	0	0	0	0	0	0	0	0	0	0	0	0	0	0	0	0	0	0	0	0	0	0	0	0	0	0	0	0	0	0	0	0	0	0	0	0	0	0	0	0	0	0	0	0	0	0
r_1555	-240.468	-254.893	-239.882	-264.249	-239.208	-240.99	-241.117	-239.208	-239.207	-239.208	-239.209	-246.459	-243.949	-264.164	-242.38	-239.208	-239.821	-264.248	-239.208	-239.208	0	-264.012	-239.208	-246.144	-239.208	-239.205	-239.208	-240.692	-239.797	-239.208	-262.585	-241.804	-239.208	-240.596	-239.208	-239.217	-239.208	-239.206	-263.181	-239.208	-239.21	-257.014	-239.204	-239.219	-242.414	-239.208	-239.208	-239.212	-241.239
r_1556	-240.468	-254.893	-239.882	-264.249	-239.208	-240.99	-241.117	-239.208	-239.207	-239.208	-239.209	-246.459	-243.949	-264.164	-242.38	-239.208	-239.821	-264.248	-239.208	-239.208	0	-264.012	-239.208	-246.144	-239.208	-239.205	-239.208	-240.692	-239.797	-239.208	-262.585	-241.804	-239.208	-240.596	-239.208	-239.217	-239.208	-239.206	-263.181	-239.208	-239.21	-257.014	-239.204	-239.219	-242.414	-239.208	-239.208	-239.212	-241.239
r_1557	0	0	0	0	0	0	0	0	0	0	0	0	0	0	0	0	0	0	0	0	0	0	0	0	0	0	0	0	0	0	0	0	0	0	0	0	0	0	0	0	0	0	0	0	0	0	0	0	0
r_1558	0.0003139	0.000108647	0.000274739	9.85065e-09	0.000319186	0.000268333	0.000266963	0.000319186	0.000319186	0.000319186	0.000316767	0.000206668	0.000235859	1e-06	0.000253847	0.000316789	0.000317874	-5.57282e-39	0.000319186	0.000319186	0	2.76218e-06	0.000319186	0.000210354	0.000319186	0.000319186	0.000319186	0.000270721	0.000274987	0.000319186	1.93426e-05	0.000259976	0.000319186	0.000271333	0.000319186	0.000285099	0.000316768	0.000319186	1.24232e-05	0.000319186	0.000319183	8.40245e-05	0.000319186	0.000319165	0.000253461	0.000319186	0.000319186	0.000319179	0.000265774
r_1559	-0.000103704	-4.14997e-05	-0.000104941	-4.85999e-09	-0.00010545	-0.000102494	-0.000101971	-0.00010545	-0.00010545	-0.00010545	-0.00010545	-7.89403e-05	-9.00903e-05	-2.25795e-07	-9.69612e-05	-0.00010545	-0.000105017	-1.04632e-08	-0.00010545	-0.00010545	0	-1.05506e-06	-0.00010545	-8.03484e-05	-0.00010545	-0.00010545	-0.00010545	-0.000105356	-0.000105036	-0.00010545	-0.000104779	-9.93024e-05	-0.00010545	-0.00010364	-0.00010545	-0.000105444	-0.00010545	-0.00010545	-9.84268e-05	-0.00010545	-0.000105449	-3.20946e-05	-0.00010545	-0.000105443	-9.68139e-05	-0.00010545	-0.00010545	-0.000105448	-0.000101517
r_1560	0	0	0	0	0	0	0	0	0	0	0	0	0	0	0	0	0	0	0	0	0	0	0	0	0	0	0	0	0	0	0	0	0	0	0	0	0	0	0	0	0	0	0	0	0	0	0	0	0
r_1562	0	0	0	-3.35174e-09	0	-2.15399e-34	0	0	0	0	0	0	0	0	1.4424e-36	0	0	-1.24233e-08	0	0	0	0	0	-7.48248e-37	0	0	0	3.84641e-36	0	0	-3.84641e-35	0	0	0	0	0	0	0	9.61603e-37	0	0	-9.61603e-36	0	0	0	0	0	0	9.61603e-37
r_1563	0	0	0	0	0	0	0	0	0	0	0	0	0	0	0	0	0	0	0	0	0	0	0	0	0	0	0	0	0	0	0	0	0	0	0	0	0	0	0	0	0	0	0	0	0	0	0	0	0
r_1564	0	0	0	0	0	0	0	0	0	0	0	0	0	0	0	0	0	0	0	0	0	0	0	0	0	0	0	0	0	0	0	0	0	0	0	0	0	0	0	0	0	0	0	0	0	0	0	0	0
r_1565	0	0	0	0	0	0	0	0	0	0	0	0	0	0	0	0	0	0	0	0	0	0	0	0	0	0	0	0	0	0	0	0	0	0	0	0	0	0	0	0	0	0	0	0	0	0	0	0	0
r_1566	0	0	0	0	0	0	0	0	0	0	0	0	0	0	0	0	0	0	0	0	0	0	0	0	0	0	0	0	0	0	0	0	0	0	0	0	0	0	0	0	0	0	0	0	0	0	0	0	0
r_1567	-0.0350946	-0.498552	-0.0393756	-0.000178444	-0.0356857	-0.0571114	-0.030478	-0.0356857	-0.0356856	-0.0356857	-0.0356866	-0.227207	-0.0307662	-0.703387	-0.0972154	-0.0356865	-0.0355389	-0.799924	-0.0356857	-0.0356857	-1.53585e-15	-0.792353	-0.0356857	-0.217627	-0.0356857	-0.0356857	-0.0356857	-0.050027	-0.0356403	-0.0356857	-0.746449	-0.0796735	-0.0356857	-0.048805	-0.0356857	-0.0356847	-0.0356866	-0.0356857	-0.765267	-0.0356856	-0.0356853	-0.566924	-0.0356857	-0.0356833	-0.0921888	-0.0356857	-0.0356857	-0.0356848	-0.0641935
r_1568	-0.000289708	-0.288497	-0.00297868	-0.458073	-0.000462059	-0.000452595	-0.016134	-0.000462059	-0.000462058	-0.000462059	-0.000462272	-0.125056	-0.0113295	-0.412274	-0.0424265	-0.000462701	-0.000460159	-1e-06	-0.000462059	-0.000462059	0	-0.46135	-0.000462059	-0.119261	-0.000462059	-0.000462059	-0.000462059	-0.0102572	-0.00242557	-0.000462059	-0.000124179	-4.0958e-05	-0.000462059	-0.00940967	-0.000462059	-0.000462677	-0.000462702	-0.000462059	-0.424408	-0.000462058	-0.000462054	-0.000227493	-0.000462059	-0.000462029	-0.0391802	-0.000462059	-0.000462059	-0.000462048	-0.019905
r_1572	0	-3.46945e-18	-6.93889e-18	0	0	-6.93889e-18	-6.93889e-18	-6.93889e-18	0	1.16295e-31	6.93889e-18	-3.46945e-18	-6.93889e-18	0	-6.93889e-18	0	0	0	1.16295e-31	1.16295e-31	0	-5.42101e-20	1.16295e-31	-3.46945e-18	1.16295e-31	0	1.16295e-31	0	-6.93889e-18	1.16295e-31	-4.33681e-19	3.89985e-26	1.16295e-31	-6.93889e-18	-7.44285e-30	0	0	-6.93889e-18	-2.1684e-19	0	-6.93889e-18	-1.73472e-18	-3.72142e-30	-6.93889e-18	-6.93889e-18	0	1.16295e-31	0	0
r_1573	0	-3.46945e-18	-6.93889e-18	0	0	-6.93889e-18	-6.93889e-18	-6.93889e-18	0	1.16295e-31	6.93889e-18	-3.46945e-18	-6.93889e-18	0	-6.93889e-18	0	0	0	1.16295e-31	1.16295e-31	0	-5.42101e-20	1.16295e-31	-3.46945e-18	1.16295e-31	0	1.16295e-31	0	-6.93889e-18	1.16295e-31	-4.33681e-19	3.89985e-26	1.16295e-31	-6.93889e-18	-7.44285e-30	0	0	-6.93889e-18	-2.1684e-19	0	-6.93889e-18	-1.73472e-18	-3.72142e-30	-6.93889e-18	-6.93889e-18	0	1.16295e-31	0	0
r_1574	0	-0.430142	-0.0408613	-0.675205	4.81e-12	-0.0558976	-0.057165	-6.55363e-13	4.00157e-12	5.99958e-13	-1.48112e-05	-0.196917	-0.04552	-0.670313	-0.0898975	-1.48112e-05	-5.45083e-12	-0.68565	5.99958e-13	5.99958e-13	0	-0.66829	5.99958e-13	-0.191981	5.99958e-13	7.19257e-12	5.99958e-13	-0.0495914	-0.0402269	5.99958e-13	-0.640314	-0.0740632	5.99958e-13	-0.0480692	-1.6218e-12	-0.000660659	-1.48112e-05	-3.29484e-12	-0.638085	0	2.64755e-12	-0.488109	8.73384e-12	3.72034e-12	-0.085579	-1.83552e-12	5.99958e-13	-0.000279402	-0.0619017
r_1575	0	0	0	0	0	0	0	0	0	0	0	0	0	0	0	0	0	0	0	0	0	0	0	0	0	0	0	0	0	0	0	0	0	0	0	0	0	0	0	0	0	0	0	0	0	0	0	-2.73917e-13	0
r_1576	0	-0.482704	-0.00413812	-0.734685	3.12931e-13	-0.024028	-0.0265058	1.10147e-13	9.74239e-13	-1.74028e-13	-1.05794e-06	-0.198878	-0.00373535	-0.693992	-0.0690028	-1.05794e-06	-3.11588e-13	-0.782533	-1.74028e-13	-1.74028e-13	0	-0.742581	-1.74028e-13	-0.198181	-1.74028e-13	7.88428e-13	-1.74028e-13	-0.0155513	-0.00330262	-1.74028e-13	-0.729222	-0.0493589	-1.74028e-13	-0.0147127	9.52719e-14	-1.05795e-06	-1.05794e-06	-3.5983e-13	-0.716791	0	1.96199e-13	-0.550697	4.32901e-13	3.32597e-13	-0.0636705	-2.40655e-13	-1.74028e-13	-2.23575e-13	-0.0319703
r_1577	0	0	0	0	0	0	0	0	0	0	0	0	0	0	0	0	0	0	0	0	0	0	0	0	0	0	0	0	0	0	0	0	0	0	0	0	0	0	0	0	0	0	0	0	0	0	0	0	0
r_1578	0	0	0	0	0	0	0	0	0	0	0	0	0	0	0	0	0	0	0	0	0	0	0	0	0	0	0	0	0	0	0	0	0	0	0	0	0	0	0	0	0	0	0	0	0	0	0	0	0
r_1579	0	0	0	0	0	0	0	0	0	0	0	0	0	0	0	0	0	0	0	0	0	0	0	0	0	0	0	0	0	0	0	0	0	0	0	0	0	0	0	0	0	0	0	0	0	0	0	0	0
r_1580	0	0	0	0	0	0	0	0	0	0	0	0	0	0	0	0	0	0	0	0	0	0	0	0	0	0	0	0	0	0	0	0	0	0	0	0	0	0	0	0	0	0	0	0	0	0	0	-2.73917e-13	0
r_1581	0	0	0	0	0	0	0	0	0	0	0	0	0	0	0	0	0	0	0	0	0	0	0	0	0	0	0	0	0	0	0	0	0	0	0	0	0	0	0	0	0	0	0	0	0	0	0	0	0
r_1582	0	0	0	0	0	0	0	0	0	0	0	0	0	0	0	0	0	0	0	0	0	0	0	0	0	0	0	0	0	0	0	0	0	0	0	0	0	0	0	0	0	0	0	0	0	0	0	0	0
r_1583	0	0	0	0	0	0	0	0	0	0	0	0	0	0	0	0	0	0	0	0	0	0	0	0	0	0	0	0	0	0	0	0	0	0	0	0	0	0	0	0	0	0	0	0	0	0	0	0	0
r_1585	0	3.69373e-32	-9.72035e-34	-1.85401e-39	7.96291e-30	0	9.72035e-34	0	0	4.97682e-31	-4.97682e-31	9.72035e-33	0	0	0	-3.98145e-30	0	2.37313e-37	4.97682e-31	4.97682e-31	0	0	4.97682e-31	0	4.97682e-31	-1.19444e-29	4.97682e-31	0	-9.72035e-34	4.97682e-31	0	-1.45805e-33	4.97682e-31	0	0	0	0	7.96291e-30	0	-9.72035e-34	-1.99073e-30	0	0	0	0	0	4.97682e-31	-2.28934e-29	0
r_1586	0	0	0	0	0	0	0	0	0	0	0	0	0	0	0	0	0	0	0	0	-1.13687e-13	-1.13687e-13	0	0	0	0	0	1.13687e-13	0	0	0	0	0	1.13687e-13	0	0	0	0	0	0	0	1.13687e-13	0	-1.13687e-13	1.13687e-13	0	0	-1.13687e-13	0
r_1587	0	0	0	0	0	0	0	0	0	0	0	0	0	0	0	0	0	0	0	0	0	0	0	0	0	0	0	0	0	0	0	0	0	0	0	0	0	0	0	0	0	0	0	0	0	0	0	0	0
r_1588	-1000	-1000	-1000	-1000	-1000	-1000	-1000	-1000	-1000	-1000	-1000	-1000	-1000	-1000	-1000	-1000	-1000	-1000	-1000	-1000	-1000	-1000	-1000	-1000	-1000	-1000	-1000	-1000	-1000	-1000	-1000	-1000	-1000	-1000	-1000	-1000	-1000	-1000	-1000	-1000	-1000	-1000	-1000	-1000	-1000	-1000	-1000	-1000	-1000
r_1589	0	0	0	0	0	0	0	0	0	0	0	0	0	0	0	0	0	0	0	0	0	0	0	0	0	0	0	0	0	0	0	0	0	0	0	0	0	0	0	0	0	0	0	0	0	0	0	-2.73917e-13	0
r_1590	0	-0.346077	-0.00275875	-0.000176799	3.99488e-13	-0.0160187	-0.0176705	4.78197e-13	-9.70451e-14	-1.1399e-13	-7.05297e-07	-0.143208	-0.0832347	-0.519799	-0.0460018	-7.05296e-07	-1.32757e-13	-0.571372	-1.1399e-13	-1.1399e-13	0	-0.565711	-1.1399e-13	-0.136025	-1.1399e-13	3.81058e-13	-1.1399e-13	-0.0107378	-0.00220175	-1.1399e-13	-0.531392	-0.032906	-1.1399e-13	-0.00980846	0	-7.05297e-07	-7.05297e-07	-2.33892e-13	-0.545472	0	1.2827e-13	-0.397188	3.77066e-13	2.24333e-13	0	-2.4512e-13	-1.1399e-13	-1.07155e-13	-0.0213136
r_1591	0	0	0	0	0	0	0	0	0	0	0	0	0	0	0	0	0	0	0	0	0	0	0	0	0	0	0	0	0	0	0	0	0	0	0	0	0	0	0	0	0	0	0	0	0	0	0	0	0
r_1595	0	0	0	0	0	0	0	0	0	0	0	0	0	0	0	0	0	0	0	0	0	0	0	0	0	0	0	0	0	0	0	0	0	0	0	0	0	0	0	0	0	0	0	0	0	0	0	0	0
r_1596	-0.0255873	-0.492944	-0.0300308	-0.734686	-0.0260183	-0.0493169	-0.0516656	-0.0260183	-0.0260182	-0.0260183	-0.0260193	-0.218356	-0.0259638	-0.694086	-0.0929265	-0.0260192	-0.0259113	-0.782536	-0.0260183	-0.0260183	0	-0.742841	-0.0260183	-0.218006	-0.0260183	-0.0260183	-0.0260183	-0.0410653	-0.0292187	-0.0260183	-0.731045	-0.0738603	-0.0260183	-0.0402844	-0.0260183	-0.0260179	-0.0260193	-0.0260183	-0.717962	-0.0260182	-0.026018	-0.558615	-0.0260183	-0.0260166	-0.0875578	-0.0260183	-0.0260183	-0.0260177	-0.0570181
r_1597	0	-0.482704	-0.00413812	-0.734685	3.47493e-13	-0.024028	-0.0265058	1.10145e-13	1.06702e-12	-1.39237e-13	-1.05794e-06	-0.198878	-0.00373535	-0.693992	-0.0690028	-1.05795e-06	-4.87029e-13	-0.782533	-1.39237e-13	-1.39237e-13	0	-0.742581	-1.39237e-13	-0.198181	-1.39237e-13	7.18849e-13	-1.39237e-13	-0.0155513	-0.00330262	-1.39237e-13	-0.729222	-0.0493589	-1.39237e-13	-0.0147127	5.9822e-14	-1.05795e-06	-1.05794e-06	-3.69174e-13	-0.716791	0	8.6454e-15	-0.550697	4.68353e-13	3.54182e-13	-0.0636705	-2.48595e-13	-1.39237e-13	-2.23578e-13	-0.0319703
r_1598	0	-5.58201e-28	0	0	0	0	0	0	0	0	0	5.78136e-27	0	0	1.80897e-29	0	0	0	0	0	0	0	0	0	0	0	0	0	0	0	-1.26984e-26	0	0	0	0	0	0	0	3.72144e-25	0	0	0	0	0	0	0	0	0	0
r_1599	0	-5.58201e-28	0	0	0	0	0	0	0	0	0	5.78136e-27	0	0	1.80897e-29	0	0	0	0	0	0	0	0	0	0	0	0	0	0	0	-1.26984e-26	0	0	0	0	0	0	0	3.72144e-25	0	0	0	0	0	0	0	0	0	0
r_1600	0	0	0	0	0	0	0	0	0	0	0	0	0	0	-8.48574e-23	0	0	0	0	0	0	0	0	0	0	0	0	0	0	0	0	0	0	0	0	0	0	0	0	0	0	0	0	0	0	0	0	0	0
r_1601	0	-2.48235e-18	0	2.01309e-21	-6.19151e-31	0	-1.52644e-16	7.61667e-17	7.63219e-17	7.24906e-33	7.63219e-17	-1.5887e-16	3.05287e-16	1.22115e-15	3.38937e-32	7.6477e-17	7.63219e-17	3.66345e-15	7.24906e-33	7.24906e-33	2.4423e-15	-3.05287e-16	7.24906e-33	3.00691e-17	7.24906e-33	7.63219e-17	7.24906e-33	7.63219e-17	7.7722e-17	7.24906e-33	4.08081e-17	0	7.24906e-33	7.63219e-17	8.66817e-30	0	7.63219e-17	-7.63219e-17	2.48425e-16	0	0	1.09393e-15	-7.63219e-17	3.09651e-14	3.05287e-16	1.6885e-28	7.24906e-33	0	1.52644e-16
r_1603	0	0	0	0	0	0	0	0	0	0	0	0	0	0	0	0	0	0	0	0	0	0	0	0	0	0	0	0	0	0	0	0	0	0	0	0	0	0	0	0	0	0	0	0	0	0	0	0	0
r_1604	0	0	0	0	0	0	0	0	0	0	0	0	0	0	0	0	0	0	0	0	0	0	0	0	0	0	0	0	0	0	0	0	0	0	0	0	0	0	0	0	0	0	0	0	0	0	0	-1.22683e-13	0
r_1605	0	0	0	0	0	0	0	0	0	0	0	0	0	0	0	0	0	0	0	0	0	0	0	0	0	0	0	0	0	0	0	0	0	0	0	0	0	0	0	0	0	0	0	0	0	0	0	-1.22683e-13	0
r_1606	0	0	0	0	0	0	0	0	0	0	0	0	0	0	0	0	0	0	0	0	0	0	0	0	0	0	0	0	0	0	0	0	0	0	0	0	0	0	0	0	0	0	0	0	0	0	0	0	0
r_1607	0	0	0	0	0	0	0	0	0	0	0	0	0	0	0	0	0	0	0	0	0	0	0	0	0	0	0	0	0	0	0	0	0	0	0	0	0	0	0	0	0	0	0	0	0	0	0	0	0
r_1608	0	0	0	0	0	0	0	0	0	0	0	0	0	0	0	0	0	0	0	0	0	0	0	0	0	0	0	0	0	0	0	0	0	0	0	0	0	0	0	0	0	0	0	0	0	0	0	0	0
r_1609	0	0	0	3.35286e-28	0	-1.09508e-26	0	0	0	0	0	0	0	0	0	0	0	0	0	0	0	0	0	0	0	0	0	0	0	0	0	0	0	0	0	0	0	0	0	0	0	0	0	0	0	0	0	0	0
r_1610	0	0	0	-3.56853e-28	0	1.09508e-26	0	0	0	0	0	0	0	0	0	0	0	0	0	0	0	0	0	0	0	0	0	0	0	0	0	0	0	0	0	0	0	0	0	0	0	0	0	0	0	0	0	0	0
r_1611	0	2.48235e-18	0	0	6.19145e-31	0	1.52644e-16	-7.61667e-17	-7.63219e-17	-7.25538e-33	-7.63219e-17	1.5887e-16	-3.05287e-16	-1.22115e-15	0	-7.6477e-17	-7.63219e-17	-3.66345e-15	-7.25538e-33	-7.25538e-33	-2.4423e-15	0	-7.25538e-33	0	-7.25538e-33	0	-7.25538e-33	0	0	-7.25538e-33	-4.08081e-17	0	-7.25538e-33	0	-8.66817e-30	0	-7.63219e-17	7.63219e-17	0	0	0	0	7.63219e-17	0	-3.05287e-16	0	-7.25538e-33	0	0
r_1613	0	0	0	0	0	0	0	0	0	0	0	0	0	0	0	0	0	0	0	0	0	0	0	0	0	0	0	0	0	0	0	0	0	0	0	0	0	0	0	0	0	0	0	0	0	0	0	0	0
r_1614	0	0	0	0	0	0	0	0	0	0	0	0	0	0	0	0	0	0	0	0	0	0	0	0	0	0	0	0	0	0	0	0	0	0	0	0	0	0	0	0	0	0	0	0	0	0	0	0	0
r_1615	0	0	0	0	0	0	0	0	0	0	0	0	0	0	0	0	0	0	0	0	15.25	0	0	0	0	0	0	0	0	0	0	0	0	0	0	0	0	0	0	0	0	0	0	0	0	0	0	0	0
r_1616	0	0	0	0	0	0	0	0	0	0	0	0	0	0	0	0	0	0	0	0	0	0	0	0	0	0	0	0	0	0	0	0	0	0	0	0	0	0	0	0	0	0	0	0	0	0	0	0	0
r_1617	0	0	0	0	0	0	0	0	0	0	0	0	0	0	0	0	0	0	0	0	0	0	0	0	0	0	0	0	0	0	0	0	0	0	0	0	0	0	0	0	0	0	0	0	0	0	0	0	0
r_1618	0	0	0	0	0	0	0	0	0	0	0	0	0	0	0	0	0	0	0	0	0	0	0	0	0	0	0	0	0	0	0	0	0	0	0	0	0	0	0	0	0	0	0	0	0	0	0	0	0
r_1619	0	0	0	0	0	0	0	0	0	0	0	0	0	0	0	0	0	0	0	0	0	0	0	0	0	0	0	0	0	0	0	0	0	0	0	0	0	0	0	0	0	0	0	0	0	0	0	0	0
r_1620	0	0	0	0	0	0	0	0	0	0	0	0	0	0	0	0	0	0	0	0	0	0	0	0	0	0	0	0	0	0	0	0	0	0	0	0	0	0	0	0	0	0	0	0	0	0	0	0	0
r_1621	0	0	0	0	0	0	0	0	0	0	0	0	0	0	0	0	0	0	0	0	0	0	0	0	0	0	0	0	0	0	0	0	0	0	0	0	0	0	0	0	0	0	0	0	0	0	0	0	0
r_1622	0	0	0	0	0	0	0	0	0	0	0	0	0	0	0	0	0	0	0	0	0	0	0	0	0	0	0	0	0	0	0	0	0	0	0	0	0	0	0	0	0	0	0	0	0	0	0	0	0
r_1623	0	0	0	0	0	0	0	0	0	0	0	0	0	0	0	0	0	0	0	0	0	0	0	0	0	0	0	0	0	0	0	0	0	0	0	-7.28794e-27	0	0	0	0	0	0	0	0	0	0	0	0	0
r_1624	0	0	0	0	0	0	0	0	0	0	0	0	0	0	0	0	0	0	0	0	0	0	0	0	0	0	0	0	0	0	0	0	0	0	0	0	0	0	0	0	0	0	0	0	0	0	0	0	0
r_1625	0	0	0	0	0	0	0	0	0	0	0	0	0	0	0	0	0	0	0	0	0	0	0	0	0	0	0	0	0	0	0	0	0	0	0	0	0	0	0	0	0	0	0	0	0	0	0	0	0
r_1627	0	0	0	0	0	0	0	0	0	0	0	0	0	0	0	0	0	0	0	0	0	0	0	0	0	0	0	0	0	0	0	0	0	0	0	0	0	0	0	0	0	0	0	0	0	0	0	0	0
r_1628	0	0	0	0	0	0	0	0	0	0	0	0	0	0	0	0	0	0	0	0	0	0	0	0	0	0	0	0	0	0	0	0	0	0	0	0	0	0	0	0	0	0	0	0	0	0	0	0	0
r_1629	0	0	0	0	0	0	0	0	0	0	0	0	0	0	0	0	0	0	0	0	0	0	0	0	0	0	0	0	0	0	0	0	0	0	0	0	0	0	0	0	0	0	0	0	0	0	0	0	0
r_1630	0	-9.10581e-28	0	0	0	-3.15511e-35	-1.34632e-27	0	0	0	0	0	0	0	-1.28567e-22	0	0	0	0	0	0	0	0	2.10698e-27	0	0	0	0	2.92443e-30	0	0	0	0	0	0	0	0	0	-7.34614e-25	0	0	6.48397e-25	0	0	0	-4.54077e-28	0	0	-3.46434e-33
r_1631	2.27374e-13	2.27374e-13	0	0	1.13687e-13	-7.10543e-15	0	2.27374e-13	2.27374e-13	2.27374e-13	2.27374e-13	1.13687e-13	3.41061e-13	8.88178e-16	1.06581e-14	1.13687e-13	1.42109e-14	0	2.27374e-13	2.27374e-13	-3.92458e-29	0	2.27374e-13	-6.35603e-15	2.27374e-13	3.41061e-13	2.27374e-13	0	-7.10543e-15	2.27374e-13	-4.44089e-16	7.10543e-15	2.27374e-13	7.10543e-15	1.13687e-13	1.13687e-13	2.27374e-13	1.13687e-13	0	2.27374e-13	7.10543e-15	1.73472e-18	2.27374e-13	0	3.55271e-15	0	2.27374e-13	6.64204e-14	1.13687e-13
r_1632	-1000	-1000	-1000	-1000	-1000	-1000	-1000	-1000	-1000	-1000	-1000	-1000	-1000	-1000	-1000	-1000	-1000	-1000	-1000	-1000	-7.12535e-16	-1000	-1000	-1000	-1000	-1000	-1000	-1000	-1000	-1000	-1000	-1000	-1000	-1000	-1000	-1000	-1000	-1000	-1000	-1000	-1000	-1000	-1000	-1000	-1000	-1000	-1000	-1000	-1000
r_1633	-2.27374e-13	-1.21131	-0.0105334	-1.99991	1.13687e-12	-0.0599078	-0.0618469	-2.27374e-13	1.36424e-12	-5.68434e-13	-2.69295e-06	-0.503376	-0.292337	-1.99277	-0.164641	-2.69295e-06	-1.62004e-12	-1.9998	-5.68434e-13	-5.68434e-13	3.92458e-29	-1.98003	-5.68434e-13	-0.479101	-5.68434e-13	1.02318e-12	-5.68434e-13	-0.0375823	-0.00840667	-5.68434e-13	-1.86015	-0.115411	-5.68434e-13	-0.0364915	0	-0.00012012	-2.69295e-06	-1.02318e-12	-1.90915	-2.27374e-13	4.83169e-13	-1.39023	-5.68434e-13	7.60281e-13	-0.152185	-9.66338e-13	-5.68434e-13	-9.22115e-13	-0.0783968
r_1634	-1.73472e-17	-1.92988e-16	8.67362e-18	1.16467e-21	1.56125e-17	6.07153e-18	8.67362e-19	2.08167e-17	8.67362e-18	-1.73472e-18	1.21431e-17	-9.62772e-17	-4.33681e-18	7.11508e-20	-9.54098e-18	-5.20417e-18	-1.21431e-17	-4.02341e-21	-1.73472e-18	-1.73472e-18	-1.57895e-29	5.42101e-20	-1.73472e-18	0	-1.73472e-18	1.04083e-17	-1.73472e-18	-1.38778e-17	8.28269e-29	-1.73472e-18	2.1684e-19	-1.12757e-17	-1.73472e-18	-1.04083e-17	1.04083e-17	-1.21431e-17	5.20417e-18	-1.04083e-17	-4.44089e-16	8.67362e-18	5.20417e-18	-4.33681e-18	3.46945e-18	-1.9082e-17	-7.80626e-18	3.46945e-18	-1.73472e-18	-2.0383e-17	-5.20417e-18
r_1635	-8.28269e-29	0	-8.28269e-29	-2.07067e-29	-4.14135e-29	-8.28269e-29	2.58834e-30	-2.07067e-29	-4.14135e-29	-2.07067e-29	3.50784e-50	0	0	0	-2.07067e-29	-4.14135e-29	-4.14539e-29	0	-2.07067e-29	-2.07067e-29	0	0	-2.07067e-29	-4.14135e-29	-2.07067e-29	-8.28269e-29	-2.07067e-29	-6.5381e-29	-8.28269e-29	-2.07067e-29	-6.5381e-29	-4.14135e-29	-2.07067e-29	0	-8.28269e-29	-8.28269e-29	-4.14135e-29	-4.14135e-29	-8.28269e-29	-8.28269e-29	0	0	2.58834e-30	-8.28269e-29	-4.14135e-29	4.04428e-32	-2.07067e-29	0	0
r_1637	8.28269e-29	0	8.28269e-29	2.07067e-29	4.14135e-29	8.28269e-29	-2.58834e-30	2.07067e-29	4.14135e-29	2.07067e-29	-3.50784e-50	0	0	0	2.07067e-29	4.14135e-29	4.14539e-29	0	2.07067e-29	2.07067e-29	0	0	2.07067e-29	4.14135e-29	2.07067e-29	8.28269e-29	2.07067e-29	6.64777e-29	8.28269e-29	2.07067e-29	6.64777e-29	4.14135e-29	2.07067e-29	0	8.28269e-29	8.28269e-29	4.14135e-29	4.14135e-29	8.28269e-29	8.28269e-29	0	0	-2.58834e-30	8.28269e-29	4.14135e-29	-4.04428e-32	2.07067e-29	0	0
r_1638	0	0	0	0	0	0	0	0	0	0	0	0	0	0	0	0	0	0	0	0	0	0	0	0	0	0	0	0	0	0	0	0	0	0	0	0	0	0	0	0	0	0	0	0	0	0	0	0	0
r_1639	0	0	0	0	0	0	0	0	0	0	0	0	0	0	0	0	0	0	0	0	0	0	0	0	0	0	0	0	0	0	0	0	0	0	0	0	0	0	0	0	0	0	0	0	0	0	0	0	0
r_1640	0	0	0	0	0	0	0	0	0	0	0	0	0	0	0	0	0	0	0	0	0	0	0	0	0	0	0	0	0	0	0	0	0	0	0	0	0	0	0	0	0	0	0	0	0	0	0	0	0
r_1641	0	0	-1.73472e-18	-6.12114e-23	1.73472e-18	1.73472e-18	8.67362e-19	0	1.73472e-18	0	-1.73472e-18	8.67362e-19	0	3.38813e-21	8.67362e-19	0	1.73472e-18	1.05879e-22	0	0	4.87122e-29	0	0	0	0	0	0	0	0	0	0	8.67362e-19	0	0	1.73472e-18	0	0	0	0	0	0	0	0	1.73472e-18	8.67362e-19	-1.73472e-18	0	1.73472e-18	0
r_1642	-73.99	-78.4286	-73.8052	-81.3074	-73.6025	-74.1382	-74.1897	-73.6025	-73.6021	-73.6025	-73.6026	-75.8336	-75.0613	-81.2812	-74.5786	-73.6026	-73.7912	-81.307	-73.6025	-73.6025	1.40634e-15	-81.2345	-73.6025	-75.7367	-73.6025	-73.6016	-73.6025	-74.0589	-73.7837	-73.6025	-78.3706	-74.3327	-73.6025	-74.0295	-73.6025	-73.6051	-73.6026	-73.6017	-80.9787	-73.6025	-73.6031	-79.0811	-73.6013	-73.6057	-74.589	-73.6025	-73.6025	-73.6037	-74.2275
r_1643	0	0	0	0	0	0	0	0	0	0	0	0	0	0	0	0	0	0	0	0	0	0	0	0	0	0	0	0	0	0	0	0	0	0	0	0	0	0	0	0	0	0	0	0	0	0	0	0	0
r_1644	-240.468	-254.893	-239.882	-264.249	-239.208	-240.99	-241.117	-239.208	-239.207	-239.208	-239.209	-246.459	-243.949	-264.164	-242.38	-239.208	-239.821	-264.248	-239.208	-239.208	0	-264.012	-239.208	-246.144	-239.208	-239.205	-239.208	-240.692	-239.797	-239.208	-262.585	-241.804	-239.208	-240.596	-239.208	-239.217	-239.208	-239.206	-263.181	-239.208	-239.21	-257.014	-239.204	-239.219	-242.414	-239.208	-239.208	-239.212	-241.239
r_1645	0	0	0	0	0	0	0	0	0	0	0	0	0	0	0	0	0	0	0	0	0	0	0	0	0	0	0	0	0	0	0	0	0	0	0	0	0	0	0	0	0	0	0	0	0	0	0	0	0
r_1647	0	0	0	1.86536e-28	0	-3.12776e-34	-8.53896e-34	9.33886e-34	9.33886e-34	2.34821e-33	1.86777e-33	0	-2.33472e-34	0	0	0	0	0	2.34821e-33	2.34821e-33	0	0	2.34821e-33	5.31128e-33	2.34821e-33	1.16736e-33	2.34821e-33	8.10242e-28	-4.55411e-33	2.34821e-33	1.50431e-28	0	2.34821e-33	0	4.66943e-34	0	2.33468e-34	-1.52243e-31	-2.32627e-37	0	0	0	-7.78291e-32	0	7.1158e-34	0	2.34821e-33	2.80077e-13	1.21122e-27
r_1648	0	0	0	0	0	0	0	0	0	0	0	0	0	0	0	0	0	0	0	0	0	0	0	0	0	0	0	0	0	0	0	0	0	0	0	0	0	0	0	0	0	0	0	0	0	0	0	0	0
r_1649	0	0	0	0	0	0	0	0	0	0	0	0	0	0	0	0	0	0	0	0	0	0	0	0	0	0	0	0	0	0	0	0	0	0	0	0	0	0	0	0	0	0	0	0	0	0	0	0	0
r_1650	0	0	0	0	0	0	0	0	0	0	0	0	0	0	0	0	0	0	0	0	0	0	0	0	0	0	0	0	0	0	0	0	0	0	0	0	0	0	0	0	0	0	0	0	0	0	0	0	0
r_1651	0	0	0	0	0	0	0	0	0	0	0	0	0	0	0	0	0	0	0	0	0	0	0	0	0	0	0	0	0	0	0	0	0	0	0	0	0	0	0	0	0	0	0	0	0	0	0	0	0
r_1652	-1000	-1000	-1000	-1000	-1000	-1000	-1000	-1000	-1000	-1000	-1000	-1000	-1000	-1000	-1000	-1000	-1000	-1000	-1000	-1000	-1000	-1000	-1000	-1000	-1000	-1000	-1000	-1000	-1000	-1000	-1000	-1000	-1000	-1000	-1000	-1000	-1000	-1000	-1000	-1000	-1000	-1000	-1000	-1000	-1000	-1000	-1000	-1000	-1000
r_1654	-1.51961	-7.80611	-1.39573	-5.1453	-1.34428	-1.643	-1.69275	-1.34428	-1.3443	-1.34428	-1.3443	-4.02069	-2.89641	-11.9614	-2.20211	-1.34431	-1.3881	-11.999	-1.34428	-1.34428	2.6836e-13	-6.10599	-1.34428	-3.88082	-1.34428	-1.34428	-1.34428	-1.5508	-1.38582	-1.34428	-11.2534	-1.96248	-1.34428	-1.52719	-1.34428	-1.34488	-1.34429	-1.34428	-11.5205	-1.3443	-1.34439	-8.75685	-1.34428	-1.34497	-2.21699	-1.34428	-1.34428	-1.34453	-1.74177
r_1655	-137.411	-145.653	-137.075	-150.857	-136.69	-137.709	-137.783	-136.691	-136.69	-136.691	-136.691	-140.835	-139.401	-150.811	-138.504	-136.691	-137.041	-150.856	-136.691	-136.691	0	-150.728	-136.691	-140.655	-136.691	-136.689	-136.691	-137.538	-137.027	-136.691	-149.956	-138.175	-136.691	-137.483	-136.691	-136.695	-136.691	-136.689	-150.278	-136.69	-136.691	-146.865	-136.688	-136.696	-138.523	-136.691	-136.691	-136.693	-137.851
r_1656	0	0	5.05329e-34	-3.08428e-38	0	-6.35955e-27	3.78997e-34	3.85838e-34	2.0753e-34	1.78308e-34	-2.07529e-34	0	2.0753e-34	0	0	-5.05329e-34	7.21115e-29	0	1.78308e-34	1.78308e-34	0	0	1.78308e-34	7.35351e-45	1.78308e-34	-2.92226e-35	1.78308e-34	0	0	1.78308e-34	0	-6.31662e-35	1.78308e-34	0	-2.92226e-35	-5.05329e-34	1.78308e-34	-2.92226e-35	-2.49042e-26	3.03198e-33	0	-4.05333e-37	-2.36753e-34	6.33885e-28	-2.52665e-34	-3.37625e-26	1.78308e-34	2.12511e-31	-1.06255e-31
r_1657	0	0	0	0	0	0	0	0	0	0	0	0	0	0	0	0	0	0	0	0	0	0	0	0	0	0	0	0	0	0	0	0	0	0	0	0	0	0	0	0	0	0	0	0	0	0	0	0	0
r_1658	0	0	0	0	0	0	0	0	0	0	0	0	0	0	0	0	0	0	0	0	0	0	0	0	0	0	0	0	0	0	0	0	0	0	0	0	0	0	0	0	0	0	0	0	0	0	0	0	0
r_1659	0	0	0	-6.44685e-40	0	0	-8.53896e-34	9.33886e-34	9.33886e-34	2.33042e-33	1.84565e-33	0	-2.33472e-34	0	0	0	0	0	2.33042e-33	2.33042e-33	0	0	2.33042e-33	4.03155e-33	2.33042e-33	1.16736e-33	2.33042e-33	8.10242e-28	-1.36501e-29	2.33042e-33	1.50431e-28	0	2.33042e-33	0	4.66943e-34	0	2.33468e-34	-1.5226e-31	-2.32627e-37	0	0	2.77961e-37	-7.78291e-32	0	5.69264e-34	0	2.33042e-33	2.80077e-13	0
r_1660	0	0	0	-4.0102e-29	-4.0102e-29	-4.0102e-29	-2.50637e-30	0	0	0	-4.0102e-29	0	0	0	-1.00255e-29	0	-2.40612e-28	0	0	0	0	0	0	0	0	-1.20306e-28	0	2.0051e-28	0	0	-8.02039e-29	-4.14135e-29	0	0	-1.20306e-28	8.02039e-29	-8.02039e-29	-8.02039e-29	-8.02039e-29	-4.0102e-29	0	0	-1.25319e-29	-8.02039e-29	-8.02039e-29	-3.37625e-26	0	0	0
r_1661	0	0	0	0	0	0	0	0	0	0	0	0	0	0	0	0	0	0	0	0	0	0	0	0	0	0	0	0	0	0	0	0	0	0	0	0	0	0	0	0	0	0	0	0	0	0	0	0	0
r_1662	-1000	-1000	-1000	-1000	-1000	-1000	-999.998	-1000	-1000	-1000	-1000	-999.999	-1000	-1000	-1000	-1000	-1000	-1000	-1000	-1000	0	-1000	-1000	-1000	-1000	-1000	-1000	-1000	-1000	-1000	-1000	-999.998	-1000	-1000	-1000	-1000	-1000	-1000	-1000	-1000	-1000	-1000	-1000	-1000	-1000	-1000	-1000	-1000	-1000
r_1663	0	0	0	0	0	0	0	0	0	0	0	0	0	0	0	0	0	0	0	0	0	0	0	0	0	0	0	0	0	0	0	0	0	0	0	0	0	0	0	0	0	0	0	0	0	0	0	0	0
r_1664	0	0	0	0	0	0	0	0	0	0	0	0	0	-2.15641e-35	0	0	0	0	0	0	0	0	0	0	0	0	0	0	-7.29594e-28	0	0	0	0	0	0	0	0	0	0	-1.69468e-28	2.84093e-35	0	0	0	0	0	0	0	0
r_1665	-999.544	-999.978	-999.461	-1000	-999.342	-999.694	-999.688	-999.342	-999.342	-999.342	-999.342	-999.955	-999.953	-1000	-999.837	-999.342	-999.443	-1000	-999.342	-999.342	-1000	-999.999	-999.342	-999.958	-999.342	-999.342	-999.342	-999.67	-999.439	-999.342	-999.996	-999.772	-999.342	-999.663	-999.342	-999.343	-999.342	-999.342	-999.998	-999.342	-999.342	-999.983	-999.342	-999.343	-999.826	-999.342	-999.342	-999.342	-999.72
r_1667	-999.544	-999.978	-999.461	-1000	-999.342	-999.694	-999.688	-999.342	-999.342	-999.342	-999.342	-999.955	-999.953	-1000	-999.837	-999.342	-999.443	-1000	-999.342	-999.342	1000	-999.999	-999.342	-999.958	-999.342	-999.342	-999.342	-999.67	-999.439	-999.342	-999.996	-999.772	-999.342	-999.663	-999.342	-999.343	-999.342	-999.342	-999.998	-999.342	-999.342	-999.983	-999.342	-999.343	-999.826	-999.342	-999.342	-999.342	-999.72
r_1668	0	0	0	0	0	0	0	0	0	0	0	0	0	0	0	0	0	0	0	0	0	0	0	0	0	0	0	0	0	0	0	0	0	0	0	0	0	0	0	0	0	0	0	0	0	0	0	0	0
r_1669	-1000	-1000	-1000	-1000	-1000	-1000	-1000	-1000	-1000	-1000	-1000	-1000	-1000	-1000	-1000	-1000	-1000	-1000	-1000	-1000	1000	-1000	-1000	-1000	-1000	-1000	-1000	-1000	-1000	-1000	-1000	-1000	-1000	-1000	-1000	-1000	-1000	-1000	-1000	-1000	-1000	-1000	-1000	-1000	-1000	-1000	-1000	-1000	-1000
r_1671	0	0	0	0	0	0	0	0	0	0	0	0	0	0	0	0	0	0	0	0	0	0	0	0	0	0	0	0	0	0	0	0	0	0	0	0	0	0	0	0	0	0	0	0	0	0	0	0	0
r_1672	0	0	0	0	0	0	0	0	0	0	0	0	0	0	0	0	0	0	0	0	6	0	0	0	0	0	0	0	0	0	0	0	0	0	0	0	0	0	0	0	0	0	0	0	0	0	0	0	0
r_1673	0	0	0	0	0	0	0	0	0	0	0	0	0	0	0	0	0	0	0	0	0	0	0	0	0	0	0	0	0	0	0	0	0	0	0	0	0	0	0	0	0	0	0	0	0	0	0	0	0
r_1674	0	0	0	0	0	0	0	0	0	0	0	0	0	0	0	0	0	0	0	0	0	0	0	0	0	0	0	0	0	0	0	0	0	0	0	0	0	0	0	0	0	0	0	0	0	0	0	0	0
r_1675	0	0	0	0	0	0	0	0	0	0	0	0	0	0	0	0	0	0	0	0	0	0	0	0	0	0	0	0	0	0	0	0	0	0	0	0	0	0	0	0	0	0	0	0	0	0	0	0	0
r_1676	-5.85574e-05	-4.14997e-05	-0.000104941	-4.85999e-09	-5.95436e-05	-0.000102494	-0.000101971	-5.95436e-05	8.66036e-27	-5.95436e-05	-6.22639e-05	-7.89403e-05	-9.00903e-05	-3.0228e-39	-9.69612e-05	-1.1425e-05	-5.92988e-05	-1.04632e-08	-5.95436e-05	-5.95436e-05	0	-1.05506e-06	-5.95436e-05	-8.03484e-05	-5.95436e-05	-5.95436e-05	-5.95436e-05	-0.000105353	-0.000105036	-5.95436e-05	-0.000104779	-8.35082e-05	-5.95436e-05	-0.00010364	-5.95436e-05	-0.000105444	-6.2264e-05	-5.95436e-05	-9.84268e-05	-9.52386e-06	-5.9543e-05	-3.20946e-05	-5.95436e-05	-5.95397e-05	-3.95835e-05	-5.95436e-05	-5.95436e-05	-5.95422e-05	-0.000101517
r_1677	0	-4.14997e-05	-0.000104941	-4.85999e-09	6.31353e-12	-0.000102494	-0.000101971	-1.2306e-12	0	-7.27091e-12	-1.48112e-05	-7.89403e-05	-9.00903e-05	0	-9.69612e-05	-9.96407e-06	-7.58891e-12	-1.04632e-08	-7.27091e-12	-7.27091e-12	0	-1.05506e-06	-7.27091e-12	-8.03484e-05	-7.27091e-12	2.4143e-12	-7.27091e-12	-0.000105352	-0.000105036	-7.27091e-12	-0.000104779	-8.35082e-05	-7.27091e-12	-0.00010364	-2.45201e-12	-0.000100812	-1.48112e-05	9.46629e-13	-9.84268e-05	0	1.99082e-12	-3.20946e-05	1.21513e-11	2.61664e-12	-3.95835e-05	-6.09561e-12	-7.27091e-12	-2.33816e-12	-0.000101517
r_1678	0	-4.14997e-05	-0.000104941	-4.85999e-09	2.1593e-12	-0.000102494	-0.000101971	4.41791e-13	0	-2.29385e-12	-4.93707e-06	-7.89403e-05	-9.00903e-05	0	-9.69612e-05	-4.93707e-06	-1.94847e-12	-1.04632e-08	-2.29385e-12	-2.29385e-12	0	-1.05506e-06	-2.29385e-12	-8.03484e-05	-2.29385e-12	7.08659e-13	-2.29385e-12	-0.000105351	-0.000105036	-2.29385e-12	-0.000104779	-8.35082e-05	-2.29385e-12	-0.00010364	5.59088e-12	-8.9802e-05	-4.93707e-06	-3.81336e-13	-9.84268e-05	0	6.6361e-13	-3.20946e-05	1.87207e-12	1.48983e-12	-3.95835e-05	-1.29792e-12	-2.29385e-12	-7.78135e-13	-0.000101517
r_1679	0	-4.14997e-05	-0.000104941	-4.85999e-09	5.76673e-12	-0.000102494	-0.000101971	-1.0922e-11	-5.71618e-05	-1.30605e-11	-3.23154e-05	-7.89403e-05	-9.00903e-05	-2.25795e-07	-9.69612e-05	-5.9126e-05	-1.73032e-11	-1.04632e-08	-1.30605e-11	-1.30605e-11	0	-1.05506e-06	-1.30605e-11	-8.03484e-05	-1.30605e-11	6.50795e-12	-1.30605e-11	-0.000105353	-0.000105036	-1.30605e-11	-0.000104779	-9.93024e-05	-1.30605e-11	-0.00010364	5.97759e-12	-0.000104054	-3.23154e-05	-7.37981e-12	-9.84268e-05	-4.80189e-05	3.27446e-12	-3.20946e-05	1.10071e-11	-5.71582e-05	-9.68139e-05	-8.64221e-12	-1.30605e-11	-1.01664e-11	-0.000101517
r_1680	0	-4.14997e-05	-0.000104941	-4.85999e-09	2.91371e-12	-0.000102494	-0.000101971	-2.60934e-12	1.16774e-12	-5.88054e-12	-1.01563e-05	-7.89403e-05	-9.00903e-05	-2.25795e-07	-9.69612e-05	-1.48112e-05	-3.15336e-12	-1.04632e-08	-5.88054e-12	-5.88054e-12	0	-1.05506e-06	-5.88054e-12	-8.03484e-05	-5.88054e-12	3.68346e-12	-5.88054e-12	-0.000105352	-0.000105036	-5.88054e-12	-0.000104779	-9.93024e-05	-5.88054e-12	-0.00010364	-5.04924e-13	-9.85399e-05	-1.01563e-05	2.39769e-12	-9.84268e-05	3.14702e-27	1.23792e-12	-3.20946e-05	4.45801e-12	2.44396e-12	-9.68139e-05	-4.17603e-12	-5.88054e-12	-7.55542e-13	-0.000101517
r_1681	0	-4.14997e-05	-0.000104941	-4.85999e-09	1.4828e-12	-0.000102494	-0.000101971	2.26863e-12	7.2655e-13	3.54332e-12	-4.28276e-06	-7.89403e-05	-9.00903e-05	-2.25795e-07	-9.69612e-05	-4.93708e-06	-9.40742e-13	-1.04632e-08	3.54332e-12	3.54332e-12	0	-1.05506e-06	3.54332e-12	-8.03484e-05	3.54332e-12	9.01976e-13	3.54332e-12	-0.000105351	-0.000105036	3.54332e-12	-0.000104779	-9.93024e-05	3.54332e-12	-0.00010364	-6.02539e-15	-8.81186e-05	-4.28276e-06	9.40857e-13	-9.84268e-05	0	1.7765e-13	-3.20946e-05	1.13562e-12	5.57604e-13	-9.68139e-05	-1.32308e-12	3.54332e-12	-4.87195e-13	-0.000101517
r_1682	0.000868005	0	0	0	0.000882623	0	0	0.000882623	0.000882621	0.000882623	0.000875215	0	0	0	0	0.000875214	0.000878993	0	0.000882623	0.000882623	0	0	0.000882623	0	0.000882623	0.000882623	0.000882623	0	0	0.000882623	0	0	0.000882623	0	0.000882623	0.000552245	0.000875216	0.000882623	0	0.000882621	0.000882614	0.000225788	0.000882623	0.000882565	0	0.000882623	0.000882623	0.000882602	0
r_1683	0	0	0	0	0	0	0	0	0	0	0	0	0	0	0	0	0	0	0	0	0	0	0	0	0	0	0	0	0	0	0	0	0	0	0	0	0	0	0	0	0	0	0	0	0	0	0	0	0
r_1684	0	0	0	0	0	0	0	0	0	0	0	0	0	0	0	0	0	0	0	0	0	0	0	0	0	0	0	0	0	0	0	0	0	0	0	0	0	0	0	0	0	0	0	0	0	0	0	0	0
r_1685	0	2.48235e-18	0	0	6.22546e-31	0	1.52644e-16	-7.61667e-17	-7.63219e-17	-9.72728e-33	-7.63219e-17	1.5887e-16	-3.05287e-16	-1.22115e-15	0	-7.6477e-17	-7.63219e-17	-3.66345e-15	-9.72728e-33	-9.72728e-33	-2.4423e-15	0	-9.72728e-33	0	-9.72728e-33	0	-9.72728e-33	0	0	-9.72728e-33	-4.08081e-17	0	-9.72728e-33	0	-8.61188e-30	0	-7.63219e-17	7.63219e-17	0	6.64049e-30	0	0	7.63219e-17	0	-3.05287e-16	0	-9.72728e-33	0	0
r_1686	1.37543e-13	-0.605653	-0.00503771	-0.999955	5.11868e-13	-0.0292515	-0.0309235	-2.01367e-13	-1.89737e-13	1.50274e-12	-1.28793e-06	-0.251688	-0.146168	-0.996385	-0.0823207	-1.28793e-06	-4.55497e-13	-0.999901	1.50274e-12	1.50274e-12	8.88178e-16	-0.990014	1.50274e-12	-0.239551	1.50274e-12	9.29617e-13	1.50274e-12	-0.0187911	-0.00402058	1.50274e-12	-0.930075	-0.0577055	1.50274e-12	-0.0172321	1.77749e-12	-1.28793e-06	-1.28793e-06	-3.71481e-13	-0.954576	-3.45002e-14	1.3714e-13	-0.695116	3.95795e-14	4.24522e-13	-0.0760924	-5.76011e-13	1.50274e-12	-2.33147e-13	-0.0389204
r_1687	-1.37543e-13	-2.2804e-13	-2.85882e-15	6.64037e-14	-1.88793e-13	-7.85483e-15	8.92064e-14	-2.40113e-13	-1.36391e-13	5.42622e-14	-4.11893e-14	2.94487e-14	-2.47025e-14	2.22045e-16	-5.03764e-15	-1.66672e-13	-7.99361e-15	0	5.42622e-14	5.42622e-14	-8.88178e-16	-4.16117e-16	5.42622e-14	-7.21645e-14	5.42622e-14	-3.79974e-14	5.42622e-14	-1.24206e-15	4.94049e-15	5.42622e-14	-1.50431e-28	2.52576e-15	5.42622e-14	-2.40086e-15	-5.45675e-14	-7.03049e-14	-1.94789e-13	-3.261e-13	-5.55112e-16	3.45002e-14	-6.88338e-15	6.93889e-18	1.4766e-14	6.55032e-15	-1.94289e-15	-5.02376e-15	5.42622e-14	-1.27676e-14	-5.57748e-14
r_1688	0	0	0	7.29232e-32	0	-6.50474e-32	4.06214e-34	1.98379e-34	1.98379e-34	2.21571e-33	3.96758e-34	0	0	0	-5.33966e-28	0	0	0	2.21571e-33	2.21571e-33	0	0	2.21571e-33	5.97434e-33	2.21571e-33	1.98379e-34	2.21571e-33	8.10242e-28	0	2.21571e-33	1.50431e-28	0	2.21571e-33	0	2.97569e-34	0	1.98379e-34	-1.52607e-31	-2.32627e-37	0	0	1.00976e-35	-7.86578e-32	0	2.21571e-34	-7.27534e-29	2.21571e-33	-5.2603e-13	7.86681e-28
r_1689	0	0	0	0	0	0	-7.43876e-34	1.98379e-34	1.98379e-34	1.90772e-33	3.96758e-34	0	0	0	0	0	0	0	1.90772e-33	1.90772e-33	0	0	1.90772e-33	-3.90282e-33	1.90772e-33	1.98379e-34	1.90772e-33	8.10242e-28	1.98379e-34	1.90772e-33	1.50431e-28	0	1.90772e-33	0	2.97569e-34	0	1.98379e-34	-1.52909e-31	-2.32627e-37	0	0	1.00463e-35	-7.89738e-32	0	2.33004e-34	0	1.90772e-33	0	1.21178e-27
r_1690	0	0	0	0	0	0	0	0	0	0	0	0	0	0	0	0	0	0	0	0	0	0	0	0	0	0	0	0	0	0	0	0	0	0	0	0	0	0	0	0	0	0	0	0	0	0	0	0	0
r_1691	-5.85574e-05	-2.24959e-05	-7.23738e-05	-3.35174e-09	-5.95436e-05	-7.06862e-05	-7.03254e-05	-5.95436e-05	-5.71618e-05	-5.95436e-05	-5.98458e-05	-5.4442e-05	-6.21317e-05	-2.25795e-07	-6.68703e-05	-5.78104e-05	-5.92988e-05	-7.21604e-09	-5.95436e-05	-5.95436e-05	0	-7.27636e-07	-5.95436e-05	-5.54131e-05	-5.95436e-05	-5.95436e-05	-5.95436e-05	-6.94784e-05	-7.24393e-05	-5.95436e-05	-7.22617e-05	-5.91206e-05	-5.95436e-05	-7.14766e-05	-5.95436e-05	-7.27209e-05	-5.98458e-05	-5.95436e-05	-6.78811e-05	-5.75427e-05	-5.9543e-05	-2.21344e-05	-5.95436e-05	-5.95397e-05	-5.72303e-05	-5.95436e-05	-5.95436e-05	-5.95422e-05	-7.00121e-05
r_1692	-0.000474966	-0.000190069	-0.000480633	-2.22589e-08	-0.000482965	-0.000469426	-0.00046703	-0.000482965	-0.000482964	-0.000482965	-0.000482964	-0.000361549	-0.000412616	-1.74942e-06	-0.000444085	-0.000482963	-0.000480979	-8.58957e-08	-0.000482965	-0.000482965	0	-4.83222e-06	-0.000482965	-0.000367998	-0.000482965	-0.000482965	-0.000482965	-0.000482532	-0.000481068	-0.000482965	-0.000479889	-0.000454807	-0.000482965	-0.000474675	-0.000482965	-0.000482938	-0.000482964	-0.000482965	-0.000450797	-0.000482964	-0.00048296	-0.000146994	-0.000482965	-0.000482933	-0.00044341	-0.000482965	-0.000482965	-0.000482954	-0.000464949
r_1693	-0.000474966	-0.000190069	-0.000480633	-2.22589e-08	-0.000482965	-0.000469426	-0.00046703	-0.000482965	-0.000482964	-0.000482965	-0.000482964	-0.000361549	-0.000412616	-1.74942e-06	-0.000444085	-0.000482963	-0.000480979	-8.58957e-08	-0.000482965	-0.000482965	0	-4.83222e-06	-0.000482965	-0.000367998	-0.000482965	-0.000482965	-0.000482965	-0.000482532	-0.000481068	-0.000482965	-0.000479889	-0.000454807	-0.000482965	-0.000474675	-0.000482965	-0.000482938	-0.000482964	-0.000482965	-0.000450797	-0.000482964	-0.00048296	-0.000146994	-0.000482965	-0.000482933	-0.00044341	-0.000482965	-0.000482965	-0.000482954	-0.000464949
r_1694	-1000	-1000	-1000	-1000	-1000	-1000	-1000	-1000	-1000	-1000	-1000	-1000	-1000	-1000	-1000	-1000	-1000	-1000	-1000	-1000	1000	-1000	-1000	-1000	-1000	-1000	-1000	-1000	-1000	-1000	-1000	-1000	-1000	-1000	-1000	-1000	-1000	-1000	-1000	-1000	-1000	-1000	-1000	-1000	-1000	-1000	-1000	-1000	-1000
r_1695	0	0	0	7.29232e-32	0	-6.50474e-32	3.76941e-34	1.98379e-34	1.98379e-34	2.2051e-33	3.96758e-34	0	0	0	-5.33966e-28	0	0	0	2.2051e-33	2.2051e-33	0	0	2.2051e-33	5.97451e-33	2.2051e-33	1.98379e-34	2.2051e-33	8.10242e-28	0	2.2051e-33	1.50431e-28	0	2.2051e-33	0	2.97569e-34	0	1.98379e-34	-1.52586e-31	-2.32627e-37	0	0	1.00125e-35	-7.86675e-32	0	2.26164e-34	-7.27537e-29	2.2051e-33	-5.2603e-13	7.8669e-28
r_1696	-241.067	-259.24	-240.321	-271.249	-239.58	-241.6	-241.753	-239.58	-239.579	-239.58	-239.58	-248.419	-245.197	-271.14	-243.21	-239.58	-240.266	-271.247	-239.58	-239.58	-4	-270.945	-239.58	-248.015	-239.58	-239.577	-239.58	-241.247	-240.238	-239.58	-269.113	-242.526	-239.58	-241.116	-239.58	-239.589	-239.58	-239.578	-269.878	-239.58	-239.582	-261.962	-239.576	-239.592	-243.253	-239.58	-239.58	-239.584	-241.892
r_1697	-2.86426e-26	3.32088e-27	1.92379e-26	-2.85388e-27	1.24533e-27	5.29265e-27	3.34683e-27	3.73599e-27	3.48692e-26	-7.47198e-27	-2.59444e-26	-7.45123e-26	5.81612e-27	-7.78331e-28	3.37277e-28	-1.33873e-26	-2.23122e-27	2.6564e-28	-7.47198e-27	-7.47198e-27	6	-4.92943e-28	-7.47198e-27	0	-7.47198e-27	-1.45289e-27	-7.47198e-27	0	9.01827e-26	-7.47198e-27	3.0303e-25	-1.868e-26	-7.47198e-27	-1.67773e-27	-2.6567e-26	-2.69822e-27	-6.33043e-27	7.05687e-27	0	1.43213e-26	-1.84205e-26	3.13149e-26	-1.61893e-26	-6.38232e-27	4.96575e-26	0	-7.47198e-27	-2.02366e-27	1.55666e-28
r_1698	-0.00179842	-0.000717807	-0.0025608	-0.132353	-0.0018287	-0.00570288	-0.00581907	-0.0018287	-0.00182394	-0.0018287	-0.00182931	-0.0342111	-0.0221537	-0.121634	-0.0133413	-0.00182523	-0.00182118	-0.130422	-0.0018287	-0.0018287	0	-0.00478914	-0.0018287	-0.0352901	-0.0018287	-0.0018287	-0.0018287	-0.00445306	-0.00238087	-0.0018287	-0.12147	-0.00925304	-0.0018287	-0.00434532	-0.0018287	-0.00185515	-0.00182931	-0.0018287	-0.133565	-0.0018247	-0.00182869	-0.0912543	-0.0018287	-0.00182859	-0.0124471	-0.0018287	-0.0018287	-0.00182866	-0.00732152
r_1699	-8.28269e-29	0	-8.28269e-29	-2.07067e-29	-4.14135e-29	-8.28269e-29	2.58834e-30	-2.07067e-29	-4.14135e-29	-2.07067e-29	3.50784e-50	0	0	0	-2.07067e-29	-4.14135e-29	-4.14539e-29	0	-2.07067e-29	-2.07067e-29	0	0	-2.07067e-29	-4.14135e-29	-2.07067e-29	-8.28269e-29	-2.07067e-29	-7.58668e-29	-8.28269e-29	-2.07067e-29	-7.58668e-29	-4.14135e-29	-2.07067e-29	0	-8.28269e-29	-8.28269e-29	-4.14135e-29	-4.14135e-29	-8.28269e-29	-8.28269e-29	0	0	2.58834e-30	-8.28269e-29	-4.14135e-29	4.04428e-32	-2.07067e-29	0	0
r_1700	-0.000820286	-6.92172e-05	-0.00246281	-0.137992	-5.95436e-05	-0.00581677	-0.00574875	-5.95436e-05	-5.71618e-05	-5.95436e-05	-6.50024e-05	-0.0341566	-0.0216415	-0.120558	-0.0129525	-6.05415e-05	-5.92988e-05	-0.130422	-5.95436e-05	-5.95436e-05	0	-0.00306909	-5.95436e-05	-0.0343771	-5.95436e-05	-5.95436e-05	-5.95436e-05	-6.94784e-05	-0.0023308	-5.95436e-05	-0.121589	-0.00919392	-5.95436e-05	-0.00420907	-5.95436e-05	-0.000214252	-6.3012e-05	-5.95436e-05	-0.131636	-5.75427e-05	-5.9543e-05	-0.0914597	-5.95436e-05	-5.95397e-05	-0.0120892	-5.95436e-05	-5.95436e-05	-5.95422e-05	-0.00707645
r_1701	5.53706e-05	2.21579e-05	5.60313e-05	2.5949e-09	5.63032e-05	5.47248e-05	5.44454e-05	5.63032e-05	5.6303e-05	5.63032e-05	5.6303e-05	4.21487e-05	4.8102e-05	2.03944e-07	5.17706e-05	5.6303e-05	5.60716e-05	5.58661e-09	5.63032e-05	5.63032e-05	0	5.63331e-07	5.63032e-05	4.29005e-05	5.63032e-05	5.63032e-05	5.63032e-05	5.5212e-05	5.6082e-05	5.63032e-05	3.94481e-06	5.30206e-05	5.63032e-05	5.53367e-05	5.63032e-05	5.63001e-05	5.63031e-05	5.63032e-05	2.53364e-06	5.63031e-05	5.63026e-05	1.71363e-05	5.63032e-05	5.62995e-05	5.16919e-05	5.63032e-05	5.63032e-05	5.63018e-05	5.42029e-05
r_1702	0	0	0	0	0	0	0	0	0	0	0	0	0	0	0	0	0	0	0	0	0	0	0	0	0	0	0	0	0	0	0	0	0	0	0	0	0	0	0	0	0	0	0	0	0	0	0	0	0
r_1703	0	0	0	0	0	0	0	0	0	0	0	0	0	0	0	0	0	0	0	0	-8.98869e-17	0	0	0	0	0	0	0	0	0	0	0	0	0	0	0	0	0	0	0	0	0	0	0	0	0	0	0	0
r_1704	-0.0007967	-0.320704	-0.000806206	-0.500131	-0.000810117	-0.0164336	-0.018066	-0.000810117	-0.000810116	-0.000810117	-0.000810805	-0.13789	-0.0810645	-0.427038	-0.0456471	-0.000810804	-0.000806786	-0.521692	-0.000810117	-0.000810117	0	-0.496008	-0.000810117	-0.131281	-0.000810117	-0.000810117	-0.000810117	-0.0112825	-0.000806936	-0.000810117	-0.48799	-0.0329036	-0.000810117	-0.0103401	-0.000810117	-0.000810762	-0.000810116	-0.000810117	-0.50026	-0.000810116	-0.000810109	-0.366318	-0.000810117	-0.000810065	-0.0422036	-0.000810117	-0.000810117	-0.000810098	-0.0215978
r_1705	0	0	0	0	0	0	0	0	0	0	0	0	0	0	0	0	0	0	0	0	0	0	0	0	0	0	0	0	0	0	0	0	0	0	0	0	0	0	0	0	0	0	0	0	0	0	0	0	0
r_1706	0	0	0	0	0	0	0	0	0	0	0	0	0	0	0	0	0	0	0	0	0	0	0	0	0	0	0	0	0	0	0	0	0	0	0	0	0	0	0	0	0	0	0	0	0	0	0	0	0
r_1707	0	0	0	0	0	0	0	0	0	0	0	0	0	0	0	0	0	0	0	0	0	0	0	0	0	0	0	0	0	0	0	0	0	0	0	0	0	0	0	0	0	0	0	0	0	0	0	0	0
r_1708	0	0	0	0	0	0	0	0	0	0	0	0	0	0	0	0	0	0	0	0	1.53585e-15	-3.53508e-29	0	0	0	0	0	0	0	0	0	0	0	-2.20942e-30	0	0	0	0	0	0	0	0	0	0	0	0	0	4.41885e-30	0
r_1709	0	0	0	0	0	0	0	0	0	0	0	0	0	0	0	0	0	0	0	0	0	0	0	0	0	0	0	0	0	0	0	0	0	0	0	0	0	0	0	0	0	0	0	0	0	0	0	0	0
r_1710	0	0	0	0	0	0	0	0	0	0	0	0	0	0	0	0	0	0	0	0	0	0	0	0	0	0	0	0	0	0	0	0	0	0	0	0	0	0	0	0	0	0	0	0	0	0	0	0	0
r_1711	0	0	0	0	0	0	0	0	0	0	0	0	0	0	0	0	0	0	0	0	0	0	0	0	0	0	0	0	0	0	0	0	0	0	0	0	0	0	0	0	0	0	0	0	0	0	0	0	0
r_1712	0	0	0	0	0	0	0	0	0	0	0	0	0	0	0	0	0	0	0	0	0	0	0	0	0	0	0	0	0	0	0	0	0	0	0	0	0	0	0	0	0	0	0	0	0	0	0	0	0
r_1713	0	-0.605635	-0.00482781	-0.999955	7.41015e-13	-0.0280327	-0.0309235	-2.32823e-14	1.0327e-13	2.40176e-14	-1.23427e-06	-0.250616	-0.145661	-0.996378	-0.0805032	-1.23427e-06	-4.12556e-13	-0.999901	2.40176e-14	2.40176e-14	0	-0.989995	2.40176e-14	-0.238045	2.40176e-14	2.58508e-13	2.40176e-14	-0.0187911	-0.00385306	2.40176e-14	-0.929936	-0.0575854	2.40176e-14	-0.0171648	1.40084e-12	-1.23427e-06	-1.23427e-06	-6.15135e-13	-0.954576	0	3.13015e-13	-0.695078	4.98689e-13	3.55998e-13	-0.0742822	-2.79924e-13	2.40176e-14	-2.48649e-13	-0.0372987
r_1714	-1	-1	-1	-1	-1	-1	-1	-1	-1	-1	-1	-1	-1	-1	-1	-1	-1	-1	-1	-1	-1	-1	-1	-1	-1	-1	-1	-1	-1	-1	-1	-1	-1	-1	-1	-1	-1	-1	-1	-1	-1	-1	-1	-1	-1	-1	-1	-1	-1
r_1715	0	0	0	0	0	0	0	0	0	0	0	0	0	0	0	0	0	0	0	0	0	0	0	0	0	0	0	0	0	0	0	0	0	0	0	0	0	0	0	0	0	0	0	0	0	0	0	0	0
r_1716	0	0	0	0	0	0	0	0	0	0	0	0	0	0	0	0	0	0	0	0	0	0	0	0	0	0	0	0	0	0	0	0	0	0	0	0	0	0	0	0	0	0	0	0	0	0	0	0	0
r_1717	0	0	0	0	0	0	0	0	0	0	0	0	0	0	0	0	0	0	0	0	0	0	0	0	0	0	0	0	0	0	0	0	0	0	0	0	0	0	0	0	0	0	0	0	0	0	0	0	0
r_1718	0	0	0	0	0	0	0	0	0	0	0	0	0	0	0	0	0	0	0	0	0	0	0	0	0	0	0	0	0	0	0	0	0	0	0	0	0	0	0	0	0	0	0	0	0	0	0	0	0
r_1719	0	0	0	0	0	0	0	0	0	0	0	0	0	0	0	0	0	0	0	0	0	0	0	0	0	0	0	0	0	0	0	0	0	0	0	0	0	0	0	0	0	0	0	0	0	0	0	0	0
r_1720	0	0	0	0	0	0	0	0	0	0	0	0	0	0	0	0	0	0	0	0	0	0	0	0	0	0	0	0	0	0	0	0	0	0	0	0	0	0	0	0	0	0	0	0	0	0	0	0	0
r_1721	0	0	0	0	0	0	0	0	0	0	0	0	0	0	0	0	0	0	0	0	0	0	0	0	0	0	0	0	0	0	0	0	0	0	0	0	0	0	0	0	0	0	0	0	0	0	0	0	0
r_1722	0	0	0	0	0	0	0	0	0	0	0	0	0	0	0	0	0	0	0	0	0	0	0	0	0	0	0	0	0	0	0	0	0	0	0	0	0	0	0	0	0	0	0	0	0	0	0	0	0
r_1723	0	0	0	0	0	0	0	0	0	0	0	0	0	0	0	0	0	0	0	0	0	0	0	0	0	0	0	0	0	0	0	0	0	0	0	0	0	0	0	0	0	0	0	0	0	0	0	0	0
r_1724	0	0	0	0	0	0	0	0	0	0	0	0	0	0	0	0	0	0	0	0	1.27988e-14	0	0	0	0	0	0	0	0	0	0	0	0	0	0	0	0	0	0	0	0	0	0	0	0	0	0	0	0
r_1725	0	0	0	0	0	0	0	0	0	0	0	0	0	0	0	0	0	0	0	0	0	0	0	0	0	0	0	0	0	0	0	0	0	0	0	0	0	0	0	0	0	0	0	0	0	0	0	0	0
r_1726	0	0	0	0	0	-6.35925e-27	4.16412e-34	3.85838e-34	2.0753e-34	1.78308e-34	-2.07529e-34	0	2.0753e-34	0	0	0	7.21519e-29	0	1.78308e-34	1.78308e-34	0	0	1.78308e-34	0	1.78308e-34	-2.92226e-35	1.78308e-34	3.24266e-36	0	1.78308e-34	0	-6.93187e-29	1.78308e-34	0	-2.92226e-35	0	1.78308e-34	-2.92226e-35	-2.48666e-26	0	0	-4.05333e-37	-2.36753e-34	6.33981e-28	0	-3.37625e-26	1.78308e-34	2.12511e-31	-1.06255e-31
r_1727	0	0	0	0	0	0	0	0	0	0	0	0	0	0	0	0	0	0	0	0	0	0	0	0	0	0	0	0	0	0	0	0	0	0	0	0	0	0	0	0	0	0	0	0	0	0	0	0	0
r_1728	0	0	0	0	0	0	0	0	0	0	0	0	0	0	0	0	0	0	0	0	0	0	0	0	0	0	0	0	0	0	0	0	0	0	0	0	0	0	0	0	0	0	0	0	0	0	0	0	0
r_1729	-0.00127472	-0.320896	-0.00128993	-0.500131	-0.00129619	-0.016906	-0.0185361	-0.00129619	-0.00129618	-0.00129619	-0.00129687	-0.138254	-0.0814798	-0.42704	-0.046094	-0.00129687	-0.00129086	-0.521692	-0.00129619	-0.00129619	0	-0.496013	-0.00129619	-0.131652	-0.00129619	-0.00129619	-0.00129619	-0.0117591	-0.0012911	-0.00129619	-0.488024	-0.0333613	-0.00129619	-0.0108179	-0.00129619	-0.00129681	-0.00129619	-0.00129619	-0.500282	-0.00129619	-0.00129617	-0.366466	-0.00129619	-0.0012961	-0.0426499	-0.00129619	-0.00129619	-0.00129616	-0.0220657
r_1730	0	0	0	0	0	0	0	0	0	0	0	0	0	0	0	0	0	0	0	0	0	0	0	0	0	0	0	0	0	0	0	0	0	0	0	0	0	0	0	0	0	0	0	0	0	0	0	0	0
r_1731	0	0	0	0	0	0	0	0	0	0	0	0	0	0	0	0	0	0	0	0	0	0	0	0	0	0	0	0	0	0	0	0	0	0	0	0	0	0	0	0	0	0	0	0	0	0	0	0	0
r_1732	0	0	0	0	0	0	0	0	0	0	0	0	0	0	0	0	0	0	0	0	0	0	0	0	0	0	0	0	0	0	0	0	0	0	0	0	0	0	0	0	0	0	0	0	0	0	0	0	0
r_1733	0	0	0	0	0	0	0	0	0	0	0	0	0	0	0	0	0	0	0	0	0	0	0	0	0	0	0	0	0	0	0	0	0	0	0	0	0	0	0	0	0	0	0	0	0	0	0	0	0
r_1734	0	-1.60819e-26	0	-5.52815e-27	-3.50138e-26	-3.54893e-27	-1.25703e-26	-1.07586e-25	2.25961e-26	7.32846e-27	5.25206e-26	-2.5446e-26	1.78122e-26	-1.12003e-28	-3.79501e-23	-7.89845e-26	0	4.31788e-28	7.32846e-27	7.32846e-27	15.25	1.52562e-27	7.32846e-27	-2.19854e-25	7.32846e-27	-4.07137e-28	7.32846e-27	7.017e-25	3.3772e-25	7.32846e-27	1.92148e-24	0	7.32846e-27	0	-7.16561e-26	0	8.30559e-26	1.13998e-26	-2.02293e-24	1.11555e-25	0	-8.06162e-26	-3.29781e-26	-8.35012e-26	-7.37776e-27	-3.31206e-24	7.32846e-27	2.64639e-26	-5.92893e-27
r_1735	0	0	0	0	0	0	0	0	0	0	0	0	0	0	0	0	0	0	0	0	0	0	0	0	0	0	0	0	0	0	0	0	0	0	0	0	0	0	0	0	0	0	0	0	0	0	0	0	0
r_1736	0.000289708	0.00012843	-2.30912e-15	0	0.000462059	-2.3538e-15	-3.23056e-18	0.000462059	0.000462058	0.000462059	0.000460878	-2.54175e-17	2.30783e-14	4.49235e-17	1.06596e-17	0.000461307	0.000460159	8.81648e-22	0.000462059	0.000462059	7.87734e-29	-2.43044e-16	0.000462059	2.62565e-16	0.000462059	0.000462059	0.000462059	0.000341141	5.42058e-17	0.000462059	1.14577e-17	7.72154e-18	0.000462059	5.40247e-16	0.000462059	0.000461283	0.000461308	0.000462059	5.86855e-16	0.000462058	0.000462054	9.63133e-17	0.000462059	0.000462029	2.64429e-17	0.000462059	0.000462059	0.000462048	5.63018e-17
r_1737	0	0	0	0	0	0	0	0	0	0	0	0	0	0	0	0	0	0	0	0	0	0	0	0	0	0	0	0	0	0	0	0	0	0	0	0	0	0	0	0	0	0	0	0	0	0	0	0	0
r_1738	0	0	0	0	0	0	0	0	0	0	0	0	0	0	0	0	0	0	0	0	0	0	0	0	0	0	0	0	0	0	0	0	0	0	0	0	0	0	0	0	0	0	0	0	0	0	0	0	0
r_1739	0	0	0	0	0	0	0	0	0	0	0	0	0	0	0	0	0	0	0	0	0	0	0	0	0	0	0	0	0	0	0	0	0	0	0	0	0	0	0	0	0	0	0	0	0	0	0	0	0
r_1740	0	0	0	0	0	0	0	0	0	0	0	0	0	0	0	0	0	0	0	0	0	0	0	0	0	0	0	0	0	0	0	0	0	0	0	0	0	0	0	0	0	0	0	0	0	0	0	0	0
r_1741	0.000103704	2.4532e-05	6.20347e-05	0	0.00010545	6.05882e-05	6.02789e-05	0.00010545	0.00010545	0.00010545	0.000103032	4.66646e-05	5.32558e-05	2.25795e-07	5.73174e-05	0.000103053	0.000105017	-2.12077e-08	0.00010545	0.00010545	0	6.23688e-07	0.00010545	4.7497e-05	0.00010545	0.00010545	0.00010545	6.11276e-05	6.20908e-05	0.00010545	4.36746e-06	5.87014e-05	0.00010545	6.12657e-05	0.00010545	7.13744e-05	0.000103032	0.00010545	2.8051e-06	0.00010545	0.000105449	1.89723e-05	0.00010545	0.000105443	5.72303e-05	0.00010545	0.00010545	0.000105448	6.00104e-05
r_1742	0	0	0	1.80979e-40	0	0	0	0	0	0	0	0	0	0	0	0	0	0	0	0	0	0	0	0	0	0	0	0	0	0	0	0	0	0	1.21453e-32	0	0	0	0	0	0	0	0	0	0	0	0	0	0
r_1743	-6.10761e-18	4.58744e-21	-7.58817e-19	-4.63145e-23	2.29128e-17	0	-3.0538e-18	2.44304e-17	2.44304e-17	-1.51763e-18	-2.44304e-17	1.01115e-29	2.29128e-17	0	-7.52723e-18	2.29128e-17	-1.22152e-17	2.9764e-21	-1.51763e-18	-1.51763e-18	2.35996e-29	-7.45557e-22	-1.51763e-18	1.0595e-35	-1.51763e-18	0	-1.51763e-18	3.02871e-20	1.21198e-17	-1.51763e-18	0	-4.29138e-29	-1.51763e-18	-1.04324e-19	-2.44304e-17	-1.51763e-18	-1.51763e-18	-2.29128e-17	-1.95443e-16	-1.51763e-18	-1.0595e-35	1.32438e-36	0	2.29128e-17	3.69447e-17	-6.65871e-19	-1.51763e-18	-2.22193e-29	-1.12609e-17
r_1744	0	0	0	0	0	0	0	0	0	0	0	0	0	0	0	0	0	0	0	0	0	0	0	0	0	0	0	0	0	0	0	0	0	0	0	0	0	0	0	0	0	0	0	0	0	0	0	0	0
r_1745	0	0	0	1.08782e-21	-2.24726e-17	1.25195e-17	1.32703e-17	-1.72936e-17	-3.83816e-17	-1.11947e-17	-2.18563e-17	3.51279e-18	-1.97831e-17	2.69749e-16	-1.48817e-17	-1.27314e-17	-9.23063e-18	-9.14553e-21	-1.11947e-17	-1.11947e-17	0	-7.20044e-20	-1.11947e-17	1.92166e-17	-1.11947e-17	-1.19101e-17	-1.11947e-17	1.82705e-17	1.67367e-18	-1.11947e-17	-7.22428e-18	0	-1.11947e-17	7.27409e-18	1.0068e-17	1.84628e-18	-2.83503e-17	-1.04509e-17	-9.61551e-17	0	-1.57749e-17	6.59654e-18	-8.36646e-18	0	-1.1587e-17	-1.11479e-13	-1.11947e-17	-1.22683e-13	1.00124e-17
r_1746	-0.000840651	-1.06389	-0.0105063	-1.71421	-0.000854809	-0.0568962	-0.0626735	-0.000854809	-0.000854807	-0.000854809	-0.000857276	-0.476482	-0.292052	-1.67587	-0.161792	-0.000857275	-0.000851294	-1.71412	-0.000854809	-0.000854809	0	-1.69775	-0.000854809	-0.455308	-0.000854809	-0.000854809	-0.000854809	-0.0384205	-0.00855757	-0.000854809	-1.59852	-0.115976	-0.000854809	-0.0351697	-0.000854809	-0.000946311	-0.000857276	-0.000854809	-1.63993	-0.000854807	-0.0008548	-1.2114	-0.000854809	-0.000854753	-0.149349	-0.000854809	-0.000854809	-0.000854789	-0.0754204
r_1747	-137.411	-145.653	-137.075	-150.857	-136.69	-137.709	-137.783	-136.691	-136.69	-136.691	-136.691	-140.835	-139.401	-150.811	-138.504	-136.691	-137.041	-150.856	-136.691	-136.691	0	-150.728	-136.691	-140.655	-136.691	-136.689	-136.691	-137.538	-137.027	-136.691	-149.956	-138.175	-136.691	-137.483	-136.691	-136.695	-136.691	-136.689	-150.278	-136.69	-136.691	-146.865	-136.688	-136.696	-138.523	-136.691	-136.691	-136.693	-137.851
r_1748	-0.107276	-0.0942056	-0.109082	-5.02738e-06	-0.109082	-0.106024	-0.105483	-0.109082	-0.109082	-0.109082	-0.109082	-0.0816592	-0.0931933	-0.108316	-0.100301	-0.109082	-0.108634	-1.08105e-05	-0.109082	-0.109082	0	-0.00109139	-0.109082	-0.0831158	-0.109082	-0.109082	-0.109082	-0.108984	-0.108654	-0.109082	-0.109021	-0.102723	-0.109082	-0.10721	-0.109082	-0.109076	-0.109082	-0.109082	-0.101817	-0.109082	-0.109081	-0.0991938	-0.109082	-0.109075	-0.108159	-0.109082	-0.109082	-0.10908	-0.105013
r_1749	0	0	0	0	0	0	0	0	0	0	0	0	0	0	0	0	0	0	0	0	-1.82185e-15	0	0	0	0	0	0	0	0	0	0	0	0	0	0	0	0	0	0	0	0	0	0	0	0	0	0	0	0
r_1750	0	-0.320385	0	-0.500131	2.66329e-13	-0.0156461	-0.0172826	2.23971e-13	1.35799e-13	-6.01649e-14	-6.88894e-07	-0.137284	-0.0803724	-0.427035	-0.0449022	-6.88894e-07	-1.97527e-13	-0.521692	-6.01649e-14	-6.01649e-14	1.82185e-15	-0.496	-6.01649e-14	-0.130664	-6.01649e-14	4.22968e-13	-6.01649e-14	-0.0104881	0	-6.01649e-14	-0.487933	-0.0321407	-6.01649e-14	-0.00954393	1.96861e-13	-6.88895e-07	0	1.56718e-13	-0.500224	0	1.74174e-13	-0.366071	9.22552e-14	0	-0.0414598	-2.30765e-13	-6.01649e-14	-2.23639e-13	-0.0208179
r_1751	-137.41	-145.653	-137.075	-150.857	-136.69	-137.706	-137.781	-136.69	-136.69	-136.69	-136.691	-140.834	-139.4	-150.811	-138.503	-136.691	-137.041	-150.856	-136.69	-136.69	0	-150.728	-136.69	-140.654	-136.69	-136.689	-136.69	-137.538	-137.027	-136.69	-149.955	-138.174	-136.69	-137.483	-136.69	-136.695	-136.691	-136.689	-150.278	-136.69	-136.691	-146.865	-136.688	-136.696	-138.523	-136.69	-136.69	-136.692	-137.851
r_1752	0	0	0	0	0	0	0	0	0	0	0	0	0	0	0	0	0	0	0	0	0	0	0	0	0	0	0	0	0	0	0	0	0	0	0	0	0	0	0	0	0	0	0	0	0	0	0	0	0
r_1753	1.69407e-21	8.47033e-22	3.38813e-21	1.03398e-25	0	-1.69407e-21	1.69407e-21	0	0	0	1.69407e-21	0	1.69407e-21	6.61744e-24	1.69407e-21	0	1.69407e-21	0	0	0	0	2.64698e-23	0	1.69407e-21	0	3.38813e-21	0	0	1.69407e-21	0	1.05879e-22	1.69407e-21	0	0	-1.69407e-21	-1.69407e-21	0	-1.69407e-21	0	0	0	0	1.69407e-21	0	0	3.38813e-21	0	-3.38813e-21	1.69407e-21
r_1754	0.000851407	0.000340712	0.000861566	3.99004e-08	0.000865745	0.000841476	0.00083718	0.000865745	0.000865743	0.000865745	0.000865744	0.000648099	0.00073964	3.13595e-06	0.00079605	0.000865743	0.000862185	8.59026e-08	0.000865745	0.000865745	0	8.66206e-06	0.000865745	0.000659659	0.000865745	0.000865745	0.000865745	0.000848967	0.000862346	0.000865745	6.06573e-05	0.000815271	0.000865745	0.000850885	0.000865745	0.000865698	0.000865744	0.000865745	3.89585e-05	0.000865744	0.000865736	0.000263496	0.000865745	0.000865689	0.000794841	0.000865745	0.000865745	0.000865725	0.000833451
r_1755	-1000	-1000	-1000	-1000	-1000	-1000	-1000	-1000	-1000	-1000	-1000	-1000	-1000	-1000	-1000	-1000	-1000	-1000	-1000	-1000	0	-1000	-1000	-1000	-1000	-1000	-1000	-1000	-1000	-1000	-1000	-1000	-1000	-1000	-1000	-1000	-1000	-1000	-1000	-1000	-1000	-1000	-1000	-1000	-1000	-1000	-1000	-1000	-1000
r_1756	0	0	0	0	0	0	0	0	0	0	0	0	0	0	0	0	0	0	0	0	0	0	0	0	0	0	0	0	0	0	0	0	0	0	0	0	0	0	0	0	0	0	0	0	0	0	0	0	0
r_1757	-5.57573e-14	-3.57305e-14	7.53194e-14	-2.51316e-14	-4.05557e-14	-1.57494e-14	-5.92825e-14	-4.03934e-14	1.12461e-14	-4.00628e-14	-6.53364e-14	-3.2036e-15	-1.12473e-14	-2.82876e-14	-6.12281e-15	-7.9573e-14	-5.08708e-16	4.21667e-14	-4.00628e-14	-4.00628e-14	0	-3.59998e-14	-4.00628e-14	2.21127e-14	-4.00628e-14	-4.03266e-14	-4.00628e-14	4.15272e-14	5.62755e-14	-4.00628e-14	1.03252e-14	-5.4247e-15	-4.00628e-14	-3.98793e-14	-4.00015e-14	1.89302e-14	-5.4095e-14	-4.06972e-14	-6.72051e-14	6.68029e-14	-5.03048e-14	6.09039e-14	-4.0807e-14	2.6298e-14	-5.61188e-14	-4.03295e-14	-4.00628e-14	-1.24941e-14	6.17204e-15
r_1758	0.000851407	0.000340712	0.000861566	3.99004e-08	0.000865745	0.000841476	0.00083718	0.000865745	0.000865743	0.000865745	0.000865744	0.000648099	0.00073964	3.13595e-06	0.00079605	0.000865743	0.000862185	8.59026e-08	0.000865745	0.000865745	0	8.66206e-06	0.000865745	0.000659659	0.000865745	0.000865745	0.000865745	0.000848967	0.000862346	0.000865745	6.06573e-05	0.000815271	0.000865745	0.000850885	0.000865745	0.000865698	0.000865744	0.000865745	3.89585e-05	0.000865744	0.000865736	0.000263496	0.000865745	0.000865689	0.000794841	0.000865745	0.000865745	0.000865725	0.000833451
r_1759	0.00010782	4.31469e-05	0.000109107	5.05289e-09	0.000109636	0.000106562	0.000106018	0.000109636	0.000109636	0.000109636	0.000109636	8.20736e-05	9.36662e-05	3.97128e-07	0.00010081	0.000109636	0.000109185	1.08785e-08	0.000109636	0.000109636	0	1.09694e-06	0.000109636	8.35376e-05	0.000109636	0.000109636	0.000109636	0.000107511	0.000109205	0.000109636	7.68149e-06	0.000103244	0.000109636	0.000107754	0.000109636	0.00010963	0.000109636	0.000109636	4.93361e-06	0.000109636	0.000109635	3.33685e-05	0.000109636	0.000109629	0.000100657	0.000109636	0.000109636	0.000109633	0.000105546
r_1760	-1000	-1000	-1000	-1000	-1000	-1000	-1000	-1000	-1000	-1000	-1000	-1000	-1000	-1000	-1000	-1000	-1000	-1000	-1000	-1000	-1000	-1000	-1000	-1000	-1000	-1000	-1000	-1000	-1000	-1000	-1000	-1000	-1000	-1000	-1000	-1000	-1000	-1000	-1000	-1000	-1000	-1000	-1000	-1000	-1000	-1000	-1000	-1000	-1000
r_1761	0	0	0	-1.13687e-13	0	0	0	1.13687e-13	1.13687e-13	0	0	-1.13687e-13	0	-8.88178e-16	0	0	7.10543e-15	0	0	0	0	0	0	0	0	0	0	7.10543e-15	7.10543e-15	0	0	7.10543e-15	0	0	2.27374e-13	1.13687e-13	0	0	0	-2.27374e-13	-7.10543e-15	3.93375e-27	0	7.10543e-15	0	7.10543e-15	0	0	0
r_1762	0	0	0	-1.13687e-13	0	0	0	1.13687e-13	1.13687e-13	0	0	-1.13687e-13	0	-8.88178e-16	0	0	7.10543e-15	0	0	0	0	0	0	0	0	0	0	7.10543e-15	7.10543e-15	0	0	7.10543e-15	0	0	2.27374e-13	1.13687e-13	0	0	0	-2.27374e-13	-7.10543e-15	3.93375e-27	0	7.10543e-15	0	7.10543e-15	0	0	0
r_1763	-1000	-1000	-999.929	-1000	-999.824	-1000	-1000	-999.824	-999.824	-999.824	-999.824	-1000	-1000	-1000	-1000	-999.824	-999.923	-1000	-999.824	-999.824	0	-1000	-999.824	-1000	-999.824	-999.824	-999.824	-1000	-999.919	-999.824	-1000	-1000	-999.824	-1000	-999.824	-999.825	-999.824	-999.824	-1000	-999.824	-999.824	-1000	-999.824	-999.825	-1000	-999.824	-999.824	-999.824	-1000
r_1764	0	0	0	0	0	0	0	0	0	0	0	0	0	0	0	0	0	0	0	0	0	0	0	0	0	0	0	0	0	0	0	0	0	0	0	0	0	0	0	0	0	0	0	0	0	0	0	0	0
r_1765	0	0	0	0	0	0	0	0	0	0	0	0	0	0	0	0	0	0	0	0	0	0	0	0	0	0	0	0	0	0	0	0	0	0	0	0	0	0	0	0	0	0	0	0	0	0	0	0	0
r_1766	0	0	0	0	0	0	0	0	0	0	0	0	0	0	0	0	0	0	0	0	0	0	0	0	0	0	0	0	0	0	0	0	0	0	0	0	0	0	0	0	0	0	0	0	0	0	0	0	0
r_1767	0	0	0	0	0	0	0	0	0	0	0	0	0	0	0	0	0	-3.06714e-08	0	0	0	0	0	0	0	0	0	0	0	0	0	0	0	0	0	0	0	0	0	0	0	0	0	0	0	0	0	-8.39035e-14	0
r_1768	-0.000609383	-6.92172e-05	-0.00233432	-0.130429	6.43828e-12	-0.0054986	-0.00574554	5.78865e-12	-5.71618e-05	-1.16343e-11	-3.39078e-05	-0.0341541	-0.0204708	-0.11428	-0.0122431	-5.91923e-05	-9.34326e-12	-0.130422	-1.16343e-11	-1.16343e-11	0	-0.00306909	-1.16343e-11	-0.0324934	-1.16343e-11	-2.16093e-13	-1.16343e-11	-6.94784e-05	-0.00220923	-1.16343e-11	-0.121429	-0.00919199	-1.16343e-11	-0.00398558	3.18222e-11	-0.000163904	-3.23154e-05	-5.44599e-12	-0.124584	-4.80189e-05	2.86281e-12	-0.0911657	4.75513e-12	-5.71582e-05	-0.0114297	-8.64221e-12	-1.16343e-11	-1.01664e-11	-0.00668923
r_1769	-0.000820286	-6.92172e-05	-0.00246281	-0.137992	-5.95436e-05	-0.00581677	-0.00179583	-5.95436e-05	1.5378e-12	-5.95436e-05	-6.50024e-05	-0.0361342	-0.0216415	-0.120558	-0.0129525	-9.02833e-06	-5.92988e-05	-7.21605e-09	-5.95436e-05	-5.95436e-05	0	-0.00306909	-5.95436e-05	-0.0343771	-5.95436e-05	-5.95436e-05	-5.95436e-05	-6.94784e-05	-0.0023308	-5.95436e-05	-0.00299031	-0.00102163	-5.95436e-05	-0.00420907	-5.95436e-05	-0.000214252	-6.3012e-05	-5.95436e-05	-0.131636	-9.52386e-06	-5.9543e-05	-0.00536822	-5.95436e-05	-5.95397e-05	-0.012032	-5.95436e-05	-5.95436e-05	-5.95422e-05	-0.00707645
r_1770	0	0	0	0	0	0	0	0	0	0	0	0	0	0	0	0	0	0	0	0	0	0	0	0	0	0	0	0	0	0	0	0	0	0	0	0	0	0	0	0	0	0	0	0	0	0	0	0	0
r_1771	0	0	0	0	0	0	0	0	0	0	0	0	0	0	0	0	0	0	0	0	0	0	0	0	0	0	0	0	0	0	0	0	0	0	0	0	0	0	0	0	0	0	0	0	0	0	0	0	0
r_1772	0	0	0	0	0	0	0	0	0	0	0	0	0	0	0	0	0	0	0	0	0	0	0	0	0	0	0	0	0	0	0	0	0	0	0	0	0	0	0	0	0	0	0	0	0	0	0	0	0
r_1773	0	0	0	0	0	0	0	0	0	0	0	0	0	0	0	0	0	0	0	0	0	0	0	0	0	0	0	0	0	0	0	0	0	0	0	0	0	0	0	0	0	0	0	0	0	0	0	0	0
r_1774	0	0	0	0	0	0	0	0	0	0	0	0	0	0	0	0	0	0	0	0	0	0	0	0	0	0	0	0	0	0	0	0	0	0	0	0	0	0	0	0	0	0	0	0	0	0	0	0	0
r_1775	0	0	0	0	0	0	0	0	0	0	0	0	0	0	0	0	0	0	0	0	0	0	0	0	0	0	0	0	0	0	0	0	0	0	0	0	0	0	0	0	0	0	0	0	0	0	0	0	0
r_1776	0	0	0	0	0	0	4.67303e-34	0	0	0	0	0	0	0	0	0	0	0	0	0	0	0	0	0	0	0	0	0	0	0	0	0	0	0	0	0	0	0	0	0	0	0	0	0	0	0	0	0	0
r_1777	0	-0.154635	-0.00133181	-0.255308	6.34789e-14	-0.0076478	-0.00789503	-2.36342e-14	3.65703e-13	-3.12582e-14	-3.40488e-07	-0.0642604	-0.0373196	-0.228549	-0.021018	-3.40488e-07	-9.49306e-14	-0.255294	-3.12582e-14	-3.12582e-14	0	-0.00296369	-3.12582e-14	-0.0611619	-3.12582e-14	1.75502e-13	-3.12582e-14	-0.00479774	-0.00106291	-3.12582e-14	-0.237466	-0.0147333	-3.12582e-14	-0.00462952	-1.27854e-14	-3.40488e-07	-3.40488e-07	1.06685e-14	-0.243722	0	4.69404e-14	-0.177476	1.3347e-13	8.72824e-14	-0.0194279	-1.43704e-13	-3.12582e-14	-9.09389e-14	-0.0100081
r_1778	7.46447e-05	2.98709e-05	7.55353e-05	3.49816e-09	7.59018e-05	7.3774e-05	7.33974e-05	7.59018e-05	7.59016e-05	7.59018e-05	7.59016e-05	5.68202e-05	6.48459e-05	2.74935e-07	6.97914e-05	7.59015e-05	7.55896e-05	7.53126e-09	7.59018e-05	7.59018e-05	0	7.59421e-07	7.59018e-05	5.78338e-05	7.59018e-05	7.59018e-05	7.59018e-05	7.44308e-05	7.56037e-05	7.59018e-05	5.31796e-06	7.14766e-05	7.59018e-05	7.45989e-05	7.59018e-05	7.58976e-05	7.59017e-05	7.59018e-05	3.41558e-06	7.59016e-05	7.5901e-05	2.31013e-05	7.59018e-05	7.58968e-05	6.96854e-05	7.59018e-05	7.59018e-05	7.59e-05	7.30705e-05
r_1779	-692.308	-692.308	-692.308	-692.308	-692.308	-692.308	-692.308	-692.308	-692.308	-692.308	-692.308	-692.308	-692.308	-692.308	-692.308	-692.308	-692.308	-692.308	-692.308	-692.308	0	-692.308	-692.308	-692.308	-692.308	-692.308	-692.308	-692.308	-692.308	-692.308	-692.308	-692.308	-692.308	-692.308	-692.308	-692.308	-692.308	-692.308	-692.308	-692.308	-692.308	-692.308	-692.308	-692.308	-692.308	-692.308	-692.308	-692.308	-692.308
r_1780	0	0	0	0	0	0	0	0	0	0	0	0	0	0	0	0	0	0	0	0	0	0	0	0	0	0	0	0	0	0	0	0	0	0	0	0	0	0	0	0	0	0	0	0	0	0	0	0	0
r_1781	0	0	0	0	0	0	0	0	0	0	0	0	0	0	0	0	0	0	0	0	0	0	0	0	0	0	0	0	0	0	0	0	0	0	0	0	0	0	0	0	0	0	0	0	0	0	0	0	0
r_1782	0	0	0	0	0	0	0	0	0	0	0	0	0	0	0	0	0	0	0	0	0	0	0	0	0	0	0	0	0	0	0	0	0	0	0	0	0	0	0	0	0	0	0	0	0	0	0	0	0
r_1783	0	0	0	0	0	0	0	0	0	0	0	0	0	0	0	0	0	0	0	0	0	0	0	0	0	0	0	0	0	0	0	0	0	0	0	0	0	0	0	0	0	0	0	0	0	0	0	0	0
r_1784	0	0	0	0	0	0	0	0	0	0	0	0	0	0	0	0	0	0	0	0	0	0	0	0	0	0	0	0	0	0	0	0	0	0	0	0	0	0	0	0	0	0	0	0	0	0	0	0	0
r_1785	0	0	0	0	0	0	0	0	0	0	0	0	0	0	0	0	0	0	0	0	0	0	0	0	0	0	0	0	0	0	0	0	0	0	0	0	0	0	0	0	0	0	0	0	0	0	0	0	0
r_1786	0	0	0	0	0	0	0	0	0	0	0	0	0	0	0	0	0	0	0	0	0	0	0	0	0	0	0	0	0	0	0	0	0	0	0	0	0	0	0	0	0	0	0	0	0	0	0	0	0
r_1787	0	0	0	0	0	0	0	0	0	0	0	0	0	0	0	0	0	0	0	0	0	0	0	0	0	0	0	0	0	0	0	0	0	0	0	0	0	0	0	0	0	0	0	0	0	0	0	0	0
r_1788	-1.69407e-21	8.47033e-22	-3.38813e-21	0	0	3.38813e-21	-3.38813e-21	-3.38813e-21	-3.38813e-21	0	0	1.69407e-21	1.69407e-21	-6.61744e-24	0	0	0	0	0	0	0	5.29396e-23	0	1.69407e-21	0	3.38813e-21	0	-1.69407e-21	-6.77626e-21	0	0	-1.69407e-21	0	3.38813e-21	0	-3.38813e-21	-3.38813e-21	-3.38813e-21	-1.05879e-22	-3.38813e-21	0	-1.69407e-21	3.38813e-21	-3.38813e-21	-1.69407e-21	3.38813e-21	0	0	3.38813e-21
r_1790	0	0	0	0	0	0	0	0	0	0	0	0	0	0	0	0	0	0	0	0	0	0	0	0	0	0	0	0	0	0	0	0	0	0	0	0	0	0	0	0	0	0	0	0	0	0	0	0	0
r_1791	0	0	0	0	0	0	0	0	0	0	0	0	0	0	0	0	0	0	0	0	0	0	0	0	0	0	0	0	0	0	0	0	0	0	0	0	0	0	0	0	0	0	0	0	0	0	0	0	0
r_1792	0	0	0	0	0	0	0	0	0	0	0	0	0	0	0	0	0	0	0	0	0	0	0	0	0	0	0	0	0	0	0	0	0	0	0	0	0	0	0	0	0	0	0	0	0	0	0	0	0
r_1793	1.38778e-17	6.09864e-20	0	-8.47033e-22	-1.38778e-17	-1.62959e-19	-3.46945e-18	0	0	-1.38778e-17	-1.38778e-17	-2.30393e-19	-2.77556e-17	5.42101e-20	0	-1.38778e-17	-1.38778e-17	3.38813e-21	-1.38778e-17	-1.38778e-17	-4.10208e-29	-2.1684e-19	-1.38778e-17	0	-1.38778e-17	-1.38778e-17	-1.38778e-17	1.0842e-19	2.77556e-17	-1.38778e-17	0	-1.2604e-21	-1.38778e-17	5.42101e-20	-2.77556e-17	2.77556e-17	-1.38778e-17	0	-1.11022e-16	-1.38778e-17	1.38778e-17	-2.77556e-17	1.38778e-17	1.38778e-17	0	-1.38778e-17	-1.38778e-17	0	1.38778e-17
r_1794	0.0347209	0	0.0639176	0	0.122442	0	0	0.122442	0.122447	0.122442	0.12243	0	0	0	0	0.122431	0.0725919	0	0.122442	0.122442	-4.99918e-15	0	0.122442	0	0.122442	0.122442	0.122442	0	0.0748369	0.122442	0	0	0.122442	0	0.122442	0.121775	0.122427	0.122442	0	0.122446	0.122315	0	0.122442	0.121653	0	0.122442	0.122442	0.12244	0
r_1795	-1.38778e-17	-1.84169	-0.0231735	-2.00114	2.62738e-12	-0.119816	-0.130499	1.53146e-12	4.22622e-12	1.41441e-12	-5.92449e-06	-0.607197	-0.505083	-2.31093	-0.329283	-5.92449e-06	-1.30924e-12	-2.99973	1.41441e-12	1.41441e-12	4.10208e-29	-1.99617	1.41441e-12	-0.904917	1.41441e-12	2.1731e-12	1.41441e-12	-0.0850015	-0.0184947	1.41441e-12	-2.80532	-0.236808	1.41441e-12	-0.0764299	-1.46652e-12	-0.000264263	-5.92448e-06	-1.79899e-12	-2.87627	1.38778e-17	9.63632e-13	-2.10447	7.28292e-13	1.93651e-12	-0.30437	-2.58953e-12	1.41441e-12	-1.26021e-12	-0.156794
r_1796	1.38778e-17	-0.938529	-0.00965561	-1.49994	1.44589e-12	-0.0560654	-0.0618469	-2.70645e-13	1.74166e-14	4.28609e-13	-2.46854e-06	-0.431975	-0.281121	-1.49483	-0.161006	-2.46854e-06	-8.93813e-13	-1.49986	4.28609e-13	4.28609e-13	-3.96403e-29	-1.48573	4.28609e-13	-0.412924	4.28609e-13	7.61523e-13	4.28609e-13	-0.0375823	-0.00770612	4.28609e-13	-1.40004	-0.115171	4.28609e-13	-0.0343296	1.00614e-13	-9.15493e-05	-2.46854e-06	-1.09503e-12	-1.4358	0	3.01786e-13	-1.06578	1.01093e-12	8.49064e-13	-0.148564	-3.73208e-13	4.28609e-13	-6.41723e-13	-0.0745975
r_1797	0	0	0	0	0	0	0	0	0	0	0	0	0	0	0	0	0	0	0	0	0	0	0	0	0	0	0	0	0	0	0	0	0	0	0	0	0	0	0	0	0	0	0	0	0	0	0	0	0
r_1798	-1.38778e-17	0	-6.93889e-18	0	0	-6.93889e-18	-1.38778e-17	-1.38778e-17	-6.93889e-18	-6.93889e-18	-1.38778e-17	-5.55112e-17	-6.93889e-18	-4.33681e-19	-1.38778e-17	-6.93889e-18	0	-6.77626e-21	-6.93889e-18	-6.93889e-18	3.96403e-29	1.0842e-19	-6.93889e-18	-2.77556e-17	-6.93889e-18	0	-6.93889e-18	-6.93889e-18	-6.93889e-18	-6.93889e-18	4.33681e-19	0	-6.93889e-18	-6.93889e-18	0	-1.38778e-17	0	0	-1.11022e-16	0	6.93889e-18	-3.46945e-18	-1.38778e-17	1.03349e-28	8.67362e-18	-6.93889e-18	-6.93889e-18	-6.93889e-18	-1.38778e-17
r_1799	0	0	0	0	0	0	0	0	0	0	0	0	0	0	0	0	0	0	0	0	0	0	0	0	0	0	0	0	0	0	0	0	0	0	0	0	0	0	0	0	0	0	0	0	0	0	0	0	0
r_1800	0	0	0	0	0	0	0	0	0	0	0	0	0	0	0	0	0	0	0	0	0	0	0	0	0	0	0	0	0	0	0	0	0	0	0	0	0	0	0	0	0	0	0	0	0	0	0	0	0
r_1801	5.85574e-05	0	-6.20053e-29	0	5.95436e-05	0	7.5472e-36	5.95436e-05	5.71618e-05	5.95436e-05	5.74276e-05	9.434e-36	0	2.25795e-07	2.90218e-30	5.54138e-05	5.92988e-05	0	5.95436e-05	5.95436e-05	0	6.22792e-37	5.95436e-05	-9.434e-37	5.95436e-05	5.95436e-05	5.95436e-05	5.43399e-34	3.7736e-36	5.95436e-05	1.69221e-29	2.7604e-05	5.95436e-05	-9.73709e-30	5.95436e-05	3.6219e-32	5.74277e-05	5.95436e-05	9.434e-37	5.75427e-05	5.9543e-05	9.09033e-29	5.95436e-05	5.95397e-05	5.72303e-05	5.95436e-05	5.95436e-05	5.95422e-05	2.8302e-36
r_1802	0	0	0	0	0	0	0	0	0	0	0	0	0	0	0	0	0	0	0	0	0	0	0	0	0	0	0	0	0	0	0	0	0	0	0	0	0	0	0	0	0	0	0	0	0	0	0	0	0
r_1803	5.85574e-05	0	-6.20053e-29	0	5.95436e-05	0	0	5.95436e-05	5.71618e-05	5.95436e-05	5.74276e-05	3.61426e-36	0	2.25795e-07	2.90218e-30	5.54138e-05	5.92988e-05	0	5.95436e-05	5.95436e-05	0	5.73462e-37	5.95436e-05	-1.80713e-36	5.95436e-05	5.95436e-05	5.95436e-05	5.30092e-34	0	5.95436e-05	3.85522e-35	2.7604e-05	5.95436e-05	-9.73709e-30	5.95436e-05	2.07639e-32	5.74277e-05	5.95436e-05	1.20475e-36	5.75427e-05	5.9543e-05	-1.20475e-36	5.95436e-05	5.95397e-05	5.72303e-05	5.95436e-05	5.95436e-05	5.95422e-05	2.7107e-36
r_1805	-174.886	-185.377	-174.459	-192.181	-173.97	-175.266	-175.357	-173.97	-173.969	-173.97	-173.97	-179.243	-177.418	-192.119	-176.277	-173.97	-174.416	-192.18	-173.97	-173.97	0	-192.009	-173.97	-179.014	-173.97	-173.968	-173.97	-175.048	-174.398	-173.97	-190.971	-175.858	-173.97	-174.979	-173.97	-173.976	-173.97	-173.968	-191.404	-173.97	-173.971	-186.919	-173.967	-173.977	-176.301	-173.97	-173.97	-173.972	-175.447
r_1806	0	0	0	0	0	0	0	0	0	0	0	0	0	0	0	0	0	0	0	0	0	0	0	0	0	0	0	0	0	0	0	0	0	0	0	0	0	0	0	0	0	0	0	0	0	0	0	0	0
r_1807	0	0	0	0	0	0	0	0	0	0	0	0	0	0	0	0	0	0	0	0	0	0	0	0	0	0	0	0	0	0	0	0	0	0	0	0	0	0	0	0	0	0	0	0	0	0	0	0	0
r_1808	0	0	0	0	0	0	0	0	0	0	0	0	0	0	1.70564e-21	0	0	0	0	0	0	0	0	0	0	0	0	0	0	0	0	0	0	0	0	0	0	0	0	0	0	0	0	0	0	0	0	0	0
r_1809	-0.000840651	-1.06389	-0.0105063	-1.71421	-0.000854809	-0.0568962	-0.0626735	-0.000854809	-0.000854807	-0.000854809	-0.000857276	-0.476482	-0.292052	-1.67587	-0.161792	-0.000857275	-0.000851294	-1.71412	-0.000854809	-0.000854809	0	-1.69775	-0.000854809	-0.455308	-0.000854809	-0.000854809	-0.000854809	-0.0384205	-0.00855757	-0.000854809	-1.59852	-0.115976	-0.000854809	-0.0351697	-0.000854809	-0.000946311	-0.000857276	-0.000854809	-1.63993	-0.000854807	-0.0008548	-1.2114	-0.000854809	-0.000854753	-0.149349	-0.000854809	-0.000854809	-0.000854789	-0.0754204
r_1810	0	0	0	0	0	0	0	0	0	0	0	0	0	0	0	0	0	0	0	0	0	0	0	0	0	0	0	0	0	0	0	0	0	0	0	0	0	0	0	0	0	0	0	0	0	0	0	0	0
r_1811	0	0	0.0643774	0	0.122904	0	0	0.122904	0.122909	0.122904	0.122891	0	0	0	0	0.122893	0.0730521	0	0.122904	0.122904	-4.99918e-15	0	0.122904	0	0.122904	0.122904	0.122904	0	0.0752971	0.122904	0	0	0.122904	0	0.122904	0.122237	0.12289	0.122904	0	0.122908	0.122777	0	0.122904	0.122115	0	0.122904	0.122904	0.122902	0
r_1812	0	0	0	1.08782e-21	-2.24726e-17	1.25195e-17	1.32703e-17	-1.72936e-17	-3.83816e-17	-1.11947e-17	-2.18563e-17	3.51279e-18	-1.97831e-17	2.69749e-16	-1.48817e-17	-1.27314e-17	-9.23063e-18	-9.14553e-21	-1.11947e-17	-1.11947e-17	0	-7.20044e-20	-1.11947e-17	1.92166e-17	-1.11947e-17	-1.19101e-17	-1.11947e-17	1.82705e-17	1.67367e-18	-1.11947e-17	-7.22428e-18	0	-1.11947e-17	7.27409e-18	1.0068e-17	1.84628e-18	-2.83503e-17	-1.04509e-17	-9.61551e-17	0	-1.57749e-17	6.59654e-18	-8.36646e-18	0	-1.1587e-17	-1.11479e-13	-1.11947e-17	-1.22683e-13	1.00124e-17
r_1813	0	0	0	1.08782e-21	-2.24726e-17	1.25195e-17	1.32703e-17	-1.72936e-17	-3.83816e-17	-1.11947e-17	-2.18563e-17	3.51279e-18	-1.97831e-17	2.69749e-16	-1.48817e-17	-1.27314e-17	-9.23063e-18	-9.14553e-21	-1.11947e-17	-1.11947e-17	0	-7.20044e-20	-1.11947e-17	1.92166e-17	-1.11947e-17	-1.19101e-17	-1.11947e-17	1.82705e-17	-2.26838e-18	-1.11947e-17	-7.22428e-18	0	-1.11947e-17	7.27409e-18	1.0068e-17	1.84628e-18	-2.83503e-17	-1.04509e-17	-9.61551e-17	0	-1.57749e-17	6.59654e-18	-8.36646e-18	0	-1.1587e-17	-1.10924e-13	-1.11947e-17	-2.20657e-13	2.32199e-17
r_1814	0	0	0	0	0	0	0	0	0	0	0	0	0	0	0	0	0	0	0	0	0	0	0	0	0	0	0	0	0	0	0	0	0	0	0	0	0	0	0	0	0	0	0	0	0	0	0	0	0
r_1815	0	0	0	-1.69407e-21	0	1.00897e-27	0	0	0	0	0	-2.77556e-17	1.32792e-28	0	0	0	0	0	0	0	-7.00114e-30	0	0	0	0	0	0	3.5389e-28	0	0	0	0	0	-7.5881e-29	0	0	0	0	-1.11022e-16	0	0	0	0	-1.03891e-28	-1.73472e-18	0	0	4.73538e-28	0
r_1816	0	0	0	-1.69407e-21	0	1.00897e-27	0	0	0	0	0	-2.77556e-17	1.32792e-28	0	0	0	0	0	0	0	-7.00114e-30	0	0	0	0	0	0	3.5389e-28	0	0	0	0	0	-7.5881e-29	0	0	0	0	-1.11022e-16	0	0	0	0	-1.03891e-28	-1.73472e-18	0	0	4.73538e-28	0
r_1817	0	0	0	0	0	0	0	0	0	0	0	0	0	0	0	0	0	0	0	0	0	0	0	0	0	0	0	0	0	0	0	0	0	0	0	0	0	0	0	0	0	0	0	0	0	0	0	0	0
r_1818	0	0	0	0	0	0	0	0	0	0	0	0	0	0	0	0	0	0	0	0	0	0	0	0	0	0	0	0	0	0	0	0	0	0	0	0	0	0	0	0	0	0	0	0	0	0	0	0	0
r_1819	0	0	0	0	0	0	0	0	0	0	0	0	0	0	0	0	0	0	0	0	0	0	0	0	0	0	0	0	0	0	0	0	0	0	0	0	0	0	0	0	0	0	0	0	0	0	0	0	0
r_1820	0	0	0	0	0	0	0	0	0	0	0	0	0	0	0	0	0	0	0	0	0	0	0	0	0	0	0	0	0	0	0	0	0	0	0	0	0	0	0	0	0	0	0	0	0	0	0	0	0
r_1821	0	0	0	0	0	0	0	0	0	0	0	0	0	0	0	0	0	0	0	0	0	0	0	0	0	0	0	0	0	0	0	0	0	0	0	0	0	0	0	0	0	0	0	0	0	0	0	0	0
r_1822	0	0	0	0	0	0	0	0	0	0	0	0	0	0	0	0	0	0	0	0	0	0	0	0	0	0	0	0	0	0	0	0	0	0	0	0	0	0	0	0	0	0	0	0	0	0	0	0	0
r_1823	0	0	0	0	0	0	0	0	0	0	0	0	0	0	0	0	0	0	0	0	0	0	0	0	0	0	0	0	0	0	0	0	0	0	0	0	0	0	0	0	0	0	0	0	0	0	0	0	0
r_1824	-1000	-1000	-1000	-1000	-1000	-1000	-1000	-1000	-1000	-1000	-1000	-1000	-1000	-1000	-1000	-1000	-1000	-1000	-1000	-1000	-3.89025e-13	-1000	-1000	-1000	-1000	-1000	-1000	-1000	-1000	-1000	-1000	-1000	-1000	-1000	-1000	-1000	-1000	-1000	-1000	-1000	-1000	-1000	-1000	-1000	-1000	-1000	-1000	-1000	-1000
r_1825	-0.1105	-0.165145	-0.113988	-0.397064	-0.112361	-0.120937	-0.120756	-0.112361	-0.112363	-0.112361	-0.112362	-0.182601	-0.157725	-0.365289	-0.138249	-0.112363	-0.111899	-0.391276	-0.112361	-0.112361	0	-0.0154368	-0.112361	-0.187266	-0.112361	-0.112361	-0.112361	-0.118121	-0.113544	-0.112361	-0.371894	-0.128392	-0.112361	-0.118025	-0.112361	-0.112345	-0.112362	-0.112361	-0.405503	-0.112363	-0.11236	-0.306275	-0.112361	-0.112354	-0.135445	-0.112361	-0.112361	-0.112358	-0.124804
r_1826	0	0	0	0	0	0	0	0	0	0	0	0	0	0	0	0	0	0	0	0	0	0	0	0	0	0	0	0	0	0	0	0	0	0	0	0	0	0	0	0	0	0	0	0	0	0	0	0	0
r_1827	0	0	0	0	0	0	0	0	0	0	0	0	0	0	0	0	0	0	0	0	0	0	0	0	0	0	0	0	0	0	0	0	0	0	0	0	0	0	0	0	0	0	0	0	0	0	0	0	0
r_1829	-1000	-1000	-1000	-1000	-1000	-1000	-1000	-1000	-1000	-1000	-1000	-1000	-1000	-1000	-1000	-1000	-1000	-1000	-1000	-1000	1000	-1000	-1000	-1000	-1000	-1000	-1000	-1000	-1000	-1000	-1000	-1000	-1000	-1000	-1000	-1000	-1000	-1000	-1000	-1000	-1000	-1000	-1000	-1000	-1000	-1000	-1000	-1000	-1000
r_1830	-137.41	-145.653	-137.075	-150.857	-136.69	-137.706	-137.781	-136.69	-136.69	-136.69	-136.691	-140.834	-139.4	-150.811	-138.503	-136.691	-137.041	-150.856	-136.69	-136.69	0	-150.728	-136.69	-140.654	-136.69	-136.689	-136.69	-137.538	-137.027	-136.69	-149.955	-138.174	-136.69	-137.483	-136.69	-136.695	-136.691	-136.689	-150.278	-136.69	-136.691	-146.865	-136.688	-136.696	-138.523	-136.69	-136.69	-136.692	-137.851
r_1831	0	0	0	0	0	0	0	0	0	0	0	0	0	0	0	0	0	0	0	0	0	0	0	0	0	0	0	0	0	0	0	0	0	0	0	0	0	0	0	0	0	0	0	0	0	0	0	0	0
r_1832	-240.166	-255.458	-239.603	-264.31	-238.986	-240.682	-240.834	-238.986	-238.979	-238.986	-238.986	-246.654	-243.951	-266.405	-242.26	-238.986	-239.551	-266.497	-238.986	-238.986	3.97449e-13	-265.043	-238.986	-246.414	-238.986	-238.971	-238.986	-240.353	-239.528	-238.986	-263.536	-241.608	-238.986	-240.257	-238.986	-238.994	-238.986	-238.973	-265.314	-238.986	-238.987	-257.677	-238.982	-238.995	-242.282	-238.986	-238.986	-238.989	-240.972
r_1833	0	-4.86118e-36	0	-7.44454e-39	0	1.41416e-34	1.1315e-06	0	5.71618e-05	0	0	-1.7677e-36	3.5354e-36	2.25795e-07	0	4.84945e-05	0	3.45254e-39	0	0	0	5.0709e-39	0	-9.80564e-23	0	0	0	0	7.0708e-36	0	-3.08657e-35	0.000688388	0	0	0	1.17534e-32	0	0	2.65155e-36	4.80189e-05	0	-1.26466e-30	0	1.37306e-32	5.72303e-05	3.17667e-29	0	0	-2.65333e-27
r_1834	0	0	0	0	0	0	0	0	0	0	0	0	0	0	0	0	0	0	0	0	0	0	0	0	0	0	0	0	0	0	0	0	0	0	0	0	0	0	0	0	0	0	0	0	0	0	0	0	0
r_1835	0	0	0	0	0	0	0	0	0	0	0	0	0	0	0	0	0	0	0	0	0	0	0	0	0	0	0	0	0	0	0	0	0	0	0	0	0	0	0	0	0	0	0	0	0	0	0	0	0
r_1836	0	0	0	0	0	0	0	0	0	0	0	0	0	0	0	0	0	0	0	0	0	0	0	0	0	0	0	0	0	0	0	0	0	0	0	0	0	0	0	0	0	0	0	0	0	0	0	0	0
r_1837	0	0	0	0	0	0	0	0	0	0	0	0	0	0	0	0	0	0	0	0	0	0	0	0	0	0	0	0	0	0	0	0	0	0	0	0	0	0	0	0	0	0	0	0	0	0	0	0	0
r_1838	0.0380026	0.0152077	0.038456	1.78096e-06	0.0386426	0.0375593	0.0373676	0.0386426	0.0386425	0.0386426	0.0386426	0.028928	0.0330139	0.000139973	0.0355317	0.0386425	0.0384837	3.88147e-06	0.0386426	0.0386426	0	0.000386679	0.0386426	0.0294439	0.0386426	0.0386426	0.0386426	0.0378937	0.0384909	0.0386426	0.00270744	0.0363897	0.0386426	0.0379793	0.0386426	0.0386405	0.0386426	0.0386426	0.00173892	0.0386425	0.0386422	0.0117612	0.0386426	0.0386401	0.0354778	0.0386426	0.0386426	0.0386417	0.0372012
r_1839	0	0	0	0	0	0	0	0	0	0	0	0	0	0	0	0	0	0	0	0	0	0	0	0	0	0	0	0	0	0	0	0	0	0	0	0	0	0	0	0	0	0	0	0	0	0	0	0	0
r_1840	0	-0.365248	-0.00775852	-0.599973	2.23504e-12	-0.022557	-0.0231153	5.67329e-14	1.25276e-12	-2.82345e-14	-4.93708e-06	-0.154544	-0.0917309	-0.542816	-0.0537296	-4.93707e-06	-1.79044e-12	-0.599941	-2.82345e-14	-2.82345e-14	0	-0.594056	-2.82345e-14	-0.147324	-2.82345e-14	2.25837e-12	-2.82345e-14	-0.0159002	-0.00713044	-2.82345e-14	-0.558375	-0.0390652	-2.82345e-14	-0.0147025	3.88916e-12	-0.00022022	-4.93708e-06	-7.70418e-13	-0.572958	0	4.06129e-13	-0.418505	2.01264e-12	1.13406e-12	-0.049986	-1.98076e-12	-2.82345e-14	-9.31341e-05	-0.02806
r_1841	0	0	0	4.25842e-28	0	-1.7841e-26	1.0646e-29	0	0	0	0	0	1.30591e-27	0	0	0	0	-8.49465e-29	0	0	1.57772e-30	0	0	-2.49472e-26	0	0	0	0	1.63566e-25	0	0	0	0	0	0	0	0	0	0	0	0	-2.64377e-27	0	0	9.21548e-28	0	0	0	5.95291e-28
r_1842	0	0	-0.00772449	-0.858159	1.01218e-12	-0.0448523	-0.0489371	-5.18819e-13	3.76256e-13	-1.92297e-13	-1.97483e-06	-0.303598	-0.216464	-1.07838	-0.123481	-1.97483e-06	-9.07636e-13	-1.19989	-1.92297e-13	-1.92297e-13	-1.57772e-30	-0.86986	-1.92297e-13	-0.330339	-1.92297e-13	1.32556e-12	-1.92297e-13	-0.0300658	-0.00616489	-1.92297e-13	-1.12003	0	-1.92297e-13	-0.026972	2.70177e-13	-7.32395e-05	-1.97483e-06	-7.1269e-16	-1.14864	0	1.88126e-13	-0.85262	9.98032e-13	5.05031e-13	-0.114139	-4.33573e-13	-1.92297e-13	-8.52614e-13	-0.0587976
r_1843	0	0	0	0	0	0	0	0	0	0	0	0	0	0	0	0	0	0	0	0	0	0	0	0	0	0	0	0	0	0	0	0	0	0	0	0	0	0	0	0	0	0	0	0	0	0	0	0	0
r_1844	0	0	0	0	0	0	0	0	0	0	0	0	0	0	0	0	0	0	0	0	0	0	0	0	0	0	0	0	0	0	0	0	0	0	0	0	0	0	0	0	0	0	0	0	0	0	0	0	0
r_1845	0	0	0	0	0	0	0	0	0	0	0	0	0	0	0	0	0	0	0	0	0	0	0	0	0	0	0	0	0	0	0	0	0	0	0	0	0	0	0	0	0	0	0	0	0	0	0	0	0
r_1846	0	0	0	0	0	0	0	0	0	0	0	0	0	0	0	0	0	0	0	0	0	0	0	0	0	0	0	0	0	0	0	0	0	0	0	0	0	0	0	0	0	0	0	0	0	0	0	0	0
r_1847	0	0	0	0	0	0	0	0	0	0	0	0	0	0	0	0	0	0	0	0	0	0	0	0	0	0	0	0	0	0	0	0	0	0	0	0	0	0	0	0	0	0	0	0	0	0	0	0	0
r_1848	0	0	0	0	0	0	0	0	0	0	0	0	0	0	0	0	0	0	0	0	0	0	0	0	0	0	0	0	0	0	0	0	0	0	0	0	0	0	0	0	0	0	0	0	0	0	0	0	0
r_1849	-120.234	-127.446	-119.941	-132.124	-119.604	-120.493	-120.558	-119.604	-119.603	-119.604	-119.604	-123.23	-121.975	-132.082	-121.19	-119.604	-119.911	-132.124	-119.604	-119.604	0	-132.006	-119.604	-123.072	-119.604	-119.603	-119.604	-120.346	-119.899	-119.604	-131.293	-120.902	-119.604	-120.298	-119.604	-119.608	-119.604	-119.603	-131.59	-119.604	-119.605	-128.507	-119.602	-119.609	-121.207	-119.604	-119.604	-119.606	-120.62
r_1850	0	0	0	0	0	0	0	0	0	0	0	0	0	0	0	0	0	0	0	0	0	0	0	0	0	0	0	0	0	0	0	0	0	0	0	0	0	0	0	0	0	0	0	0	0	0	0	0	0
r_1851	0	0	0	-3.35174e-09	0	-9.6409e-35	0	0	0	0	0	0	0	0	0	0	0	-7.21604e-09	0	0	0	0	0	0	0	0	0	1.50639e-36	0	0	0	0	0	0	0	0	0	0	-9.41494e-38	0	0	-6.02556e-36	0	0	0	0	0	0	1.50639e-36
r_1852	0	0	0	0	0	0	0	0	0	0	0	0	0	0	0	0	0	0	0	0	0	0	0	0	0	0	0	0	0	0	0	0	0	0	0	0	0	0	0	0	0	0	0	0	0	0	0	0	0
r_1853	0	0	0	-3.35174e-09	0	0	0	0	0	0	0	0	0	0	0	0	0	-7.21604e-09	0	0	0	0	0	0	0	0	0	0	0	0	0	0	0	0	0	0	0	0	4.90884e-37	0	0	0	0	0	0	0	0	0	0
r_1854	0	0	0	-3.35174e-09	0	0	0	0	0	0	0	0	0	0	0	0	0	-7.21604e-09	0	0	0	0	0	-7.48248e-37	0	0	0	0	0	0	9.69739e-36	0	0	0	0	0	0	0	0	0	0	0	0	0	0	0	0	0	0
r_1855	0	0	0	-3.35174e-09	0	0	0	0	0	0	0	0	0	0	0	0	0	-7.21604e-09	0	0	0	0	0	0	0	0	0	0	0	0	-1.93948e-35	0	0	0	0	0	0	0	0	0	0	0	0	0	0	0	0	0	6.05803e-37
r_1856	0	0	0	0	0	0	0	0	0	0	0	0	0	0	0	0	0	0	0	0	0	0	0	0	0	0	0	0	0	0	0	0	0	0	0	0	0	0	0	0	0	0	0	0	0	0	0	0	0
r_1857	0	0	0	0	0	0	0	0	0	0	0	0	0	0	0	0	0	0	0	0	0	0	0	0	0	0	0	0	0	0	0	0	0	0	0	0	0	0	0	0	0	0	0	0	0	0	0	0	0
r_1858	0	0	0	-3.21767e-09	0	0	0	0	0	0	0	0	0	0	0	0	0	-6.9274e-09	0	0	0	0	0	0	0	0	0	0	0	0	0	0	0	0	0	0	0	0	0	0	0	0	0	0	0	0	0	0	0
r_1859	0	0	0	-3.21767e-09	0	-6.79035e-35	0	0	0	0	0	0	0	0	0	0	0	-6.9274e-09	0	0	0	0	0	0	0	0	0	0	0	0	-2.99299e-35	0	0	0	0	0	0	0	0	0	0	-7.48248e-37	0	0	0	0	0	0	0
r_1860	0	0	0	-3.21767e-09	0	-1.34685e-35	0	0	0	0	0	0	0	0	0	0	0	-6.9274e-09	0	0	0	0	0	0	0	0	0	0	0	0	0	0	0	0	0	0	0	0	0	0	0	0	0	0	0	0	0	0	0
r_1861	0	0	0	0	0	0	0	0	0	0	0	0	0	0	0	0	0	0	0	0	0	0	0	0	0	0	0	0	0	0	0	0	0	0	0	0	0	0	0	0	0	0	0	0	0	0	0	0	0
r_1862	0	0	0	0	0	0	0	0	0	0	0	0	0	0	0	0	0	0	0	0	0	0	0	0	0	0	0	0	0	0	0	0	0	0	0	0	0	0	0	0	0	0	0	0	0	0	0	0	0
r_1863	0	0	0	0	0	0	0	0	0	0	0	0	0	0	0	0	0	0	0	0	0	0	0	0	0	0	0	0	0	0	0	0	0	0	0	0	0	0	0	0	0	0	0	0	0	-2.23944e-26	0	-1.54398e-13	0
r_1864	0	-0.431573	-0.00351113	-0.68377	2.28854e-13	-0.0203874	-0.0218283	6.04604e-13	5.9567e-13	7.29723e-13	-8.9765e-07	-0.176781	-0.0113295	-0.679112	-0.0585478	-8.9765e-07	-4.53532e-13	-0.039296	7.29723e-13	7.29723e-13	0	-0.675913	7.29723e-13	-0.173123	7.29723e-13	0	7.29723e-13	-0.0132643	-0.00280222	7.29723e-13	-0.657054	-0.0407333	7.29723e-13	-0.0124835	7.75794e-13	-8.97651e-07	-8.9765e-07	2.62485e-13	-0.636483	0	2.2972e-13	-0.493772	3.35507e-13	2.47806e-13	-0.0540234	-2.04137e-13	7.29723e-13	-2.86366e-13	-0.0271263
r_1865	0	0	0	0	0	0	0	0	0	0	0	0	0	0	0	0	0	0	0	0	0	0	0	0	0	0	0	0	0	0	0	0	0	0	0	0	0	0	0	0	0	0	0	0	0	-2.23944e-26	0	-1.54398e-13	0
r_1866	0	0	0	0	0	0	0	0	0	0	0	0	0	0	0	0	0	0	0	0	0	0	0	0	0	0	0	0	0	0	0	0	0	0	0	0	0	0	0	0	0	0	0	0	0	0	0	-1.54398e-13	0
r_1867	0	0	0	0	0	0	0	0	0	0	0	0	0	0	0	0	0	0	0	0	0	0	0	0	0	0	0	0	0	0	0	0	0	0	0	0	0	0	0	0	0	0	0	0	0	0	0	0	0
r_1868	0	0	0	0	0	0	0	0	0	0	0	0	0	0	0	0	0	0	0	0	0	0	0	0	0	0	0	0	0	0	0	0	0	0	0	0	0	0	0	0	0	0	0	0	0	0	0	-1.54398e-13	0
r_1869	0	-0.55511	-0.00482781	-0.886998	3.75834e-13	-0.0280327	-0.0309235	2.57857e-13	9.84872e-14	5.83804e-13	-1.23427e-06	-0.240494	-0.0113295	-0.872468	-0.0805032	-1.23427e-06	-5.31838e-13	-0.899912	5.83804e-13	5.83804e-13	0	-0.889737	5.83804e-13	-0.228671	5.83804e-13	8.81287e-13	5.83804e-13	-0.0187911	-0.00385306	5.83804e-13	-0.838605	-0.0575854	5.83804e-13	-0.0171648	1.52051e-12	-1.23427e-06	-1.23427e-06	-2.33146e-13	-0.0724587	0	1.10868e-13	-0.633301	5.04606e-13	4.51434e-13	-0.0742822	-2.8884e-13	5.83804e-13	-1.93898e-13	-0.0372987
r_1870	0	0	0	0	0	0	0	0	0	0	0	0	0	0	0	0	0	0	0	0	0	0	0	0	0	0	0	0	0	0	0	0	0	0	0	0	0	0	0	0	0	0	0	0	0	0	0	0	0
r_1871	0	0	0	0	0	0	0	0	0	0	0	0	0	0	0	0	0	0	0	0	1000	0	0	0	0	0	0	0	0	0	0	0	0	0	0	0	0	0	0	0	0	0	0	0	0	0	0	0	0
r_1872	0	0	0	0	0	0	0	0	0	0	0	0	0	0	0	0	0	0	0	0	0	0	0	0	0	0	0	0	0	0	0	0	0	0	0	0	0	0	0	0	0	0	0	0	0	0	0	0	0
r_1873	0	0	0	0	0	0	0	0	0	0	0	0	0	0	0	0	0	0	0	0	0	0	0	0	0	0	0	0	0	0	0	0	0	0	0	0	0	0	0	0	0	0	0	0	0	0	0	0	0
r_1874	0	0	0	0	0	0	0	0	0	0	0	0	0	0	0	0	0	0	0	0	0	0	0	0	0	0	0	0	0	0	0	0	0	0	0	0	0	0	0	0	0	0	0	0	0	0	0	0	0
r_1875	0	0	0	0	0	0	0	0	0	0	0	0	0	0	0	0	0	0	0	0	0	0	0	0	0	0	0	0	0	0	0	0	0	0	0	0	0	0	0	0	0	0	0	0	0	0	0	0	0
r_1876	0	0	0	0	0	0	0	0	0	0	0	0	0	0	0	0	0	0	0	0	0	0	0	0	0	0	0	0	0	0	0	0	0	0	0	0	0	0	0	0	0	0	0	0	0	0	0	0	0
r_1877	0	0	0	0	0	0	0	0	0	0	0	0	0	0	0	0	0	0	0	0	0	0	0	0	0	0	0	0	0	0	0	0	0	0	0	0	0	0	0	0	0	0	0	0	0	0	0	0	0
r_1878	0	0	0	0	0	0	0	0	0	0	0	0	0	0	0	0	0	0	0	0	0	0	0	0	0	0	0	0	0	0	0	0	0	0	0	0	0	0	0	0	0	0	0	0	0	0	0	0	0
r_1879	0	0	0	0	0	0	0	0	0	0	0	0	0	0	0	0	0	0	0	0	0	0	0	0	0	0	0	0	0	0	0	0	0	0	0	0	0	0	0	0	0	0	0	0	0	0	0	0	0
r_1880	0	0	0	0	0	0	0	0	0	0	0	0	0	0	0	0	0	0	0	0	0	0	0	0	0	0	0	0	0	0	0	0	0	0	0	0	0	0	0	0	0	0	0	0	0	0	0	0	0
r_1881	0	0	0	0	0	0	0	0	0	0	0	0	0	0	-2.24132e-23	0	0	0	0	0	0	0	0	6.11064e-25	0	0	0	3.13774e-24	0	0	0	0	0	0	0	0	0	0	-5.6089e-23	0	0	1.37885e-24	0	0	0	0	0	0	0
r_1882	0	0	0	0	0	0	0	0	0	0	0	0	0	0	0	0	0	0	0	0	0	0	0	0	0	0	0	0	0	0	0	0	0	0	0	0	0	0	0	0	0	0	0	0	0	0	0	0	0
r_1883	0	0	0	0	0	0	0	0	0	0	0	0	0	0	0	0	0	0	0	0	0	0	0	0	0	0	0	0	0	0	0	0	0	0	0	0	0	0	0	0	0	0	0	0	0	0	0	0	0
r_1884	0	0	0	-3.08158e-29	0	0	0	0	0	0	0	0	0	0	0	0	0	0	0	0	0	0	0	0	0	0	0	0	0	0	0	0	0	0	0	0	0	0	0	0	0	0	0	0	0	0	0	0	0
r_1885	0	0	0	3.46568e-28	0	-1.09508e-26	0	0	0	0	0	0	0	0	0	0	0	0	0	0	0	0	0	0	0	0	0	0	0	0	0	0	0	0	0	0	0	0	0	0	0	0	0	0	0	0	0	0	0
r_1886	0	0	0	0	0	0	0	0	0	0	0	0	0	0	0	0	0	0	0	0	0	0	0	0	0	0	0	0	0	0	0	0	0	0	0	0	0	0	0	0	0	0	0	0	0	0	0	0	0
r_1887	0.0218694	0.00875163	0.0221304	1.02489e-06	0.0222377	0.0216143	0.021504	0.0222377	0.0222377	0.0222377	0.0222377	0.0166472	0.0189986	8.05506e-05	0.0204475	0.0222377	0.0221463	2.24221e-06	0.0222377	0.0222377	-4.99918e-15	0.000222531	0.0222377	0.0169442	0.0222377	0.0222377	0.0222377	0.0218068	0.0221504	0.0222377	0.00155806	0.0209413	0.0222377	0.021856	0.0222377	0.0222365	0.0222377	0.0222377	0.0010007	0.0222377	0.0222375	0.00676826	0.0222377	0.0222363	0.0204164	0.0222377	0.0222377	0.0222372	0.0214082
r_1889	0	0	0	0	0	0	0	0	0	0	0	0	0	0	0	0	0	0	0	0	0	0	0	0	0	0	0	0	0	0	0	0	0	0	0	0	0	0	0	0	0	0	0	0	0	0	0	0	0
r_1890	-4.16187e-17	0	-2.84639e-17	9.11134e-14	-6.83316e-14	3.67505e-17	-3.53425e-13	-4.51865e-14	3.80149e-14	-2.71884e-13	-1.12737e-13	0	0	0	3.89481e-14	-3.93498e-14	3.25137e-16	0	-2.71884e-13	-2.71884e-13	0	0	-2.71884e-13	6.30904e-15	-2.71884e-13	-3.15735e-14	-2.71884e-13	2.63273e-15	2.82284e-15	-2.71884e-13	-4.35899e-16	1.10342e-16	-2.71884e-13	0	-1.75907e-13	-2.69779e-14	1.48271e-13	8.63543e-14	-8.49517e-16	-7.47373e-14	0	0	9.99303e-14	-5.23309e-15	-1.48477e-16	3.37625e-26	-2.71884e-13	0	0
r_1891	0	0	0	0	0	0	0	0	0	0	0	0	0	0	0	0	0	0	0	0	0	0	0	0	0	0	0	0	0	0	0	0	0	0	0	0	0	0	0	0	0	0	0	0	0	0	0	0	0
r_1892	0	0	0	0	0	-6.35955e-27	3.78997e-34	3.85838e-34	2.0753e-34	1.78308e-34	-2.07529e-34	0	2.0753e-34	0	0	0	7.21519e-29	0	1.78308e-34	1.78308e-34	0	0	1.78308e-34	0	1.78308e-34	-2.92226e-35	1.78308e-34	3.24266e-36	0	1.78308e-34	0	-6.93187e-29	1.78308e-34	0	-2.92226e-35	0	1.78308e-34	-2.92226e-35	-2.48711e-26	0	0	-4.05333e-37	-2.36753e-34	6.34014e-28	0	-3.37625e-26	1.78308e-34	2.12511e-31	-1.06255e-31
r_1893	0	0	0	0	0	0	0	0	0	0	0	0	0	0	0	0	0	0	0	0	0	0	0	0	0	0	0	0	0	0	0	0	0	0	0	0	0	0	0	0	0	0	0	0	0	0	0	0	0
r_1895	-1.38778e-17	-0.908452	-0.00724171	-1.49993	1.12572e-12	-0.042049	-0.0463852	-5.21458e-14	1.3532e-12	-6.18873e-13	-1.8514e-06	-0.361746	-0.206355	-1.4945	-0.120755	-1.8514e-06	-6.42757e-13	-1.49985	-6.18873e-13	-6.18873e-13	0	-1.48481	-6.18873e-13	-0.357067	-6.18873e-13	1.31457e-12	-6.18873e-13	-0.0265287	-0.00577959	-6.18873e-13	-1.3949	-0.0863781	-6.18873e-13	-0.0257472	1.96641e-12	-6.8662e-05	-1.8514e-06	-9.83651e-13	-1.43186	2.77556e-17	3.18641e-13	-1.04262	1.06477e-12	4.4522e-13	-0.111423	-7.20292e-13	-6.18873e-13	-5.74249e-13	-0.0559481
r_1896	1.38778e-17	-1.73472e-18	-6.93889e-18	0	-6.93889e-18	-1.38778e-17	6.93889e-18	-6.245e-17	-2.08167e-17	-7.63278e-17	-3.46945e-17	0	0	-5.42101e-20	0	-3.46945e-17	-1.38778e-17	-1.05879e-21	-7.63278e-17	-7.63278e-17	0	-1.0842e-19	-7.63278e-17	-3.46945e-18	-7.63278e-17	1.38778e-17	-7.63278e-17	6.93889e-18	0	-7.63278e-17	0	-6.93889e-18	-7.63278e-17	-2.08167e-17	-2.08167e-17	-1.30104e-17	6.93889e-18	-4.85723e-17	-6.50521e-19	-2.77556e-17	-4.85723e-17	-1.73472e-18	-4.85723e-17	2.77556e-17	6.93889e-18	-5.55112e-17	-7.63278e-17	-2.08167e-17	0
r_1897	0	0	0	0	0	0	0	0	0	0	0	0	0	0	0	0	0	0	0	0	0	0	0	0	0	0	0	0	0	0	0	0	0	0	0	0	0	0	0	0	0	0	0	0	0	0	0	0	0
r_1898	0	0	0	0	0	0	0	0	0	0	0	0	0	0	0	0	0	0	0	0	0	0	0	0	0	0	0	0	0	0	0	0	0	0	0	0	0	0	0	0	0	0	0	0	0	0	0	0	0
r_1899	0	0	0	0	0	0	0	0	0	0	0	0	0	0	0	0	0	0	0	0	0	0	0	0	0	0	0	0	0	0	0	0	0	0	0	0	0	0	0	0	0	0	0	0	0	0	0	0	0
r_1900	0	0	0	0	0	0	0	0	0	0	0	0	0	0	0	0	0	0	0	0	0	0	0	0	0	0	0	0	0	0	0	0	0	0	0	0	0	0	0	0	0	0	0	0	0	0	0	0	0
r_1901	-1000	-1000	-1000	-1000	-1000	-1000	-1000	-1000	-1000	-1000	-1000	-1000	-1000	-1000	-1000	-1000	-1000	-1000	-1000	-1000	1000	-1000	-1000	-1000	-1000	-1000	-1000	-1000	-1000	-1000	-1000	-1000	-1000	-1000	-1000	-1000	-1000	-1000	-1000	-1000	-1000	-1000	-1000	-1000	-1000	-1000	-1000	-1000	-1000
r_1902	0	0	0	0	0	0	0	0	0	0	0	0	0	0	0	0	0	0	0	0	0	0	0	0	0	0	0	0	0	0	0	0	0	0	0	0	0	0	0	0	0	0	0	0	0	0	0	0	0
r_1903	0	0	0	0	0	0	0	0	0	0	0	0	0	0	0	0	0	0	0	0	0	0	0	0	0	0	0	0	0	0	0	0	0	0	0	0	0	0	0	0	0	0	0	0	0	0	0	0	0
r_1904	0	0	0	0	0	0	0	0	0	0	0	0	0	0	0	0	0	0	0	0	0	0	0	0	0	0	0	0	0	0	0	0	0	0	0	0	0	0	0	0	0	0	0	0	0	0	0	0	0
r_1905	0	0	0	0	0	0	0	0	0	0	0	0	0	0	0	0	0	0	0	0	-4.99918e-15	0	0	0	0	0	0	0	0	0	0	0	0	0	0	0	0	0	0	0	0	0	0	0	0	0	0	0	0
r_1906	0	0	0	0	0	0	0	0	0	0	0	0	0	0	0	0	0	0	0	0	0	0	0	0	0	0	0	0	0	0	0	0	0	0	0	0	0	0	0	0	0	0	0	0	0	0	0	0	0
r_1907	5.85574e-05	2.24959e-05	5.68859e-05	2.58563e-09	5.95436e-05	5.55595e-05	5.52758e-05	5.95436e-05	5.71618e-05	5.95436e-05	5.8197e-05	4.27915e-05	4.88356e-05	2.25795e-07	5.25602e-05	5.71617e-05	5.92988e-05	5.54192e-09	5.95436e-05	5.95436e-05	0	5.658e-07	5.95436e-05	4.35548e-05	5.95436e-05	5.71619e-05	5.95436e-05	5.60541e-05	5.69374e-05	5.95436e-05	4.00497e-06	5.38293e-05	5.95436e-05	5.61807e-05	5.95436e-05	6.94784e-05	5.81971e-05	5.95436e-05	2.57228e-06	5.75427e-05	5.9543e-05	1.73977e-05	5.95436e-05	5.95397e-05	5.72303e-05	5.95436e-05	5.95436e-05	5.95422e-05	5.50296e-05
r_1908	0	0	0	0	0	0	0	0	0	0	0	0	0	0	0	0	0	0	0	0	0	0	0	0	0	0	0	0	0	0	0	0	0	0	0	0	0	0	0	0	0	0	0	0	0	0	0	0	0
r_1909	0	0	0	0	0	0	0	0	0	0	0	0	0	0	0	0	0	0	0	0	0	0	0	0	0	0	0	0	0	0	0	0	0	0	0	0	0	0	0	0	0	0	0	0	0	0	0	0	0
r_1910	0	0	0	0	0	0	0	0	0	0	0	0	0	0	0	0	0	0	0	0	0	0	0	0	0	0	0	0	0	0	0	0	0	0	0	0	0	0	0	0	0	0	0	0	0	0	0	0	0
r_1911	0	0	0	0	0	0	0	0	0	0	0	0	0	0	0	0	0	0	0	0	0	0	0	0	0	0	0	0	0	0	0	0	0	0	0	0	0	0	0	0	0	0	0	0	0	0	0	0	0
r_1912	0	0	0	0	0	0	0	0	0	0	0	0	0	0	0	0	0	0	0	0	0	0	0	0	0	0	0	0	0	0	0	0	0	0	0	0	0	0	0	0	0	0	0	0	0	0	0	0	0
r_1913	0	0	0	0	0	0	0	0	0	0	0	0	0	0	0	0	0	0	0	0	0	0	0	0	0	0	0	0	0	0	0	0	0	0	0	0	0	0	0	0	0	0	0	0	0	0	0	0	0
r_1914	0	0	0	0	0	0	0	0	0	0	0	0	0	0	0	0	0	0	0	0	0	0	0	0	0	0	0	0	0	0	0	0	0	0	0	0	0	0	0	0	0	0	0	0	0	0	0	0	0
r_1915	-2.94767e-19	-9.27501e-20	-1.29596e-19	-1.10118e-23	8.04681e-20	-1.05032e-19	-1.05032e-19	-1.84653e-19	-3.89635e-20	-1.38913e-19	8.55503e-20	-1.29173e-19	-1.66442e-19	-3.07711e-22	2.03288e-20	-2.09217e-19	-2.09217e-19	-1.10635e-23	-1.38913e-19	-1.38913e-19	0	-9.72764e-22	-1.38913e-19	-1.91429e-19	-1.38913e-19	-1.94818e-20	-1.38913e-19	-2.06676e-19	-1.59242e-19	-1.38913e-19	-1.10114e-20	-1.07573e-19	-1.38913e-19	-1.93971e-19	-1.14349e-19	-1.23667e-19	-2.87144e-19	-1.855e-19	-7.25272e-21	-1.79571e-19	-3.04932e-20	-5.03985e-20	-2.71051e-19	-1.49925e-19	-2.59192e-19	-2.53263e-19	-1.38913e-19	-4.23516e-20	-8.55503e-20
r_1916	0	0	0	0	0	0	0	0	0	0	0	0	0	0	0	0	0	0	0	0	0	0	0	0	0	0	0	0	0	0	0	0	0	0	0	0	0	0	0	0	0	0	0	0	0	0	0	0	0
r_1917	0	0	0	0	0	0	0	0	0	0	0	0	0	0	0	0	0	0	0	0	0	0	0	0	0	0	0	0	0	0	0	0	0	0	0	0	0	0	0	0	0	0	0	0	0	0	0	0	0
r_1918	0	0	0	0	0	0	0	0	0	0	0	0	0	0	0	0	0	0	0	0	0	0	0	0	0	0	0	0	0	0	0	0	0	0	0	0	0	0	0	0	0	0	0	0	0	0	0	0	0
r_1919	0	0	0	0	0	0	0	0	0	0	0	0	0	0	0	0	0	0	0	0	0	0	0	0	0	0	0	0	0	0	0	0	0	0	0	0	0	0	0	0	0	0	0	0	0	0	0	0	0
r_1920	0	0	0	0	0	0	0	0	0	0	0	0	0	0	0	0	0	0	0	0	0	0	0	0	0	0	0	0	0	0	0	0	0	0	0	0	0	0	0	0	0	0	0	0	0	0	0	0	0
r_1921	0	0	0	0	0	0	0	0	0	0	0	0	0	0	0	0	0	0	0	0	0	0	0	0	0	0	0	0	0	0	0	0	0	0	0	0	0	0	0	0	0	0	0	0	0	0	0	0	0
r_1922	0	0	0	0	0	0	0	0	0	0	0	0	0	0	0	0	0	0	0	0	0	0	0	0	0	0	0	0	0	0	0	0	0	0	0	0	0	0	0	0	0	0	0	0	0	0	0	0	0
r_1923	0	0	0	0	0	0	0	0	0	0	0	0	0	0	0	0	0	0	0	0	0	0	0	0	0	0	0	0	0	0	0	0	0	0	0	0	0	0	0	0	0	0	0	0	0	0	0	0	0
r_1924	0	0	0	0	0	0	0	0	0	0	0	0	0	0	0	0	0	0	0	0	0	0	0	0	0	0	0	0	0	0	0	0	0	0	0	0	0	0	0	0	0	0	0	0	0	0	0	0	0
r_1925	0	0	0	0	0	0	0	0	0	0	0	0	0	0	0	0	0	0	0	0	0	0	0	0	0	0	0	0	0	0	0	0	0	0	0	0	0	0	0	0	0	0	0	0	0	0	0	0	0
r_1926	0	0	0	0	0	0	0	0	0	0	0	0	0	0	0	0	0	0	0	0	0	0	0	0	0	0	0	0	0	0	0	0	0	0	0	0	0	0	0	0	0	0	0	0	0	0	0	0	0
r_1927	0	0	0	0	0	0	0	0	0	0	0	0	0	0	0	0	0	0	0	0	0	0	0	0	0	0	0	0	0	0	0	0	0	0	0	0	0	0	0	0	0	0	0	0	0	0	0	0	0
r_1928	0	0	0	0	0	0	0	0	0	0	0	0	0	0	0	0	0	0	0	0	0	0	0	0	0	0	0	0	0	0	0	0	0	0	0	0	0	0	0	0	0	0	0	0	0	0	0	0	0
r_1929	0	0	0	0	0	0	0	0	0	0	0	0	0	0	0	0	0	0	0	0	0	0	0	0	0	0	0	0	0	0	0	0	0	0	0	0	0	0	0	0	0	0	0	0	0	0	0	0	0
r_1930	0	0	0	3.64941e-32	0	-5.74534e-36	0	-4.60056e-34	6.65323e-34	1.37744e-35	1.33064e-33	0	2.33472e-34	0	0	0	0	0	1.37744e-35	1.37744e-35	0	0	1.37744e-35	1.92431e-32	1.37744e-35	4.7383e-34	1.37744e-35	1.80952e-27	0	1.37744e-35	9.02584e-28	0	1.37744e-35	0	-3.74641e-34	0	-3.67753e-34	-4.60056e-34	-1.39576e-36	0	0	-2.87267e-36	3.09887e-34	0	1.22567e-34	-2.42432e-28	1.37744e-35	0	7.14591e-27
r_1931	0	0	0	0	0	0	0	0	0	0	0	0	0	0	0	0	0	0	0	0	0	0	0	0	0	0	0	0	0	0	0	0	0	0	0	0	0	0	0	0	0	0	0	0	0	0	0	0	0
r_1932	-0.107276	-0.0942056	-0.109082	-5.02738e-06	-0.109082	-0.106024	-0.105483	-0.109082	-0.109082	-0.109082	-0.109082	-0.0816592	-0.0931933	-0.108316	-0.100301	-0.109082	-0.108634	-1.08105e-05	-0.109082	-0.109082	0	-0.00109139	-0.109082	-0.0831158	-0.109082	-0.109082	-0.109082	-0.108984	-0.108654	-0.109082	-0.109021	-0.102723	-0.109082	-0.10721	-0.109082	-0.109076	-0.109082	-0.109082	-0.101817	-0.109082	-0.109081	-0.0991938	-0.109082	-0.109075	-0.108159	-0.109082	-0.109082	-0.10908	-0.105013
r_1935	0	0	0	0	0	0	0	0	0	0	0	0	0	0	0	0	0	0	0	0	0	0	0	0	0	0	0	0	0	0	0	0	0	0	0	0	0	0	0	0	0	0	0	0	0	0	0	0	0
r_1936	0	0	0	1.44509e-27	0	0	0	0	0	0	0	0	0	0	0	0	0	0	0	0	0	0	0	0	0	0	0	0	1.14012e-25	0	0	0	0	0	0	0	0	0	0	0	0	0	0	0	0	0	0	-1.62298e-12	0
r_1937	0	0	0	0	0	0	0	0	0	0	0	0	0	0	0	0	0	0	0	0	0	0	0	0	0	0	0	0	0	0	0	0	0	0	0	0	0	0	0	0	0	0	0	0	0	0	0	0	0
r_1938	0	0	0	0	0	0	0	0	0	0	0	0	0	0	0	0	0	0	0	0	0	0	0	0	0	0	0	0	0	0	0	0	0	0	0	0	0	0	0	0	0	0	0	0	0	0	0	0	0
r_1939	0	0	0	0	0	0	0	0	0	0	0	0	0	0	0	0	0	0	0	0	0	0	0	0	0	0	0	0	0	0	0	0	0	0	0	0	0	0	0	0	0	0	0	0	0	0	0	0	0
r_1940	0	0	0	0	0	0	0	0	0	0	0	0	0	0	0	0	0	0	0	0	0	0	0	0	0	0	0	0	0	0	0	0	0	0	0	0	0	0	0	0	0	0	0	0	0	0	0	0	0
r_1941	0	0	0	0	0	0	0	0	0	0	0	0	0	0	0	0	0	0	0	0	0	0	0	0	0	0	0	0	0	0	0	0	0	0	0	0	0	0	0	0	0	0	0	0	0	0	0	0	0
r_1942	0	0	0	0	0	0	0	0	0	0	0	0	0	0	0	0	0	0	0	0	0	0	0	0	0	0	0	0	0	0	0	0	0	0	0	0	0	0	0	0	0	0	0	0	0	0	0	0	0
r_1943	0	0	0	0	0	0	0	0	0	0	0	0	0	0	0	0	0	0	0	0	0	0	0	0	0	0	0	0	0	0	0	0	0	0	0	0	0	0	0	0	0	0	0	0	0	0	0	0	0
r_1944	0	0	0	0	0	0	0	0	0	0	0	0	0	0	0	0	0	0	0	0	0	0	0	0	0	0	0	0	0	0	0	0	0	0	0	0	0	0	0	0	0	0	0	0	0	0	0	0	0
r_1945	0	0	0	0	0	0	0	0	0	0	0	0	0	0	0	0	0	0	0	0	0	0	0	0	0	0	0	0	0	0	0	0	0	0	0	0	0	0	0	0	0	0	0	0	0	0	0	0	0
r_1946	0	0	0	0	0	0	0	0	0	0	0	0	0	0	0	0	0	0	0	0	0	0	0	0	0	0	0	0	0	0	0	0	0	0	0	0	0	0	0	0	0	0	0	0	0	0	0	0	0
r_1947	0	0	0	0	0	0	0	0	0	0	0	0	0	0	0	0	0	0	0	0	0	0	0	0	0	0	0	0	0	0	0	0	0	0	0	0	0	0	0	0	0	0	0	0	0	0	0	0	0
r_1948	0.0003139	0.000108647	0.000274739	9.85065e-09	0.000319186	0.000268333	0.000266963	0.000319186	0.000319186	0.000319186	0.000316767	0.000206668	0.000235859	1e-06	0.000253847	0.000316789	0.000317874	0	0.000319186	0.000319186	0	2.76218e-06	0.000319186	0.000210354	0.000319186	0.000319186	0.000319186	0.000270721	0.000274987	0.000319186	1.93426e-05	0.000259976	0.000319186	0.000271333	0.000319186	0.000285099	0.000316768	0.000319186	1.24232e-05	0.000319186	0.000319183	8.40245e-05	0.000319186	0.000319165	0.000253461	0.000319186	0.000319186	0.000319179	0.000265774
r_1951	0	0	0	0	0	0	0	0	0	0	0	0	0	0	0	0	0	0	0	0	0	0	0	0	0	0	0	0	0	0	0	0	0	0	0	0	0	0	0	0	0	0	0	0	0	0	0	0	0
r_1952	0	0	0	0	0	0	0	0	0	0	0	0	0	0	0	0	0	0	0	0	0	0	0	0	0	0	0	0	0	0	0	0	0	0	0	0	0	0	-2.53646e-26	0	0	0	0	0	0	-1.62275e-29	0	0	0
r_1963	-0.00181953	-0.123997	-0.00311871	-0.114785	-0.00185017	-0.00202318	-0.00828587	-0.00185017	-0.00184779	-0.00185017	-0.00186498	-0.0527361	-0.0314931	-0.188809	-0.0114037	-0.00186296	-0.00184256	-0.114743	-0.00185017	-0.00185017	0	-0.201379	-0.00185017	-0.0502953	-0.00185017	-0.00185017	-0.00185017	-0.00584115	-0.00290594	-0.00185017	-0.189312	-0.00192272	-0.00185017	-0.00572246	-0.00185017	-0.00206577	-0.00186498	-0.00185017	-0.194244	-0.00184817	-0.00185015	-0.0811909	-0.00185017	-0.00185005	-0.0173464	-0.00185017	-0.00185017	-0.00185013	-0.00996019
r_1964	0.00181953	0.000727193	0.00183887	8.51121e-08	0.00185017	0.00179599	0.00178682	0.00185017	0.00184779	0.00185017	0.00184779	0.00138326	0.00157864	6.7119e-06	0.00169904	0.00184779	0.00184256	1.83215e-07	0.00185017	0.00185017	0	1.84877e-05	0.00185017	0.00140793	0.00185017	0.00184779	0.00185017	0.00181198	0.00184053	0.00185017	0.000129463	0.00174006	0.00185017	0.00181607	0.00184779	0.00186001	0.00184779	0.00185017	8.31506e-05	0.00184817	0.00185015	0.00056239	0.00185017	0.00185005	0.00170121	0.00185017	0.00185017	0.00185013	0.00177887
r_1965	-0.0605979	-0.91402	-0.166672	-0.990822	-0.148923	-0.204658	-0.217268	-0.148923	-0.148927	-0.148923	-0.148929	-0.408714	-0.25489	-1.5621	-0.343924	-0.148931	-0.0989633	-1.99982	-0.148923	-0.148923	4.99918e-15	-1.26355	-0.148923	-0.627666	-0.148923	-0.148923	-0.148923	-0.175975	-0.163964	-0.148923	-1.27005	-0.278862	-0.148923	-0.172589	-0.148923	-0.14912	-0.148928	-0.148923	-1.64179	-0.148926	-0.148795	-1.0269	-0.148923	-0.149069	-0.331231	-0.148923	-0.148923	-0.148919	-0.210775
r_1966	0	0	0	0	0	0	0	0	0	0	0	0	0	0	0	0	0	0	0	0	0	0	0	0	0	0	0	0	0	0	0	0	0	0	0	0	0	0	0	0	0	0	0	0	0	0	0	0	0
r_1967	0	0	0	0	0	0	0	0	0	0	0	0	0	0	0	0	0	0	0	0	0	0	0	0	0	0	0	0	0	0	0	0	0	0	0	0	0	0	0	0	0	0	0	0	0	0	0	0	0
r_1968	0	0	0	0	0	0	0	0	0	0	0	0	0	0	0	0	0	0	0	0	0	0	0	0	0	0	0	0	0	0	0	0	0	0	0	0	0	0	0	0	0	0	0	0	0	0	0	0	0
r_1970	-4.16187e-17	0	-2.84639e-17	9.11134e-14	-6.83316e-14	3.67505e-17	-3.53425e-13	-4.51865e-14	3.80149e-14	-2.71884e-13	-1.12737e-13	0	0	0	3.89481e-14	-3.93498e-14	3.25137e-16	0	-2.71884e-13	-2.71884e-13	0	0	-2.71884e-13	6.30904e-15	-2.71884e-13	-3.15735e-14	-2.71884e-13	2.63273e-15	2.82284e-15	-2.71884e-13	-4.35899e-16	1.10342e-16	-2.71884e-13	0	-1.75907e-13	-2.69779e-14	1.48271e-13	8.63543e-14	-8.49517e-16	-7.47373e-14	0	0	9.99303e-14	-5.23309e-15	-1.48477e-16	0	-2.71884e-13	0	0
r_1971	0	0	0	0	0	0	1.95725e-29	0	0	0	1.73978e-29	0	2.0753e-34	0	-1.08812e-28	0	0	0	0	0	0	0	0	0	0	6.9591e-29	0	3.24266e-36	6.9591e-29	0	0	0	0	0	6.9591e-29	0	0	0	0	-3.47955e-29	0	-4.05333e-37	1.73978e-29	0	0	0	0	2.12511e-31	-1.06255e-31
r_1972	0	0	0	0	0	0	0	0	0	0	0	0	0	0	0	0	0	0	0	0	0	0	0	0	0	0	0	0	0	0	0	0	0	0	0	0	0	0	0	0	0	0	0	0	0	0	0	0	0
r_1974	0	0	0	0	0	0	0	0	0	0	0	0	0	0	0	0	0	0	0	0	0	0	0	0	0	0	0	0	0	0	0	0	0	0	0	0	0	0	0	0	0	0	0	0	0	0	0	0	0
r_1975	0	0	0	0	0	0	0	0	0	0	0	0	0	0	0	0	0	0	0	0	0	0	0	0	0	0	0	0	0	0	0	0	0	0	0	0	0	0	0	0	0	0	0	0	0	0	0	0	0
r_1976	0	0	0	0	0	0	0	0	0	0	0	0	0	0	0	0	0	0	0	0	0	0	0	0	0	0	0	0	0	0	0	0	0	0	0	0	0	0	0	0	0	0	0	0	0	0	0	0	0
r_1977	0.000909566	0.000363985	0.000920419	4.2626e-08	0.000924884	0.000898957	0.000894368	0.000924884	0.000924882	0.000924884	0.000924882	0.00069237	0.000790165	3.35016e-06	0.000850428	0.000924881	0.000921081	9.17705e-08	0.000924884	0.000924884	0	9.25376e-06	0.000924884	0.00070472	0.000924884	0.000924884	0.000924884	0.00090696	0.000921252	0.000924884	6.48008e-05	0.000870962	0.000924884	0.000909008	0.000924884	0.000924833	0.000924883	0.000924884	4.16198e-05	0.000924882	0.000924874	0.000281496	0.000924884	0.000924824	0.000849136	0.000924884	0.000924884	0.000924862	0.000890384
r_1978	0.300967	-5.65164e-27	0.195843	2.17842e-27	0.206495	0.144641	0.161454	0.206495	0.206496	0.206495	0.206493	4.02439e-28	0.00406607	0	0.068133	0.206493	0.23032	0	0.206495	0.206495	6	-4.12281e-28	0.206495	0	0.206495	0.206495	0.206495	0.168443	0.199569	0.206495	-8.28146e-30	0.11748	0.206495	0.180738	0.211556	0.206374	0.206493	0.206495	0	0.206496	0.211698	-1.97343e-26	0.206495	0.206873	0.132786	0.206495	0.206495	0.20663	0.15405
r_1979	0.318335	0.00403866	0.21691	4.63056e-07	0.22424	0.184314	0.187617	0.22424	0.224241	0.22424	0.224238	0.00752136	0.036571	3.63935e-05	0.102007	0.224239	0.247991	9.96922e-07	0.22424	0.22424	6	0.000100526	0.22424	0.00765553	0.22424	0.22424	0.22424	0.200877	0.21839	0.22424	0.000703945	0.143903	0.22424	0.198178	0.22424	0.224156	0.224238	0.22424	0.000452124	0.224241	0.224301	0.00305795	0.22424	0.224616	0.167822	0.22424	0.22424	0.224375	0.171136
r_1980	0	0	0	-3.8265e-33	0	0	-1.38768e-33	1.17953e-31	-5.04363e-31	-1.23735e-32	5.06503e-32	0	5.78199e-35	0	0	0	0	0	-1.23735e-32	-1.23735e-32	0	0	-1.23735e-32	6.56256e-33	-1.23735e-32	2.35385e-31	-1.23735e-32	6.03172e-28	0	-1.23735e-32	4.1625e-29	0	-1.23735e-32	0	6.05722e-31	0	9.42002e-31	6.05722e-31	-1.97627e-37	0	0	2.99263e-36	5.04884e-31	0	-8.67299e-35	0	-1.23735e-32	0	0
r_1981	0	0	0	0	0	0	0	0	0	0	0	0	0	0	0	0	0	0	0	0	0	0	0	0	0	0	0	0	0	0	0	0	0	0	0	0	0	0	0	0	0	0	0	0	0	0	0	0	0
r_1983	0	0	0	0	0	0	0	0	0	0	0	0	0	0	0	0	0	0	0	0	0	0	0	0	0	0	0	0	0	0	0	0	0	0	0	0	0	0	0	0	0	0	0	0	0	0	0	0	0
r_1984	0	0	0	0	0	0	0	0	0	0	0	0	0	0	0	0	0	0	0	0	0	0	0	0	0	0	0	0	0	0	0	0	0	0	0	0	0	0	0	0	0	0	0	0	0	0	0	0	0
r_1987	0	0	0	0	0	0	0	0	0	0	0	0	0	0	0	0	0	0	0	0	0	0	0	0	0	0	0	0	0	0	0	0	0	0	0	0	0	0	0	0	0	0	0	0	0	0	0	0	0
r_1988	1.63203e-14	4.24105e-14	-6.10623e-15	1.13687e-13	-3.59712e-14	4.21885e-15	1.36779e-13	1.108e-13	-7.81597e-14	-6.86118e-14	-1.17684e-13	0	-2.05946e-14	-1.0842e-19	-5.27356e-15	-4.40759e-14	8.54872e-15	0	-6.86118e-14	-6.86118e-14	-4.40488e-16	-2.9924e-17	-6.86118e-14	1.07246e-32	-6.86118e-14	-2.05391e-14	-6.86118e-14	1.94289e-15	-2.22045e-16	-6.86118e-14	-3.46945e-18	1.77636e-15	-6.86118e-14	4.44089e-16	-2.18714e-14	1.11022e-16	1.37668e-14	9.41469e-14	-2.65775e-53	4.05231e-14	1.11022e-15	3.18364e-37	2.04836e-13	-2.22045e-15	9.99201e-16	-4.66294e-15	-6.86118e-14	1.16129e-13	-7.11098e-14
r_1989	1.63203e-14	4.24105e-14	-6.10623e-15	1.13687e-13	-3.59712e-14	4.21885e-15	1.36779e-13	1.108e-13	-7.81597e-14	-6.86118e-14	-1.17684e-13	0	-2.05946e-14	-1.0842e-19	-5.27356e-15	-4.40759e-14	8.54872e-15	0	-6.86118e-14	-6.86118e-14	-4.40488e-16	-2.9924e-17	-6.86118e-14	1.07246e-32	-6.86118e-14	-2.05391e-14	-6.86118e-14	1.94289e-15	-2.22045e-16	-6.86118e-14	-3.46945e-18	1.77636e-15	-6.86118e-14	4.44089e-16	-2.18714e-14	1.11022e-16	1.37668e-14	9.41469e-14	-2.65775e-53	4.05231e-14	1.11022e-15	3.18364e-37	2.04836e-13	-2.22045e-15	9.99201e-16	-4.66294e-15	-6.86118e-14	1.16129e-13	-7.11098e-14
r_1990	0	0	0	0	0	0	0	0	0	0	0	0	0	0	0	0	0	0	0	0	0	0	0	0	0	0	0	0	0	0	0	0	0	0	0	0	0	0	0	0	0	0	0	0	0	0	0	0	0
r_1991	0	0	0	-6.09361e-39	0	4.43788e-35	-4.93511e-34	3.96759e-34	-3.6571e-34	1.23987e-34	7.61294e-34	0	-1.98379e-34	0	0	0	0	0	1.23987e-34	1.23987e-34	0	0	1.23987e-34	5.40031e-33	1.23987e-34	3.71961e-34	1.23987e-34	8.10242e-28	1.11914e-25	1.23987e-34	4.87272e-28	0	1.23987e-34	0	4.98441e-34	0	2.56665e-34	5.17039e-34	-9.35978e-37	0	0	3.72122e-35	3.96759e-34	0	5.22786e-34	-5.68256e-28	1.23987e-34	-7.254e-13	2.94784e-27
r_1992	-0.320037	-3.7274	-0.253211	-5.99974	-0.22424	-0.387211	-0.410652	-0.22424	-0.224241	-0.22424	-0.224263	-1.67304	-1.06647	-5.97908	-0.690211	-0.224255	-0.247991	-5.99943	-0.22424	-0.22424	-6	-5.94222	-0.22424	-1.59996	-0.22424	-0.22424	-0.22424	-0.337244	-0.248009	-0.22424	-5.59541	-0.557556	-0.22424	-0.324453	-0.22424	-0.224867	-0.224255	-0.22424	-5.74014	-0.224241	-0.224301	-4.24243	-0.22424	-0.224616	-0.698176	-0.22424	-0.22424	-0.224375	-0.440738
r_1993	0	0	0	0	0	0	0	0	0	0	0	0	0	0	0	0	0	0	0	0	0	0	0	0	0	0	0	0	0	0	0	0	0	0	0	0	0	0	0	0	0	0	0	0	0	0	0	0	0
r_1994	0	0	0	0	0	0	0	0	0	0	0	0	0	0	0	0	0	0	0	0	0	0	0	0	0	0	0	0	0	0	0	0	0	0	0	0	0	0	0	0	0	0	0	0	0	0	0	0	0
r_1995	5.85574e-05	2.24959e-05	5.68859e-05	2.58563e-09	0.00223122	5.55595e-05	5.52758e-05	0.00223122	0.00222883	0.00223122	0.0022082	4.27915e-05	4.88356e-05	2.25795e-07	5.25602e-05	0.00221457	0.00222204	5.54192e-09	0.00223122	0.00223122	0	5.658e-07	0.00223122	4.35548e-05	0.00223122	0.00223122	0.00223122	5.60541e-05	5.69374e-05	0.00223122	4.00497e-06	5.38293e-05	0.00223122	5.61807e-05	0.00223122	0.0015788	0.00221659	0.00223122	2.57228e-06	0.00222922	0.0022312	1.73977e-05	0.00223122	0.00223107	5.72303e-05	0.00223122	0.00223122	0.00223117	5.50296e-05
r_1996	-73.99	-78.4286	-73.8052	-81.3074	-73.6025	-74.1382	-74.1897	-73.6025	-73.6021	-73.6025	-73.6026	-75.8336	-75.0613	-81.2812	-74.5786	-73.6026	-73.7912	-81.307	-73.6025	-73.6025	-8.98869e-17	-81.2345	-73.6025	-75.7367	-73.6025	-73.6016	-73.6025	-74.0589	-73.7837	-73.6025	-78.3706	-74.3327	-73.6025	-74.0295	-73.6025	-73.6051	-73.6026	-73.6017	-80.9787	-73.6025	-73.6031	-79.0811	-73.6013	-73.6057	-74.589	-73.6025	-73.6025	-73.6037	-74.2275
r_1997	0	0	0	0	0	0	0	0	0	0	0	0	0	0	0	0	0	0	0	0	-1.49623e-15	0	0	0	0	0	0	1.58685e-26	0	0	0	0	0	0	0	0	0	0	0	0	0	0	0	0	0	0	0	0	0
r_1998	0	0	-0.0033105	-0.500593	3.7508e-13	-0.0192224	-0.021233	-1.23616e-14	3.131e-14	-2.16032e-13	-8.46356e-07	-0.165599	-0.0982329	-0.563023	-0.0548805	-8.46356e-07	-2.77767e-13	-0.599944	-2.16032e-13	-2.16032e-13	-4.87122e-29	-0.507418	-2.16032e-13	-0.1597	-2.16032e-13	5.4802e-13	-2.16032e-13	-0.0128854	-0.0026421	-2.16032e-13	-0.560016	-8.67362e-19	-2.16032e-13	-0.0117048	9.87153e-13	-8.46356e-07	-8.46355e-07	-2.25141e-13	-0.57432	0	2.68275e-14	-0.42631	8.62938e-14	2.55329e-13	-0.0507283	-2.41954e-13	-2.16032e-13	-2.25688e-13	-0.0255763
r_1999	0	0	0	0	0	0	0	0	0	0	0	0	0	0	0	0	0	0	0	0	0	0	0	0	0	0	0	0	0	0	0	0	0	0	0	0	0	0	0	0	0	0	0	0	0	0	0	0	0
r_2000	0	0	0	0	0	0	0	0	0	0	0	0	0	0	0	0	0	0	0	0	0	0	0	0	0	0	0	0	0	0	0	0	0	0	0	0	0	0	0	0	0	0	0	0	0	0	0	0	0
r_2001	0	0	0	0	0	0	0	0	0	0	0	0	0	0	-2.54269e-30	0	0	0	0	0	0	0	0	0	0	0	0	0	0	0	0	0	0	0	0	0	0	0	0	0	0	0	0	0	0	0	0	0	0
r_2002	0	0	0	0	0	0	0	0	0	0	0	0	0	0	-2.54269e-30	0	0	0	0	0	0	0	0	0	0	0	0	0	0	0	0	0	0	0	0	0	0	0	0	0	0	0	0	0	0	0	0	0	0
r_2003	0	0	0	0	0	0	0	0	0	0	0	0	0	0	-1.10595e-23	0	0	0	0	0	0	0	0	0	0	0	0	0	0	0	0	0	0	0	0	0	0	0	0	0	0	0	0	0	0	0	0	0	0
r_2004	0	0	0	0	0	0	0	0	0	0	0	0	0	0	0	0	0	0	0	0	0	0	0	0	0	0	0	0	0	0	0	0	0	0	0	0	0	0	0	0	0	0	0	0	0	0	0	0	0
[truncated: 116 more rows]
[truncated: 42 more columns]

## Sheet: Vmax_IDREAM
	YAL051W	YBL005W	YBL021C	YBL103C	YBR049C	YBR083W	YBR182C	YCL055W	YCR065W	YDL020C	YDL056W	YDL170W	YDR034C	YDR123C	YDR146C	YDR207C	YDR216W	YDR253C	YDR259C	YDR423C	YEL009C	YER040W	YER111C	YFL021W	YFL031W	YFR034C	YGL013C	YGL035C	YGL071W	YGL073W	YGL166W	YGL209W	YGL237C	YGL254W	YGR044C	YHR084W	YHR124W	YHR178W	YHR206W	YIL036W	YIL101C	YIL131C	YIR023W	YJL056C	YJL089W	YJL110C	YJR060W	YJR094C	YKL015W
[truncated: 1,888 more rows]
[truncated: 42 more columns]

[truncated: 2 more sheets: Vmin_MN, Vmax_MN]
