# Supplementary material for: Combining inferred regulatory and reconstructed metabolic networks enhances phenotype prediction in yeast
Source: PLoS Comput Biol. 2017 May 17;13(5):e1005489. doi: 10.1371/journal.pcbi.1005489 (PMC5453602; doi:10.1371/journal.pcbi.1005489)
Supplement: S2 Table — (XLSX) [file pcbi.1005489.s007.xlsx]

## Sheet: Sheet1
500 permutation on expression data
	EGRIN-PROM	EGRIN-PROM-Hybrid
P-value for 0.95 MCC	0	0
P-value for 0.5 MCC	0	0
P-value for 0.2 MCC	0	0
500 permutation on TF-gene interactions
	EGRIN-PROM	EGRIN-PROM-Hybrid
P-value for 0.95 MCC	0.04	0
P-value for 0.5 MCC	0.004	0
P-value for 0.2 MCC	0	0
