# Supplementary material for: Combining inferred regulatory and reconstructed metabolic networks enhances phenotype prediction in yeast
Source: PLoS Comput Biol. 2017 May 17;13(5):e1005489. doi: 10.1371/journal.pcbi.1005489 (PMC5453602; doi:10.1371/journal.pcbi.1005489)
Supplement: S4 Table — (XLSX) [file pcbi.1005489.s009.xlsx]

## Sheet: TableS3_IDREAMvsPROM.table
cutoff	IDREAM	PROM		stats
0.121212	0.902	0.5		IDREAM Mean AUC
0.151515	0.635	0.612		0.668063
0.181818	0.656	0.718		PROM Mean AUC
0.272727	0.719	0.7		0.583313
0.30303	0.777	0.587		Wilcox P-Value
0.545455	0.721	0.615		0.00342551
0.575758	0.678	0.557		T-Test P-Value
0.606061	0.707	0.554		0.00832702
0.666667	0.674	0.596		Binomial P-Value
0.727273	0.646	0.583		0.0212708
0.818182	0.623	0.625
0.909091	0.634	0.632
0.939394	0.6	0.542
0.969697	0.559	0.532
1	0.618	0.62
1.0303	0.54	0.36
