# Supplementary material for: Combining inferred regulatory and reconstructed metabolic networks enhances phenotype prediction in yeast
Source: PLoS Comput Biol. 2017 May 17;13(5):e1005489. doi: 10.1371/journal.pcbi.1005489 (PMC5453602; doi:10.1371/journal.pcbi.1005489)
Supplement: S6 Table — (XLSX) [file pcbi.1005489.s011.xlsx]

## Sheet: YEASTRACT_TRN
TF	targets
YAL051W	YAR035W
YAL051W	YBL045C
YAL051W	YBR006W
YAL051W	YBR019C
YAL051W	YBR020W
YAL051W	YBR117C
YAL051W	YBR127C
YAL051W	YCR005C
YAL051W	YCR010C
YAL051W	YCR036W
YAL051W	YCR075C
YAL051W	YDL078C
YAL051W	YDL171C
YAL051W	YDL178W
YAL051W	YDL181W
YAL051W	YDR035W
YAL051W	YDR074W
YAL051W	YDR098C
YAL051W	YDR111C
YAL051W	YDR208W
YAL051W	YDR256C
YAL051W	YDR321W
YAL051W	YDR345C
YAL051W	YDR384C
YAL051W	YDR531W
YAL051W	YDR536W
YAL051W	YEL011W
YAL051W	YER015W
YAL051W	YER024W
YAL051W	YER065C
YAL051W	YFR053C
YAL051W	YFR055W
YAL051W	YGL062W
YAL051W	YGL063W
YAL051W	YGL205W
YAL051W	YGR065C
YAL051W	YGR088W
YAL051W	YGR124W
YAL051W	YGR138C
YAL051W	YGR256W
YAL051W	YGR289C
YAL051W	YHR042W
YAL051W	YHR096C
YAL051W	YIL053W
YAL051W	YIL160C
YAL051W	YIR037W
YAL051W	YJL026W
YAL051W	YJL045W
YAL051W	YJL153C
YAL051W	YJL196C
YAL051W	YJR019C
YAL051W	YKL146W
YAL051W	YKL148C
YAL051W	YKL188C
YAL051W	YKR009C
YAL051W	YKR097W
YAL051W	YLL052C
YAL051W	YLR058C
YAL051W	YLR089C
YAL051W	YLR142W
YAL051W	YLR164W
YAL051W	YLR174W
YAL051W	YLR284C
YAL051W	YLR285W
YAL051W	YLR305C
YAL051W	YLR308W
YAL051W	YLR355C
YAL051W	YLR438W
YAL051W	YML004C
YAL051W	YML042W
YAL051W	YML100W
YAL051W	YML123C
YAL051W	YMR113W
YAL051W	YMR118C
YAL051W	YMR169C
YAL051W	YMR217W
YAL051W	YMR250W
YAL051W	YMR272C
YAL051W	YMR303C
YAL051W	YMR313C
YAL051W	YNL009W
YAL051W	YNL117W
YAL051W	YNL141W
YAL051W	YNL202W
YAL051W	YNL270C
YAL051W	YNR001C
YAL051W	YNR050C
YAL051W	YOL011W
YAL051W	YOL064C
YAL051W	YOL126C
YAL051W	YOL140W
YAL051W	YOR040W
YAL051W	YOR100C
YAL051W	YOR180C
YAL051W	YOR184W
YAL051W	YOR190W
YAL051W	YOR209C
YAL051W	YOR273C
YAL051W	YOR303W
YAL051W	YOR317W
YAL051W	YOR332W
YAL051W	YOR348C
YAL051W	YOR377W
YAL051W	YPL036W
YAL051W	YPL092W
YAL051W	YPL147W
YAL051W	YPL262W
YAL051W	YPL265W
YAL051W	YPL274W
YAL051W	YPR001W
YAL051W	YPR128C
YAL051W	YPR192W
YBL005W	Q0085
YBL005W	YAR035W
YBL005W	YBL011W
YBL005W	YBL039C
YBL005W	YBL042C
YBL005W	YBR034C
YBL005W	YBR084W
YBL005W	YBR092C
YBL005W	YBR093C
YBL005W	YBR126C
YBL005W	YBR145W
YBL005W	YBR149W
YBL005W	YBR244W
YBL005W	YBR256C
YBL005W	YBR296C
YBL005W	YCL030C
YBL005W	YCL040W
YBL005W	YCL064C
YBL005W	YCR005C
YBL005W	YCR010C
YBL005W	YCR053W
YBL005W	YDR007W
YBL005W	YDR044W
YBL005W	YDR062W
YBL005W	YDR072C
YBL005W	YDR074W
YBL005W	YDR294C
YBL005W	YDR297W
YBL005W	YDR321W
YBL005W	YDR322C-A
YBL005W	YDR343C
YBL005W	YDR345C
YBL005W	YDR353W
YBL005W	YDR380W
YBL005W	YDR399W
YBL005W	YDR487C
YBL005W	YEL011W
YBL005W	YEL039C
YBL005W	YEL046C
YBL005W	YEL071W
YBL005W	YER052C
YBL005W	YER062C
YBL005W	YER069W
YBL005W	YER175C
YBL005W	YFL018C
YBL005W	YFR033C
YBL005W	YFR053C
YBL005W	YGL012W
YBL005W	YGL037C
YBL005W	YGL055W
YBL005W	YGL062W
YBL005W	YGL253W
YBL005W	YGR032W
YBL005W	YGR088W
YBL005W	YGR209C
YBL005W	YGR248W
YBL005W	YGR287C
YBL005W	YHL011C
YBL005W	YHL036W
YBL005W	YHR018C
YBL005W	YHR042W
YBL005W	YHR044C
YBL005W	YHR092C
YBL005W	YHR104W
YBL005W	YHR106W
YBL005W	YHR128W
YBL005W	YHR137W
YBL005W	YHR216W
YBL005W	YIL099W
YBL005W	YIL116W
YBL005W	YIL168W
YBL005W	YIR029W
YBL005W	YJL052W
YBL005W	YJL214W
YBL005W	YJL216C
YBL005W	YJR025C
YBL005W	YKL008C
YBL005W	YKL035W
YBL005W	YKL067W
YBL005W	YKL216W
YBL005W	YLL028W
YBL005W	YLL061W
YBL005W	YLL062C
YBL005W	YLR089C
YBL005W	YLR100W
YBL005W	YLR172C
YBL005W	YLR180W
YBL005W	YLR304C
YBL005W	YLR438W
YBL005W	YLR447C
YBL005W	YML054C
YBL005W	YML056C
YBL005W	YML100W
YBL005W	YML123C
YBL005W	YMR006C
YBL005W	YMR008C
YBL005W	YMR011W
YBL005W	YMR020W
YBL005W	YMR062C
YBL005W	YMR105C
YBL005W	YMR169C
YBL005W	YMR246W
YBL005W	YMR250W
YBL005W	YMR272C
YBL005W	YNL029C
YBL005W	YNL202W
YBL005W	YNR008W
YBL005W	YNR012W
YBL005W	YNR013C
YBL005W	YNR019W
YBL005W	YNR033W
YBL005W	YNR034W
YBL005W	YOL030W
YBL005W	YOL052C
YBL005W	YOL058W
YBL005W	YOL151W
YBL005W	YOR095C
YBL005W	YOR163W
YBL005W	YOR180C
YBL005W	YOR192C
YBL005W	YOR202W
YBL005W	YOR273C
YBL005W	YOR303W
YBL005W	YOR348C
YBL005W	YOR374W
YBL005W	YPL061W
YBL005W	YPL111W
YBL005W	YPL172C
YBL005W	YPL273W
YBL005W	YPL274W
YBL005W	YPR160W
YBL005W	YPR167C
YBL005W	YPR183W
YBL005W	YPR184W
YBL008W	YKL203C
YBL008W	YLR060W
YBL008W	YNL241C
YBL008W	YOR273C
YBL008W	YOR303W
YBL008W	YPL097W
YBL021C	YAL038W
YBL021C	YAL062W
YBL021C	YBL030C
YBL021C	YBL039C
YBL021C	YBL045C
YBL021C	YBL099W
YBL021C	YBR018C
YBL021C	YBR019C
YBL021C	YBR026C
YBL021C	YBR029C
YBL021C	YBR038W
YBL021C	YBR039W
YBL021C	YBR117C
YBL021C	YBR127C
YBL021C	YBR132C
YBL021C	YBR153W
YBL021C	YBR161W
YBL021C	YBR244W
YBL021C	YBR249C
YBL021C	YBR294W
YBL021C	YCL004W
YBL021C	YCL018W
YBL021C	YCL040W
YBL021C	YCR028C
YBL021C	YCR083W
YBL021C	YDL021W
YBL021C	YDL040C
YBL021C	YDL066W
YBL021C	YDL067C
YBL021C	YDL171C
YBL021C	YDL174C
YBL021C	YDL181W
YBL021C	YDL205C
YBL021C	YDL247W
YBL021C	YDR007W
YBL021C	YDR044W
YBL021C	YDR148C
YBL021C	YDR173C
YBL021C	YDR178W
YBL021C	YDR232W
YBL021C	YDR298C
YBL021C	YDR305C
YBL021C	YDR321W
YBL021C	YDR322C-A
YBL021C	YDR341C
YBL021C	YDR354W
YBL021C	YDR376W
YBL021C	YDR377W
YBL021C	YDR453C
YBL021C	YDR497C
YBL021C	YDR502C
YBL021C	YDR529C
YBL021C	YEL024W
YBL021C	YEL042W
YBL021C	YER003C
YBL021C	YER005W
YBL021C	YER026C
YBL021C	YER052C
YBL021C	YER055C
YBL021C	YER061C
YBL021C	YER069W
YBL021C	YER070W
YBL021C	YER073W
YBL021C	YER174C
YBL021C	YER175C
YBL021C	YER178W
YBL021C	YFL018C
YBL021C	YFL022C
YBL021C	YFR019W
YBL021C	YFR030W
YBL021C	YGL001C
YBL021C	YGL009C
YBL021C	YGL187C
YBL021C	YGL191W
YBL021C	YGL205W
YBL021C	YGL224C
YBL021C	YGR020C
YBL021C	YGR175C
YBL021C	YGR183C
YBL021C	YGR193C
YBL021C	YGR240C
YBL021C	YGR255C
YBL021C	YGR260W
YBL021C	YGR267C
YBL021C	YHR001W-A
YBL021C	YHR007C
YBL021C	YHR019C
YBL021C	YHR044C
YBL021C	YHR051W
YBL021C	YHR068W
YBL021C	YHR072W
YBL021C	YHR074W
YBL021C	YHR091C
YBL021C	YHR094C
YBL021C	YHR096C
YBL021C	YHR123W
YBL021C	YHR190W
YBL021C	YHR216W
YBL021C	YIL111W
YBL021C	YIL125W
YBL021C	YIL155C
YBL021C	YIL164C
YBL021C	YJL045W
YBL021C	YJL060W
YBL021C	YJL166W
YBL021C	YJL167W
YBL021C	YJL196C
YBL021C	YJR010W
YBL021C	YJR048W
YBL021C	YJR066W
YBL021C	YJR073C
YBL021C	YJR077C
YBL021C	YJR078W
YBL021C	YJR121W
YBL021C	YJR152W
YBL021C	YKL016C
YBL021C	YKL024C
YBL021C	YKL026C
YBL021C	YKL106W
YBL021C	YKL140W
YBL021C	YKL141W
YBL021C	YKL146W
YBL021C	YKL148C
YBL021C	YKL150W
YBL021C	YKL203C
YBL021C	YKL217W
YBL021C	YKR066C
YBL021C	YKR067W
YBL021C	YKR069W
YBL021C	YLL028W
YBL021C	YLL061W
YBL021C	YLL062C
YBL021C	YLR038C
YBL021C	YLR043C
YBL021C	YLR109W
YBL021C	YLR146C
YBL021C	YLR174W
YBL021C	YLR195C
YBL021C	YLR209C
YBL021C	YLR258W
YBL021C	YLR285W
YBL021C	YLR295C
YBL021C	YLR304C
YBL021C	YLR343W
YBL021C	YLR354C
YBL021C	YLR372W
YBL021C	YLR395C
YBL021C	YML054C
YBL021C	YML086C
YBL021C	YML120C
YBL021C	YMR006C
YBL021C	YMR015C
YBL021C	YMR054W
YBL021C	YMR056C
YBL021C	YMR084W
YBL021C	YMR085W
YBL021C	YMR088C
YBL021C	YMR145C
YBL021C	YMR170C
YBL021C	YMR205C
YBL021C	YMR256C
YBL021C	YMR272C
YBL021C	YMR278W
YBL021C	YMR289W
YBL021C	YMR293C
YBL021C	YMR318C
YBL021C	YNL003C
YBL021C	YNL009W
YBL021C	YNL037C
YBL021C	YNL052W
YBL021C	YNL071W
YBL021C	YNL104C
YBL021C	YNL141W
YBL021C	YNL169C
YBL021C	YNL220W
YBL021C	YNL267W
YBL021C	YNR001C
YBL021C	YNR041C
YBL021C	YNR050C
YBL021C	YNR056C
YBL021C	YNR058W
YBL021C	YOL055C
YBL021C	YOL066C
YBL021C	YOL086C
YBL021C	YOL103W
YBL021C	YOL140W
YBL021C	YOL151W
YBL021C	YOR040W
YBL021C	YOR065W
YBL021C	YOR136W
YBL021C	YOR171C
YBL021C	YOR202W
YBL021C	YOR221C
YBL021C	YOR222W
YBL021C	YOR278W
YBL021C	YOR321W
YBL021C	YOR332W
YBL021C	YOR347C
YBL021C	YOR375C
YBL021C	YPL078C
YBL021C	YPL091W
YBL021C	YPL104W
YBL021C	YPL134C
YBL021C	YPL148C
YBL021C	YPL244C
YBL021C	YPL271W
YBL021C	YPL274W
YBL021C	YPR020W
YBL021C	YPR021C
YBL021C	YPR036W
YBL021C	YPR128C
YBL021C	YPR145W
YBL021C	YPR191W
YBL103C	YAL012W
YBL103C	YAL022C
YBL103C	YAL023C
YBL103C	YAL038W
YBL103C	YAL044C
YBL103C	YAL054C
YBL103C	YAL060W
YBL103C	YAL062W
YBL103C	YAR015W
YBL103C	YAR035W
YBL103C	YBL011W
YBL103C	YBL013W
YBL103C	YBL015W
YBL103C	YBL030C
YBL103C	YBL033C
YBL103C	YBL039C
YBL103C	YBL042C
YBL103C	YBL045C
YBL103C	YBL064C
YBL103C	YBL068W
YBL103C	YBL076C
YBL103C	YBL098W
YBL103C	YBL099W
YBL103C	YBR001C
YBL103C	YBR003W
YBL103C	YBR006W
YBL103C	YBR011C
YBL103C	YBR018C
YBL103C	YBR019C
YBL103C	YBR020W
YBL103C	YBR021W
YBL103C	YBR023C
YBL103C	YBR026C
YBL103C	YBR029C
YBL103C	YBR035C
YBL103C	YBR036C
YBL103C	YBR038W
YBL103C	YBR039W
YBL103C	YBR041W
YBL103C	YBR068C
YBL103C	YBR084W
YBL103C	YBR092C
YBL103C	YBR093C
YBL103C	YBR115C
YBL103C	YBR117C
YBL103C	YBR126C
YBL103C	YBR127C
YBL103C	YBR132C
YBL103C	YBR145W
YBL103C	YBR153W
YBL103C	YBR161W
YBL103C	YBR176W
YBL103C	YBR180W
YBL103C	YBR183W
YBL103C	YBR192W
YBL103C	YBR196C
YBL103C	YBR199W
YBL103C	YBR205W
YBL103C	YBR208C
YBL103C	YBR213W
YBL103C	YBR218C
YBL103C	YBR221C
YBL103C	YBR244W
YBL103C	YBR248C
YBL103C	YBR249C
YBL103C	YBR252W
YBL103C	YBR256C
YBL103C	YBR263W
YBL103C	YBR265W
YBL103C	YBR284W
YBL103C	YBR291C
YBL103C	YBR293W
YBL103C	YBR294W
YBL103C	YBR296C
YBL103C	YBR298C
YBL103C	YCL004W
YBL103C	YCL009C
YBL103C	YCL025C
YBL103C	YCL030C
YBL103C	YCL035C
YBL103C	YCL040W
YBL103C	YCL050C
YBL103C	YCR005C
YBL103C	YCR010C
YBL103C	YCR012W
YBL103C	YCR024C
YBL103C	YCR024C-A
YBL103C	YCR028C
YBL103C	YCR032W
YBL103C	YCR034W
YBL103C	YCR036W
YBL103C	YCR037C
YBL103C	YCR048W
YBL103C	YCR053W
YBL103C	YCR073W-A
YBL103C	YCR075C
YBL103C	YCR083W
YBL103C	YCR098C
YBL103C	YDL004W
YBL103C	YDL015C
YBL103C	YDL021W
YBL103C	YDL022W
YBL103C	YDL040C
YBL103C	YDL045C
YBL103C	YDL052C
YBL103C	YDL055C
YBL103C	YDL066W
YBL103C	YDL067C
YBL103C	YDL078C
YBL103C	YDL080C
YBL103C	YDL085W
YBL103C	YDL093W
YBL103C	YDL095W
YBL103C	YDL103C
YBL103C	YDL131W
YBL103C	YDL141W
YBL103C	YDL142C
YBL103C	YDL168W
YBL103C	YDL171C
YBL103C	YDL174C
YBL103C	YDL181W
YBL103C	YDL182W
YBL103C	YDL185W
YBL103C	YDL198C
YBL103C	YDL205C
YBL103C	YDL210W
YBL103C	YDL215C
YBL103C	YDL238C
YBL103C	YDL247W
YBL103C	YDR001C
YBL103C	YDR007W
YBL103C	YDR017C
YBL103C	YDR019C
YBL103C	YDR035W
YBL103C	YDR037W
YBL103C	YDR046C
YBL103C	YDR047W
YBL103C	YDR058C
YBL103C	YDR062W
YBL103C	YDR074W
YBL103C	YDR098C
YBL103C	YDR127W
YBL103C	YDR147W
YBL103C	YDR148C
YBL103C	YDR158W
YBL103C	YDR173C
YBL103C	YDR178W
YBL103C	YDR204W
YBL103C	YDR208W
YBL103C	YDR226W
YBL103C	YDR232W
YBL103C	YDR236C
YBL103C	YDR242W
YBL103C	YDR256C
YBL103C	YDR261C
YBL103C	YDR268W
YBL103C	YDR272W
YBL103C	YDR284C
YBL103C	YDR294C
YBL103C	YDR297W
YBL103C	YDR298C
YBL103C	YDR300C
YBL103C	YDR305C
YBL103C	YDR315C
YBL103C	YDR321W
YBL103C	YDR322C-A
YBL103C	YDR341C
YBL103C	YDR343C
YBL103C	YDR345C
YBL103C	YDR353W
YBL103C	YDR354W
YBL103C	YDR368W
YBL103C	YDR376W
YBL103C	YDR380W
YBL103C	YDR384C
YBL103C	YDR399W
YBL103C	YDR400W
YBL103C	YDR408C
YBL103C	YDR441C
YBL103C	YDR453C
YBL103C	YDR454C
YBL103C	YDR483W
YBL103C	YDR487C
YBL103C	YDR497C
YBL103C	YDR502C
YBL103C	YDR503C
YBL103C	YDR508C
YBL103C	YDR513W
YBL103C	YDR529C
YBL103C	YDR530C
YBL103C	YDR531W
YBL103C	YDR536W
YBL103C	YEL011W
YBL103C	YEL017C-A
YBL103C	YEL024W
YBL103C	YEL038W
YBL103C	YEL041W
YBL103C	YEL042W
YBL103C	YEL046C
YBL103C	YEL047C
YBL103C	YEL051W
YBL103C	YEL058W
YBL103C	YEL071W
YBL103C	YER003C
YBL103C	YER005W
YBL103C	YER014W
YBL103C	YER015W
YBL103C	YER019W
YBL103C	YER023W
YBL103C	YER024W
YBL103C	YER026C
YBL103C	YER043C
YBL103C	YER052C
YBL103C	YER053C
YBL103C	YER055C
YBL103C	YER056C
YBL103C	YER060W
YBL103C	YER061C
YBL103C	YER062C
YBL103C	YER065C
YBL103C	YER069W
YBL103C	YER070W
YBL103C	YER073W
YBL103C	YER086W
YBL103C	YER087W
YBL103C	YER091C
YBL103C	YER099C
YBL103C	YER119C
YBL103C	YER170W
YBL103C	YER174C
YBL103C	YER175C
YBL103C	YER178W
YBL103C	YER183C
YBL103C	YFL001W
YBL103C	YFL011W
YBL103C	YFL017C
YBL103C	YFL018C
YBL103C	YFL022C
YBL103C	YFL030W
YBL103C	YFL045C
YBL103C	YFL053W
YBL103C	YFL055W
YBL103C	YFR015C
YBL103C	YFR019W
YBL103C	YFR025C
YBL103C	YFR030W
YBL103C	YFR033C
YBL103C	YFR047C
YBL103C	YFR053C
YBL103C	YFR055W
YBL103C	YGL001C
YBL103C	YGL008C
YBL103C	YGL009C
YBL103C	YGL012W
YBL103C	YGL026C
YBL103C	YGL037C
YBL103C	YGL040C
YBL103C	YGL055W
YBL103C	YGL062W
YBL103C	YGL067W
YBL103C	YGL077C
YBL103C	YGL084C
YBL103C	YGL119W
YBL103C	YGL125W
YBL103C	YGL148W
YBL103C	YGL154C
YBL103C	YGL187C
YBL103C	YGL191W
YBL103C	YGL205W
YBL103C	YGL224C
YBL103C	YGL225W
YBL103C	YGL234W
YBL103C	YGL245W
YBL103C	YGL248W
YBL103C	YGL253W
YBL103C	YGL256W
YBL103C	YGR007W
YBL103C	YGR010W
YBL103C	YGR020C
YBL103C	YGR032W
YBL103C	YGR043C
YBL103C	YGR055W
YBL103C	YGR060W
YBL103C	YGR061C
YBL103C	YGR065C
YBL103C	YGR087C
YBL103C	YGR088W
YBL103C	YGR094W
YBL103C	YGR096W
YBL103C	YGR121C
YBL103C	YGR124W
YBL103C	YGR125W
YBL103C	YGR138C
YBL103C	YGR155W
YBL103C	YGR157W
YBL103C	YGR171C
YBL103C	YGR175C
YBL103C	YGR177C
YBL103C	YGR180C
YBL103C	YGR183C
YBL103C	YGR185C
YBL103C	YGR191W
YBL103C	YGR192C
YBL103C	YGR194C
YBL103C	YGR202C
YBL103C	YGR204W
YBL103C	YGR208W
YBL103C	YGR209C
YBL103C	YGR240C
YBL103C	YGR244C
YBL103C	YGR247W
YBL103C	YGR248W
YBL103C	YGR254W
YBL103C	YGR255C
YBL103C	YGR260W
YBL103C	YGR264C
YBL103C	YGR267C
YBL103C	YGR282C
YBL103C	YGR286C
YBL103C	YGR287C
YBL103C	YGR289C
YBL103C	YHL011C
YBL103C	YHL016C
YBL103C	YHL032C
YBL103C	YHL036W
YBL103C	YHR001W-A
YBL103C	YHR007C
YBL103C	YHR011W
YBL103C	YHR013C
YBL103C	YHR018C
YBL103C	YHR019C
YBL103C	YHR020W
YBL103C	YHR025W
YBL103C	YHR026W
YBL103C	YHR037W
YBL103C	YHR042W
YBL103C	YHR044C
YBL103C	YHR046C
YBL103C	YHR051W
YBL103C	YHR063C
YBL103C	YHR067W
YBL103C	YHR068W
YBL103C	YHR072W
YBL103C	YHR091C
YBL103C	YHR092C
YBL103C	YHR094C
YBL103C	YHR096C
YBL103C	YHR104W
YBL103C	YHR106W
YBL103C	YHR123W
YBL103C	YHR137W
YBL103C	YHR144C
YBL103C	YHR163W
YBL103C	YHR174W
YBL103C	YHR183W
YBL103C	YHR190W
YBL103C	YHR208W
YBL103C	YHR216W
YBL103C	YIL009W
YBL103C	YIL010W
YBL103C	YIL013C
YBL103C	YIL020C
YBL103C	YIL043C
YBL103C	YIL053W
YBL103C	YIL066C
YBL103C	YIL074C
YBL103C	YIL078W
YBL103C	YIL094C
YBL103C	YIL099W
YBL103C	YIL116W
YBL103C	YIL124W
YBL103C	YIL125W
YBL103C	YIL134W
YBL103C	YIL145C
YBL103C	YIL155C
YBL103C	YIL160C
YBL103C	YIL162W
YBL103C	YIL164C
YBL103C	YIL168W
YBL103C	YIR027C
YBL103C	YIR028W
YBL103C	YIR029W
YBL103C	YIR031C
YBL103C	YIR032C
YBL103C	YIR034C
YBL103C	YIR037W
YBL103C	YJL005W
YBL103C	YJL026W
YBL103C	YJL052W
YBL103C	YJL060W
YBL103C	YJL068C
YBL103C	YJL071W
YBL103C	YJL088W
YBL103C	YJL101C
YBL103C	YJL121C
YBL103C	YJL126W
YBL103C	YJL130C
YBL103C	YJL134W
YBL103C	YJL137C
YBL103C	YJL139C
YBL103C	YJL153C
YBL103C	YJL155C
YBL103C	YJL166W
YBL103C	YJL167W
YBL103C	YJL196C
YBL103C	YJL198W
YBL103C	YJL212C
YBL103C	YJL214W
YBL103C	YJL216C
YBL103C	YJR001W
YBL103C	YJR010W
YBL103C	YJR016C
YBL103C	YJR019C
YBL103C	YJR025C
YBL103C	YJR049C
YBL103C	YJR051W
YBL103C	YJR057W
YBL103C	YJR066W
YBL103C	YJR073C
YBL103C	YJR077C
YBL103C	YJR078W
YBL103C	YJR095W
YBL103C	YJR105W
YBL103C	YJR109C
YBL103C	YJR121W
YBL103C	YJR130C
YBL103C	YJR133W
YBL103C	YJR137C
YBL103C	YJR139C
YBL103C	YJR143C
YBL103C	YJR148W
YBL103C	YJR152W
YBL103C	YJR153W
YBL103C	YKL001C
YBL103C	YKL004W
YBL103C	YKL008C
YBL103C	YKL016C
YBL103C	YKL024C
YBL103C	YKL026C
YBL103C	YKL029C
YBL103C	YKL035W
YBL103C	YKL055C
YBL103C	YKL060C
YBL103C	YKL067W
YBL103C	YKL080W
YBL103C	YKL085W
YBL103C	YKL104C
YBL103C	YKL106W
YBL103C	YKL120W
YBL103C	YKL127W
YBL103C	YKL132C
YBL103C	YKL140W
YBL103C	YKL141W
YBL103C	YKL146W
YBL103C	YKL148C
YBL103C	YKL150W
YBL103C	YKL174C
YBL103C	YKL184W
YBL103C	YKL188C
YBL103C	YKL192C
YBL103C	YKL194C
YBL103C	YKL203C
YBL103C	YKL211C
YBL103C	YKL212W
YBL103C	YKL216W
YBL103C	YKL217W
YBL103C	YKL218C
YBL103C	YKR009C
YBL103C	YKR031C
YBL103C	YKR039W
YBL103C	YKR053C
YBL103C	YKR058W
YBL103C	YKR061W
YBL103C	YKR066C
YBL103C	YKR069W
YBL103C	YKR080W
YBL103C	YKR093W
YBL103C	YKR097W
YBL103C	YLL012W
YBL103C	YLL018C
YBL103C	YLL028W
YBL103C	YLL041C
YBL103C	YLL043W
YBL103C	YLL048C
YBL103C	YLL052C
YBL103C	YLL057C
YBL103C	YLL061W
YBL103C	YLL062C
YBL103C	YLR011W
YBL103C	YLR017W
YBL103C	YLR020C
YBL103C	YLR027C
YBL103C	YLR028C
YBL103C	YLR038C
YBL103C	YLR043C
YBL103C	YLR044C
YBL103C	YLR056W
YBL103C	YLR058C
YBL103C	YLR060W
YBL103C	YLR070C
YBL103C	YLR081W
YBL103C	YLR089C
YBL103C	YLR092W
YBL103C	YLR100W
YBL103C	YLR109W
YBL103C	YLR133W
YBL103C	YLR134W
YBL103C	YLR138W
YBL103C	YLR142W
YBL103C	YLR146C
YBL103C	YLR153C
YBL103C	YLR164W
YBL103C	YLR172C
YBL103C	YLR174W
YBL103C	YLR180W
YBL103C	YLR189C
YBL103C	YLR195C
YBL103C	YLR201C
YBL103C	YLR209C
YBL103C	YLR231C
YBL103C	YLR237W
YBL103C	YLR240W
YBL103C	YLR258W
YBL103C	YLR260W
YBL103C	YLR284C
YBL103C	YLR285W
YBL103C	YLR295C
YBL103C	YLR299W
YBL103C	YLR300W
YBL103C	YLR303W
YBL103C	YLR304C
YBL103C	YLR305C
YBL103C	YLR307W
YBL103C	YLR308W
YBL103C	YLR328W
YBL103C	YLR342W
YBL103C	YLR343W
YBL103C	YLR348C
YBL103C	YLR351C
YBL103C	YLR354C
YBL103C	YLR355C
YBL103C	YLR359W
YBL103C	YLR372W
YBL103C	YLR382C
YBL103C	YLR395C
YBL103C	YLR420W
YBL103C	YLR432W
YBL103C	YLR438W
YBL103C	YLR447C
YBL103C	YLR450W
YBL103C	YML004C
YBL103C	YML008C
YBL103C	YML035C
YBL103C	YML054C
YBL103C	YML056C
YBL103C	YML070W
YBL103C	YML082W
YBL103C	YML100W
YBL103C	YML106W
YBL103C	YML110C
YBL103C	YML120C
YBL103C	YML123C
YBL103C	YML126C
YBL103C	YMR008C
YBL103C	YMR009W
YBL103C	YMR011W
YBL103C	YMR015C
YBL103C	YMR020W
YBL103C	YMR054W
YBL103C	YMR056C
YBL103C	YMR062C
YBL103C	YMR083W
YBL103C	YMR084W
YBL103C	YMR085W
YBL103C	YMR088C
YBL103C	YMR105C
YBL103C	YMR108W
YBL103C	YMR113W
YBL103C	YMR118C
YBL103C	YMR120C
YBL103C	YMR145C
YBL103C	YMR169C
YBL103C	YMR170C
YBL103C	YMR189W
YBL103C	YMR202W
YBL103C	YMR215W
YBL103C	YMR217W
YBL103C	YMR220W
YBL103C	YMR226C
YBL103C	YMR241W
YBL103C	YMR246W
YBL103C	YMR250W
YBL103C	YMR261C
YBL103C	YMR267W
YBL103C	YMR271C
YBL103C	YMR272C
YBL103C	YMR278W
YBL103C	YMR289W
YBL103C	YMR300C
YBL103C	YMR303C
YBL103C	YMR307W
YBL103C	YMR318C
YBL103C	YNL009W
YBL103C	YNL029C
YBL103C	YNL037C
YBL103C	YNL052W
YBL103C	YNL071W
YBL103C	YNL073W
YBL103C	YNL101W
YBL103C	YNL104C
YBL103C	YNL106C
YBL103C	YNL111C
YBL103C	YNL117W
YBL103C	YNL129W
YBL103C	YNL141W
YBL103C	YNL142W
YBL103C	YNL169C
YBL103C	YNL192W
YBL103C	YNL202W
YBL103C	YNL220W
YBL103C	YNL241C
YBL103C	YNL247W
YBL103C	YNL267W
YBL103C	YNL268W
YBL103C	YNL270C
YBL103C	YNL277W
YBL103C	YNL280C
YBL103C	YNL292W
YBL103C	YNL318C
YBL103C	YNR001C
YBL103C	YNR012W
YBL103C	YNR013C
YBL103C	YNR016C
YBL103C	YNR019W
YBL103C	YNR033W
YBL103C	YNR034W
YBL103C	YNR041C
YBL103C	YNR043W
YBL103C	YNR056C
YBL103C	YNR057C
YBL103C	YNR058W
YBL103C	YOL011W
YBL103C	YOL020W
YBL103C	YOL033W
YBL103C	YOL049W
YBL103C	YOL052C
YBL103C	YOL055C
YBL103C	YOL056W
YBL103C	YOL058W
YBL103C	YOL059W
YBL103C	YOL061W
YBL103C	YOL064C
YBL103C	YOL066C
YBL103C	YOL086C
YBL103C	YOL096C
YBL103C	YOL097C
YBL103C	YOL126C
YBL103C	YOL132W
YBL103C	YOL136C
YBL103C	YOL140W
YBL103C	YOL143C
YBL103C	YOL151W
YBL103C	YOR011W
YBL103C	YOR040W
YBL103C	YOR065W
YBL103C	YOR074C
YBL103C	YOR099W
YBL103C	YOR100C
YBL103C	YOR109W
YBL103C	YOR120W
YBL103C	YOR125C
YBL103C	YOR126C
YBL103C	YOR130C
YBL103C	YOR136W
YBL103C	YOR142W
YBL103C	YOR143C
YBL103C	YOR155C
YBL103C	YOR163W
YBL103C	YOR168W
YBL103C	YOR171C
YBL103C	YOR176W
YBL103C	YOR180C
YBL103C	YOR184W
YBL103C	YOR192C
YBL103C	YOR202W
YBL103C	YOR209C
YBL103C	YOR221C
YBL103C	YOR222W
YBL103C	YOR236W
YBL103C	YOR241W
YBL103C	YOR245C
YBL103C	YOR270C
YBL103C	YOR273C
YBL103C	YOR303W
YBL103C	YOR317W
YBL103C	YOR321W
YBL103C	YOR323C
YBL103C	YOR332W
YBL103C	YOR335C
YBL103C	YOR347C
YBL103C	YOR348C
YBL103C	YOR360C
YBL103C	YOR374W
YBL103C	YOR375C
YBL103C	YOR377W
YBL103C	YPL028W
YBL103C	YPL036W
YBL103C	YPL040C
YBL103C	YPL053C
YBL103C	YPL057C
YBL103C	YPL059W
YBL103C	YPL061W
YBL103C	YPL069C
YBL103C	YPL078C
YBL103C	YPL087W
YBL103C	YPL091W
YBL103C	YPL092W
YBL103C	YPL097W
YBL103C	YPL104W
YBL103C	YPL110C
YBL103C	YPL111W
YBL103C	YPL117C
YBL103C	YPL134C
YBL103C	YPL147W
YBL103C	YPL148C
YBL103C	YPL160W
YBL103C	YPL172C
YBL103C	YPL188W
YBL103C	YPL189W
YBL103C	YPL212C
YBL103C	YPL214C
YBL103C	YPL234C
YBL103C	YPL244C
YBL103C	YPL252C
YBL103C	YPL258C
YBL103C	YPL262W
YBL103C	YPL265W
YBL103C	YPL268W
YBL103C	YPL273W
YBL103C	YPR001W
YBL103C	YPR002W
YBL103C	YPR020W
YBL103C	YPR021C
YBL103C	YPR026W
YBL103C	YPR033C
YBL103C	YPR035W
YBL103C	YPR036W
YBL103C	YPR047W
YBL103C	YPR060C
YBL103C	YPR062W
YBL103C	YPR074C
YBL103C	YPR081C
YBL103C	YPR113W
YBL103C	YPR121W
YBL103C	YPR128C
YBL103C	YPR138C
YBL103C	YPR140W
YBL103C	YPR145W
YBL103C	YPR156C
YBL103C	YPR159W
YBL103C	YPR160W
YBL103C	YPR167C
YBL103C	YPR183W
YBL103C	YPR184W
YBL103C	YPR191W
YBR049C	YBL011W
YBR049C	YBL013W
YBR049C	YBL076C
YBR049C	YBR019C
YBR049C	YBR020W
YBR049C	YBR035C
YBR049C	YBR180W
YBR049C	YBR199W
YBR049C	YBR256C
YBR049C	YCR012W
YBR049C	YCR032W
YBR049C	YDL085W
YBR049C	YDL174C
YBR049C	YDL215C
YBR049C	YDR007W
YBR049C	YDR037W
YBR049C	YDR050C
YBR049C	YDR072C
YBR049C	YDR158W
YBR049C	YDR208W
YBR049C	YDR298C
YBR049C	YDR322C-A
YBR049C	YEL017C-A
YBR049C	YEL027W
YBR049C	YER062C
YBR049C	YER069W
YBR049C	YER086W
YBR049C	YER091C
YBR049C	YER178W
YBR049C	YFL022C
YBR049C	YGL026C
YBR049C	YGL119W
YBR049C	YGL191W
YBR049C	YGL202W
YBR049C	YGL245W
YBR049C	YGL248W
YBR049C	YGR037C
YBR049C	YGR060W
YBR049C	YGR094W
YBR049C	YGR192C
YBR049C	YGR254W
YBR049C	YHR025W
YBR049C	YHR026W
YBR049C	YIL116W
YBR049C	YIL125W
YBR049C	YIL145C
YBR049C	YJL196C
YBR049C	YJR066W
YBR049C	YJR137C
YBR049C	YKL104C
YBR049C	YKL146W
YBR049C	YKL148C
YBR049C	YKL182W
YBR049C	YKL203C
YBR049C	YKR069W
YBR049C	YLL012W
YBR049C	YLR174W
YBR049C	YLR308W
YBR049C	YLR359W
YBR049C	YML042W
YBR049C	YML081C-A
YBR049C	YML082W
YBR049C	YML120C
YBR049C	YMR189W
YBR049C	YMR208W
YBR049C	YNL111C
YBR049C	YNL117W
YBR049C	YNL169C
YBR049C	YNL220W
YBR049C	YNL280C
YBR049C	YNR012W
YBR049C	YNR013C
YBR049C	YNR016C
YBR049C	YNR034W
YBR049C	YOL020W
YBR049C	YOL052C
YBR049C	YOR074C
YBR049C	YOR120W
YBR049C	YOR128C
YBR049C	YOR335C
YBR049C	YOR348C
YBR049C	YPL078C
YBR049C	YPL212C
YBR049C	YPL231W
YBR049C	YPL234C
YBR049C	YPR026W
YBR049C	YPR035W
YBR049C	YPR074C
YBR049C	YPR156C
YBR049C	YPR183W
YBR066C	YBR018C
YBR066C	YBR069C
YBR066C	YBR132C
YBR066C	YCR075C
YBR066C	YDL004W
YBR066C	YDL181W
YBR066C	YDR298C
YBR066C	YDR343C
YBR066C	YDR377W
YBR066C	YEL011W
YBR066C	YEL024W
YBR066C	YEL039C
YBR066C	YER170W
YBR066C	YFR015C
YBR066C	YFR053C
YBR066C	YGL187C
YBR066C	YGR088W
YBR066C	YHR051W
YBR066C	YIL013C
YBR066C	YIL099W
YBR066C	YIR032C
YBR066C	YJL196C
YBR066C	YJR048W
YBR066C	YJR121W
YBR066C	YJR153W
YBR066C	YKL016C
YBR066C	YKL150W
YBR066C	YKR093W
YBR066C	YML054C
YBR066C	YML081C-A
YBR066C	YML120C
YBR066C	YML123C
YBR066C	YMR105C
YBR066C	YMR145C
YBR066C	YMR250W
YBR066C	YMR256C
YBR066C	YNL052W
YBR066C	YOR100C
YBR066C	YOR136W
YBR066C	YOR347C
YBR066C	YOR348C
YBR066C	YOR374W
YBR066C	YPL078C
YBR066C	YPL134C
YBR066C	YPL271W
YBR066C	YPR020W
YBR066C	YPR191W
YBR083W	YAL022C
YBR083W	YAL023C
YBR083W	YAL038W
YBR083W	YAL044C
YBR083W	YAL054C
YBR083W	YAL060W
YBR083W	YAR015W
YBR083W	YAR035W
YBR083W	YBL011W
YBR083W	YBL013W
YBR083W	YBL030C
YBR083W	YBL039C
YBR083W	YBL042C
YBR083W	YBL045C
YBR083W	YBL064C
YBR083W	YBL068W
YBR083W	YBL076C
YBR083W	YBL098W
YBR083W	YBL099W
YBR083W	YBR003W
YBR083W	YBR006W
YBR083W	YBR011C
YBR083W	YBR018C
YBR083W	YBR020W
YBR083W	YBR021W
YBR083W	YBR023C
YBR083W	YBR026C
YBR083W	YBR029C
YBR083W	YBR035C
YBR083W	YBR036C
YBR083W	YBR039W
YBR083W	YBR041W
YBR083W	YBR068C
YBR083W	YBR084W
YBR083W	YBR085W
YBR083W	YBR092C
YBR083W	YBR093C
YBR083W	YBR115C
YBR083W	YBR117C
YBR083W	YBR126C
YBR083W	YBR127C
YBR083W	YBR149W
YBR083W	YBR153W
YBR083W	YBR176W
YBR083W	YBR180W
YBR083W	YBR183W
YBR083W	YBR184W
YBR083W	YBR192W
YBR083W	YBR199W
YBR083W	YBR205W
YBR083W	YBR208C
YBR083W	YBR213W
YBR083W	YBR221C
YBR083W	YBR244W
YBR083W	YBR248C
YBR083W	YBR249C
YBR083W	YBR252W
YBR083W	YBR256C
YBR083W	YBR263W
YBR083W	YBR284W
YBR083W	YBR291C
YBR083W	YBR293W
YBR083W	YBR296C
YBR083W	YCL004W
YBR083W	YCL009C
YBR083W	YCL018W
YBR083W	YCL025C
YBR083W	YCL030C
YBR083W	YCL035C
YBR083W	YCL040W
YBR083W	YCL064C
YBR083W	YCR005C
YBR083W	YCR012W
YBR083W	YCR024C
YBR083W	YCR028C
YBR083W	YCR032W
YBR083W	YCR034W
YBR083W	YCR048W
YBR083W	YCR053W
YBR083W	YCR073W-A
YBR083W	YCR083W
YBR083W	YCR098C
YBR083W	YDL022W
YBR083W	YDL040C
YBR083W	YDL052C
YBR083W	YDL055C
YBR083W	YDL066W
YBR083W	YDL067C
YBR083W	YDL080C
YBR083W	YDL085W
YBR083W	YDL095W
YBR083W	YDL103C
YBR083W	YDL131W
YBR083W	YDL141W
YBR083W	YDL174C
YBR083W	YDL178W
YBR083W	YDL181W
YBR083W	YDL182W
YBR083W	YDL185W
YBR083W	YDL205C
YBR083W	YDL210W
YBR083W	YDL215C
YBR083W	YDL247W
YBR083W	YDR001C
YBR083W	YDR017C
YBR083W	YDR019C
YBR083W	YDR023W
YBR083W	YDR037W
YBR083W	YDR044W
YBR083W	YDR058C
YBR083W	YDR062W
YBR083W	YDR098C
YBR083W	YDR127W
YBR083W	YDR148C
YBR083W	YDR178W
YBR083W	YDR204W
YBR083W	YDR208W
YBR083W	YDR226W
YBR083W	YDR232W
YBR083W	YDR234W
YBR083W	YDR236C
YBR083W	YDR242W
YBR083W	YDR256C
YBR083W	YDR261C
YBR083W	YDR272W
YBR083W	YDR294C
YBR083W	YDR297W
YBR083W	YDR298C
YBR083W	YDR300C
YBR083W	YDR305C
YBR083W	YDR315C
YBR083W	YDR322C-A
YBR083W	YDR341C
YBR083W	YDR342C
YBR083W	YDR343C
YBR083W	YDR345C
YBR083W	YDR353W
YBR083W	YDR354W
YBR083W	YDR368W
YBR083W	YDR384C
YBR083W	YDR400W
YBR083W	YDR402C
YBR083W	YDR403W
YBR083W	YDR408C
YBR083W	YDR441C
YBR083W	YDR454C
YBR083W	YDR481C
YBR083W	YDR483W
YBR083W	YDR487C
YBR083W	YDR497C
YBR083W	YDR502C
YBR083W	YDR503C
YBR083W	YDR508C
YBR083W	YDR513W
YBR083W	YDR530C
YBR083W	YDR531W
YBR083W	YDR536W
YBR083W	YEL011W
YBR083W	YEL021W
YBR083W	YEL038W
YBR083W	YEL039C
YBR083W	YEL041W
YBR083W	YEL042W
YBR083W	YEL046C
YBR083W	YEL051W
YBR083W	YEL063C
YBR083W	YEL071W
YBR083W	YER005W
YBR083W	YER014W
YBR083W	YER015W
YBR083W	YER019W
YBR083W	YER023W
YBR083W	YER026C
YBR083W	YER043C
YBR083W	YER052C
YBR083W	YER055C
YBR083W	YER056C
YBR083W	YER061C
YBR083W	YER069W
YBR083W	YER070W
YBR083W	YER073W
YBR083W	YER086W
YBR083W	YER090W
YBR083W	YER099C
YBR083W	YER119C
YBR083W	YER141W
YBR083W	YER170W
YBR083W	YER174C
YBR083W	YER175C
YBR083W	YER183C
YBR083W	YFL001W
YBR083W	YFL017C
YBR083W	YFL030W
YBR083W	YFL045C
YBR083W	YFL055W
YBR083W	YFR019W
YBR083W	YFR030W
YBR083W	YFR033C
YBR083W	YFR053C
YBR083W	YFR055W
YBR083W	YGL001C
YBR083W	YGL008C
YBR083W	YGL009C
YBR083W	YGL012W
YBR083W	YGL026C
YBR083W	YGL037C
YBR083W	YGL040C
YBR083W	YGL055W
YBR083W	YGL062W
YBR083W	YGL063W
YBR083W	YGL067W
YBR083W	YGL084C
YBR083W	YGL125W
YBR083W	YGL148W
YBR083W	YGL154C
YBR083W	YGL184C
YBR083W	YGL191W
YBR083W	YGL202W
YBR083W	YGL205W
YBR083W	YGL225W
YBR083W	YGL234W
YBR083W	YGL248W
YBR083W	YGL253W
YBR083W	YGR007W
YBR083W	YGR010W
YBR083W	YGR019W
YBR083W	YGR020C
YBR083W	YGR032W
YBR083W	YGR037C
YBR083W	YGR043C
YBR083W	YGR055W
YBR083W	YGR060W
YBR083W	YGR061C
YBR083W	YGR065C
YBR083W	YGR087C
YBR083W	YGR088W
YBR083W	YGR121C
YBR083W	YGR124W
YBR083W	YGR125W
YBR083W	YGR138C
YBR083W	YGR143W
YBR083W	YGR155W
YBR083W	YGR170W
YBR083W	YGR171C
YBR083W	YGR175C
YBR083W	YGR177C
YBR083W	YGR180C
YBR083W	YGR183C
YBR083W	YGR185C
YBR083W	YGR191W
YBR083W	YGR192C
YBR083W	YGR194C
YBR083W	YGR202C
YBR083W	YGR204W
YBR083W	YGR209C
YBR083W	YGR248W
YBR083W	YGR255C
YBR083W	YGR260W
YBR083W	YGR267C
YBR083W	YGR287C
YBR083W	YGR289C
YBR083W	YHL003C
YBR083W	YHL011C
YBR083W	YHL016C
YBR083W	YHL036W
YBR083W	YHR001W-A
YBR083W	YHR007C
YBR083W	YHR013C
YBR083W	YHR025W
YBR083W	YHR026W
YBR083W	YHR044C
YBR083W	YHR051W
YBR083W	YHR067W
YBR083W	YHR068W
YBR083W	YHR072W
YBR083W	YHR074W
YBR083W	YHR092C
YBR083W	YHR094C
YBR083W	YHR096C
YBR083W	YHR104W
YBR083W	YHR106W
YBR083W	YHR123W
YBR083W	YHR128W
YBR083W	YHR144C
YBR083W	YHR163W
YBR083W	YHR208W
YBR083W	YIL002C
YBR083W	YIL009W
YBR083W	YIL010W
YBR083W	YIL013C
YBR083W	YIL020C
YBR083W	YIL043C
YBR083W	YIL053W
YBR083W	YIL066C
YBR083W	YIL078W
YBR083W	YIL094C
YBR083W	YIL116W
YBR083W	YIL124W
YBR083W	YIL125W
YBR083W	YIL145C
YBR083W	YIL160C
YBR083W	YIL162W
YBR083W	YIL168W
YBR083W	YIR027C
YBR083W	YIR028W
YBR083W	YIR029W
YBR083W	YIR031C
YBR083W	YIR032C
YBR083W	YJL005W
YBR083W	YJL026W
YBR083W	YJL045W
YBR083W	YJL052W
YBR083W	YJL060W
YBR083W	YJL070C
YBR083W	YJL088W
YBR083W	YJL126W
YBR083W	YJL130C
YBR083W	YJL134W
YBR083W	YJL137C
YBR083W	YJL153C
YBR083W	YJL155C
YBR083W	YJL167W
YBR083W	YJL196C
YBR083W	YJL198W
YBR083W	YJL212C
YBR083W	YJL214W
YBR083W	YJL216C
YBR083W	YJR001W
YBR083W	YJR010W
YBR083W	YJR016C
YBR083W	YJR019C
YBR083W	YJR025C
YBR083W	YJR048W
YBR083W	YJR049C
YBR083W	YJR051W
YBR083W	YJR066W
YBR083W	YJR073C
YBR083W	YJR077C
YBR083W	YJR078W
YBR083W	YJR109C
YBR083W	YJR130C
YBR083W	YJR137C
YBR083W	YJR148W
YBR083W	YJR152W
YBR083W	YJR153W
YBR083W	YKL001C
YBR083W	YKL004W
YBR083W	YKL008C
YBR083W	YKL024C
YBR083W	YKL029C
YBR083W	YKL055C
YBR083W	YKL060C
YBR083W	YKL067W
YBR083W	YKL080W
YBR083W	YKL085W
YBR083W	YKL104C
YBR083W	YKL106W
YBR083W	YKL127W
YBR083W	YKL132C
YBR083W	YKL140W
YBR083W	YKL141W
YBR083W	YKL150W
YBR083W	YKL152C
YBR083W	YKL174C
YBR083W	YKL181W
YBR083W	YKL184W
YBR083W	YKL192C
YBR083W	YKL194C
YBR083W	YKL203C
YBR083W	YKL211C
YBR083W	YKL216W
YBR083W	YKL217W
YBR083W	YKL218C
YBR083W	YKR031C
YBR083W	YKR039W
YBR083W	YKR053C
YBR083W	YKR058W
YBR083W	YKR061W
YBR083W	YKR069W
YBR083W	YKR080W
YBR083W	YKR093W
YBR083W	YLL012W
YBR083W	YLL018C
YBR083W	YLL041C
YBR083W	YLL043W
YBR083W	YLL048C
YBR083W	YLL052C
YBR083W	YLL057C
YBR083W	YLL061W
YBR083W	YLL062C
YBR083W	YLR011W
YBR083W	YLR017W
YBR083W	YLR020C
YBR083W	YLR028C
YBR083W	YLR043C
YBR083W	YLR056W
YBR083W	YLR081W
YBR083W	YLR089C
YBR083W	YLR100W
YBR083W	YLR109W
YBR083W	YLR133W
YBR083W	YLR134W
YBR083W	YLR138W
YBR083W	YLR146C
YBR083W	YLR151C
YBR083W	YLR153C
YBR083W	YLR174W
YBR083W	YLR195C
YBR083W	YLR231C
YBR083W	YLR237W
YBR083W	YLR240W
YBR083W	YLR245C
YBR083W	YLR258W
YBR083W	YLR284C
YBR083W	YLR285W
YBR083W	YLR300W
YBR083W	YLR303W
YBR083W	YLR304C
YBR083W	YLR305C
YBR083W	YLR307W
YBR083W	YLR328W
YBR083W	YLR342W
YBR083W	YLR348C
YBR083W	YLR351C
YBR083W	YLR354C
YBR083W	YLR355C
YBR083W	YLR372W
YBR083W	YLR395C
YBR083W	YLR432W
YBR083W	YLR438W
YBR083W	YLR447C
YBR083W	YLR450W
YBR083W	YML004C
YBR083W	YML035C
YBR083W	YML042W
YBR083W	YML054C
YBR083W	YML059C
YBR083W	YML070W
YBR083W	YML075C
YBR083W	YML081C-A
YBR083W	YML086C
YBR083W	YML100W
YBR083W	YML110C
YBR083W	YML120C
YBR083W	YML123C
YBR083W	YML126C
YBR083W	YMR006C
YBR083W	YMR008C
YBR083W	YMR009W
YBR083W	YMR011W
YBR083W	YMR054W
YBR083W	YMR056C
YBR083W	YMR062C
YBR083W	YMR083W
YBR083W	YMR085W
YBR083W	YMR088C
YBR083W	YMR105C
YBR083W	YMR108W
YBR083W	YMR118C
YBR083W	YMR145C
YBR083W	YMR170C
YBR083W	YMR202W
YBR083W	YMR205C
YBR083W	YMR207C
YBR083W	YMR208W
YBR083W	YMR220W
YBR083W	YMR226C
YBR083W	YMR241W
YBR083W	YMR246W
YBR083W	YMR250W
YBR083W	YMR256C
YBR083W	YMR261C
YBR083W	YMR289W
YBR083W	YMR296C
YBR083W	YMR300C
YBR083W	YMR303C
YBR083W	YMR307W
YBR083W	YMR319C
YBR083W	YNL003C
YBR083W	YNL009W
YBR083W	YNL029C
YBR083W	YNL037C
YBR083W	YNL052W
YBR083W	YNL071W
YBR083W	YNL073W
YBR083W	YNL101W
YBR083W	YNL106C
YBR083W	YNL141W
YBR083W	YNL142W
YBR083W	YNL192W
YBR083W	YNL241C
YBR083W	YNL267W
YBR083W	YNL280C
YBR083W	YNL292W
YBR083W	YNL316C
YBR083W	YNL318C
YBR083W	YNR012W
YBR083W	YNR016C
YBR083W	YNR019W
YBR083W	YNR043W
YBR083W	YNR056C
YBR083W	YNR057C
YBR083W	YNR058W
YBR083W	YOL030W
YBR083W	YOL055C
YBR083W	YOL056W
YBR083W	YOL058W
YBR083W	YOL059W
YBR083W	YOL061W
YBR083W	YOL066C
YBR083W	YOL086C
YBR083W	YOL096C
YBR083W	YOL097C
YBR083W	YOL103W
YBR083W	YOL126C
YBR083W	YOL136C
YBR083W	YOL140W
YBR083W	YOL143C
YBR083W	YOL151W
YBR083W	YOR040W
YBR083W	YOR065W
YBR083W	YOR071C
YBR083W	YOR074C
YBR083W	YOR099W
YBR083W	YOR100C
YBR083W	YOR109W
YBR083W	YOR120W
YBR083W	YOR125C
YBR083W	YOR126C
YBR083W	YOR128C
YBR083W	YOR142W
YBR083W	YOR143C
YBR083W	YOR155C
YBR083W	YOR163W
YBR083W	YOR190W
YBR083W	YOR192C
YBR083W	YOR202W
YBR083W	YOR209C
YBR083W	YOR236W
YBR083W	YOR241W
YBR083W	YOR273C
YBR083W	YOR317W
YBR083W	YOR321W
YBR083W	YOR323C
YBR083W	YOR332W
YBR083W	YOR348C
YBR083W	YOR360C
YBR083W	YOR374W
YBR083W	YOR375C
YBR083W	YOR377W
YBR083W	YPL040C
YBR083W	YPL057C
YBR083W	YPL059W
YBR083W	YPL061W
YBR083W	YPL069C
YBR083W	YPL078C
YBR083W	YPL092W
YBR083W	YPL110C
YBR083W	YPL134C
YBR083W	YPL147W
YBR083W	YPL148C
YBR083W	YPL188W
YBR083W	YPL212C
YBR083W	YPL234C
YBR083W	YPL244C
YBR083W	YPL252C
YBR083W	YPL258C
YBR083W	YPL262W
YBR083W	YPL265W
YBR083W	YPL271W
YBR083W	YPL273W
YBR083W	YPL274W
YBR083W	YPR001W
YBR083W	YPR002W
YBR083W	YPR006C
YBR083W	YPR020W
YBR083W	YPR021C
YBR083W	YPR026W
YBR083W	YPR033C
YBR083W	YPR036W
YBR083W	YPR060C
YBR083W	YPR062W
YBR083W	YPR069C
YBR083W	YPR074C
YBR083W	YPR113W
YBR083W	YPR121W
YBR083W	YPR138C
YBR083W	YPR145W
YBR083W	YPR156C
YBR083W	YPR159W
YBR083W	YPR167C
YBR083W	YPR183W
YBR083W	YPR184W
YBR083W	YPR191W
YBR083W	YPR192W
YBR182C	YAL022C
YBR182C	YBR183W
YBR182C	YBR184W
YBR182C	YBR294W
YBR182C	YBR296C
YBR182C	YCR073W-A
YBR182C	YDR368W
YBR182C	YDR536W
YBR182C	YEL041W
YBR182C	YER073W
YBR182C	YFL022C
YBR182C	YGR282C
YBR182C	YHR091C
YBR182C	YKR066C
YBR182C	YKR067W
YBR182C	YLR299W
YBR182C	YLR300W
YBR182C	YMR319C
YBR182C	YOR236W
YBR182C	YPL059W
YBR240C	YBR092C
YBR240C	YBR093C
YBR240C	YDL080C
YBR240C	YER183C
YBR240C	YGL001C
YBR240C	YGR087C
YBR240C	YGR260W
YBR240C	YJL088W
YBR240C	YKR093W
YBR240C	YLR134W
YBR240C	YLR237W
YBR240C	YOL055C
YBR240C	YOR143C
YBR240C	YPL214C
YBR240C	YPL258C
YBR240C	YPR121W
YBR297W	YAL022C
[truncated: 29,076 more rows]

## Sheet: EGRIN_TRN
TF	targets	promote	FDR	direct interaction
YJL110C	YAL044C	activator	0.05	0
YGL209W	YAR015W	inhibitor	0.05	0
YNL167C	YBL011W	activator	0.05	0
YKR064W	YBL013W	inhibitor	0.05	0
YCR065W	YBL013W	activator	0.05	0
YLR228C	YBL030C	inhibitor	0.05	0
YIL101C	YBL030C	activator	0.05	0
YBL021C	YBL045C	activator	0.05	1
YGL209W	YBL098W	inhibitor	0.05	0
YGL035C	YBR004C	inhibitor	0.05	0
YKR034W	YBR020W	activator	0.05	0
YCR065W	YBR021W	activator	0.05	0
YHR178W	YBR085W	inhibitor	0.05	0
YHR206W	YBR149W	inhibitor	0.05	0
YGL209W	YBR265W	inhibitor	0.05	0
YMR037C	YCL030C	inhibitor	0.05	1
YJL089W	YCL038C	activator	0.05	0
YKL062W	YCL052C	activator	0.05	0
YFL031W	YCR048W	activator	0.05	0
YMR070W	YDL090C	inhibitor	0.05	0
YOL067C	YDL142C	inhibitor	0.05	0
YGL071W	YDR001C	inhibitor	0.05	0
YIL036W	YDR062W	inhibitor	0.05	0
YER040W	YDR261C	inhibitor	0.05	0
YGL209W	YDR343C	activator	0.05	1
YNL027W	YDR368W	activator	0.05	0
YHR124W	YDR399W	inhibitor	0.05	0
YHR124W	YDR403W	activator	0.05	0
YGL035C	YDR454C	inhibitor	0.05	0
YBL103C	YDR487C	activator	0.05	0
YLR228C	YEL069C	activator	0.05	0
YDR123C	YEL071W	activator	0.05	0
YNL027W	YEL071W	activator	0.05	0
YGR044C	YER014W	activator	0.05	0
YJR094C	YER015W	activator	0.05	0
YDL170W	YER052C	activator	0.05	0
YLR176C	YER062C	activator	0.05	0
YMR280C	YER065C	activator	0.05	1
YPL089C	YER086W	inhibitor	0.05	0
YEL009C	YFL030W	activator	0.05	0
YOR358W	YFL053W	activator	0.05	0
YGL237C	YFR015C	activator	0.05	0
YEL009C	YFR047C	activator	0.05	0
YLR176C	YFR053C	activator	0.05	1
YIL131C	YGL080W	inhibitor	0.05	0
YOR337W	YGL184C	activator	0.05	0
YPL248C	YGL186C	inhibitor	0.05	0
YMR280C	YGL205W	activator	0.05	0
YKL185W	YGL224C	inhibitor	0.05	0
YFL031W	YGL225W	activator	0.05	0
YKL109W	YGL253W	activator	0.05	0
YKL185W	YGR019W	inhibitor	0.05	0
YBL021C	YGR065C	activator	0.05	0
YNL068C	YGR177C	activator	0.05	0
YFR034C	YGR202C	activator	0.05	1
YOL028C	YGR208W	activator	0.05	0
YBR049C	YGR255C	inhibitor	0.05	0
YGL209W	YGR256W	inhibitor	0.05	0
YDR259C	YGR264C	inhibitor	0.05	0
YOR337W	YGR289C	inhibitor	0.05	0
YBL005W	YHR042W	inhibitor	0.05	0
YHR084W	YHR068W	activator	0.05	0
YPL075W	YHR174W	activator	0.05	1
YFL021W	YHR183W	activator	0.05	1
YPR065W	YHR190W	activator	0.05	0
YJR094C	YIL009W	activator	0.05	0
YBR182C	YIL099W	activator	0.05	0
YJR094C	YIL107C	activator	0.05	0
YDL170W	YIL134W	inhibitor	0.05	0
YDL170W	YIL155C	inhibitor	0.05	0
YLR098C	YIR031C	activator	0.05	0
YDL170W	YIR037W	inhibitor	0.05	0
YDL170W	YJL052W	inhibitor	0.05	0
YNL027W	YJL101C	activator	0.05	0
YOL108C	YJL101C	inhibitor	0.05	0
YOR028C	YJL221C	activator	0.05	1
YBR182C	YJR010W	activator	0.05	0
YOR358W	YJR077C	activator	0.05	1
YMR021C	YJR078W	activator	0.05	0
YOR337W	YJR130C	activator	0.05	0
YIL036W	YJR143C	inhibitor	0.05	0
YOR028C	YKL104C	inhibitor	0.05	0
YOR358W	YKL106W	inhibitor	0.05	0
YJR094C	YKL194C	inhibitor	0.05	0
YKR034W	YKL212W	inhibitor	0.05	0
YAL051W	YKR053C	inhibitor	0.05	0
YDR123C	YKR058W	inhibitor	0.05	0
YDR034C	YLL028W	inhibitor	0.05	0
YGL209W	YLL043W	inhibitor	0.05	0
YMR021C	YLL062C	inhibitor	0.05	0
YJR094C	YLR028C	inhibitor	0.05	0
YHR206W	YLR028C	inhibitor	0.05	0
YNL068C	YLR056W	activator	0.05	0
YDR259C	YLR231C	inhibitor	0.05	0
YBL103C	YLR438W	inhibitor	0.05	0
YOR358W	YLR438W	activator	0.05	0
YMR037C	YML004C	activator	0.05	1
YOL028C	YML008C	activator	0.05	0
YMR021C	YMR054W	activator	0.05	0
YOR028C	YMR169C	activator	0.05	1
YKR064W	YMR202W	activator	0.05	0
YEL009C	YMR226C	activator	0.05	0
YGL013C	YMR271C	inhibitor	0.05	0
YGL035C	YNL130C	activator	0.05	0
YNL103W	YNL202W	activator	0.05	0
YER111C	YNL325C	activator	0.05	0
YDL170W	YNR057C	activator	0.05	0
YNL314W	YNR067C	inhibitor	0.05	0
YMR070W	YOL061W	inhibitor	0.05	0
YHR084W	YOL151W	activator	0.05	0
YLR256W	YOR171C	inhibitor	0.05	0
YJL089W	YOR180C	activator	0.05	0
YPL075W	YOR273C	activator	0.05	0
YPR065W	YOR321W	inhibitor	0.05	0
YIR023W	YOR332W	activator	0.05	0
YIL131C	YPL028W	activator	0.05	0
YOR358W	YPL078C	activator	0.05	0
YHR206W	YPL091W	inhibitor	0.05	0
YOR358W	YPL148C	activator	0.05	0
YKL015W	YPL206C	inhibitor	0.05	0
YKL062W	YPL274W	inhibitor	0.05	0
YGL237C	YPR047W	activator	0.05	0
YJL089W	YPR060C	inhibitor	0.05	0
YGL209W	YPR113W	activator	0.05	0
YLR228C	YAL044C	inhibitor	0.045	0
YNL027W	YBL013W	inhibitor	0.045	0
YFR034C	YBL015W	activator	0.045	0
YHR178W	YBR006W	activator	0.045	0
YGL071W	YBR023C	inhibitor	0.045	0
YNL216W	YBR026C	inhibitor	0.045	0
YFL031W	YBR127C	activator	0.045	0
YBL005W	YBR132C	activator	0.045	0
YDR216W	YBR132C	activator	0.045	0
YLR256W	YBR145W	activator	0.045	0
YDL170W	YBR149W	inhibitor	0.045	0
YML007W	YBR161W	inhibitor	0.045	0
YBR083W	YBR252W	inhibitor	0.045	0
YBR182C	YBR291C	activator	0.045	0
YBL103C	YCL009C	activator	0.045	0
YOL108C	YCR024C-A	activator	0.045	0
YML007W	YCR075C	inhibitor	0.045	0
YNL314W	YCR075C	activator	0.045	0
YGL254W	YCR098C	activator	0.045	0
YGL209W	YDL004W	inhibitor	0.045	0
YNL103W	YDR037W	inhibitor	0.045	0
YIL101C	YDR074W	activator	0.045	0
YDL056W	YDR127W	inhibitor	0.045	0
YGL166W	YDR208W	inhibitor	0.045	0
YDR259C	YDR268W	activator	0.045	0
YGL035C	YDR294C	inhibitor	0.045	0
YKL185W	YDR497C	activator	0.045	0
YKL038W	YEL021W	activator	0.045	0
YHR206W	YEL071W	inhibitor	0.045	0
YHR206W	YER053C	inhibitor	0.045	0
YKR064W	YER055C	activator	0.045	0
YOR337W	YER073W	activator	0.045	0
YDR259C	YER141W	inhibitor	0.045	0
YMR043W	YFL055W	inhibitor	0.045	0
YBL103C	YGL001C	activator	0.045	1
YDR253C	YGL009C	activator	0.045	0
YOR140W	YGL125W	activator	0.045	0
YEL009C	YGL205W	activator	0.045	0
YPR199C	YGR088W	activator	0.045	0
YGL073W	YGR143W	inhibitor	0.045	0
YCR065W	YGR175C	activator	0.045	0
YPR199C	YGR177C	activator	0.045	0
YNL204C	YGR192C	inhibitor	0.045	0
YPL075W	YGR192C	activator	0.045	1
YNL068C	YGR240C	activator	0.045	0
YKL112W	YGR254W	inhibitor	0.045	1
YCR065W	YGR267C	inhibitor	0.045	0
YLR131C	YGR292W	activator	0.045	0
YMR043W	YGR292W	inhibitor	0.045	0
YIL131C	YHR011W	activator	0.045	0
YHR206W	YHR020W	activator	0.045	1
YDR253C	YHR046C	activator	0.045	0
YOR363C	YHR208W	activator	0.045	0
YNL167C	YJL068C	inhibitor	0.045	0
YDL170W	YJL071W	activator	0.045	0
YDL170W	YJL088W	activator	0.045	0
YKL185W	YJL167W	activator	0.045	0
YGL166W	YJL196C	inhibitor	0.045	0
YJR094C	YJL216C	activator	0.045	0
YIL131C	YJR009C	inhibitor	0.045	0
YCR065W	YJR049C	inhibitor	0.045	0
YGL209W	YJR077C	inhibitor	0.045	0
YLR451W	YJR133W	activator	0.045	0
YFR034C	YJR139C	inhibitor	0.045	0
YOL108C	YJR158W	activator	0.045	0
YBR182C	YKL019W	activator	0.045	0
YML099C	YKL085W	inhibitor	0.045	0
YIL101C	YKL120W	inhibitor	0.045	0
YDR216W	YKL217W	activator	0.045	1
YML007W	YKR067W	activator	0.045	1
YLR228C	YLL028W	inhibitor	0.045	0
YOL067C	YLR056W	inhibitor	0.045	0
YLR098C	YLR092W	activator	0.045	0
YLR098C	YLR100W	activator	0.045	0
YLR131C	YLR133W	activator	0.045	0
YFL031W	YLR134W	activator	0.045	0
YOR337W	YLR172C	inhibitor	0.045	0
YMR037C	YLR258W	activator	0.045	1
YLR176C	YLR258W	activator	0.045	0
YDR253C	YLR354C	activator	0.045	0
YMR037C	YLR395C	inhibitor	0.045	0
YJR060W	YML022W	activator	0.045	0
YMR037C	YMR006C	activator	0.045	0
YPL089C	YMR009W	activator	0.045	0
YBR083W	YMR009W	activator	0.045	0
YBL021C	YMR011W	inhibitor	0.045	0
YKL015W	YMR202W	activator	0.045	0
YIL131C	YMR202W	activator	0.045	0
YIR023W	YMR208W	inhibitor	0.045	0
YBL005W	YMR272C	activator	0.045	1
YBR182C	YMR293C	activator	0.045	0
YEL009C	YNL052W	activator	0.045	0
YDR216W	YNL129W	inhibitor	0.045	0
YHR206W	YNL220W	inhibitor	0.045	0
YMR037C	YNL270C	inhibitor	0.045	0
YKL038W	YNR019W	activator	0.045	0
YKL062W	YNR019W	inhibitor	0.045	0
YNL167C	YNR019W	activator	0.045	0
YOR363C	YNR058W	activator	0.045	0
YHR206W	YOL049W	inhibitor	0.045	1
YNL204C	YOL086C	inhibitor	0.045	0
YBL005W	YOL126C	activator	0.045	0
YCR065W	YOR025W	activator	0.045	0
YOL108C	YOR054C	activator	0.045	0
YHR178W	YOR071C	activator	0.045	0
YKL062W	YOR128C	activator	0.045	0
YBL103C	YOR184W	activator	0.045	0
YER040W	YOR209C	inhibitor	0.045	0
YLR451W	YOR377W	activator	0.045	0
YGL209W	YPL015C	activator	0.045	0
YHR206W	YPL057C	activator	0.045	0
YOR363C	YPL092W	activator	0.045	0
YJL089W	YPL147W	activator	0.045	0
YNL204C	YPL189W	activator	0.045	0
YPL075W	YPL265W	activator	0.045	0
YMR280C	YPL268W	activator	0.045	0
YKR034W	YPR060C	activator	0.045	0
YKL112W	YPR156C	inhibitor	0.045	0
YGL071W	YPR160W	inhibitor	0.045	0
YGL209W	YPR191W	inhibitor	0.045	0
YIR023W	YAL038W	activator	0.04	0
YFL031W	YAL038W	activator	0.04	0
YBL021C	YBL064C	activator	0.04	0
YOL067C	YBR004C	inhibitor	0.04	0
YBR083W	YBR011C	activator	0.04	1
YIL131C	YBR092C	activator	0.04	0
YER111C	YBR132C	activator	0.04	0
YKR064W	YBR166C	activator	0.04	0
YLR256W	YBR213W	inhibitor	0.04	0
YDR034C	YBR218C	activator	0.04	0
YML007W	YBR252W	inhibitor	0.04	0
YGL209W	YBR263W	inhibitor	0.04	0
YHR206W	YBR293W	activator	0.04	0
YMR070W	YCL038C	inhibitor	0.04	0
YMR037C	YCL069W	inhibitor	0.04	0
YKL062W	YCR005C	inhibitor	0.04	0
YGL035C	YCR034W	inhibitor	0.04	0
YFL031W	YDL022W	activator	0.04	0
YKL109W	YDL080C	activator	0.04	0
YKL038W	YDL085W	activator	0.04	0
YGR044C	YDL085W	activator	0.04	0
YLR228C	YDL095W	activator	0.04	0
YHR124W	YDL131W	inhibitor	0.04	0
YEL009C	YDL171C	activator	0.04	1
YGL013C	YDR044W	inhibitor	0.04	0
YDR259C	YDR044W	activator	0.04	1
YBL005W	YDR072C	activator	0.04	1
YGL071W	YDR074W	inhibitor	0.04	0
YDL020C	YDR074W	activator	0.04	0
YKL038W	YDR093W	activator	0.04	0
YOR337W	YDR127W	activator	0.04	0
YPR065W	YDR261C	inhibitor	0.04	0
YDL170W	YDR302W	inhibitor	0.04	0
YJR060W	YDR305C	inhibitor	0.04	0
YKL109W	YDR368W	inhibitor	0.04	0
YEL009C	YDR384C	activator	0.04	0
YNL204C	YDR497C	inhibitor	0.04	0
YJL089W	YDR536W	activator	0.04	0
YLR176C	YEL058W	inhibitor	0.04	0
YNL204C	YEL071W	inhibitor	0.04	0
YLR256W	YER014W	activator	0.04	0
YMR070W	YER014W	inhibitor	0.04	0
YNL314W	YER015W	activator	0.04	0
YDL020C	YER056C	inhibitor	0.04	0
YKL109W	YER062C	inhibitor	0.04	0
YEL009C	YER081W	activator	0.04	0
YKL112W	YER152C	inhibitor	0.04	0
YHR206W	YFR015C	inhibitor	0.04	0
YER040W	YFR030W	activator	0.04	0
YDR123C	YGL125W	activator	0.04	0
YOL067C	YGL224C	inhibitor	0.04	0
YGL073W	YGR060W	activator	0.04	0
YPL089C	YGR138C	activator	0.04	1
YOR337W	YGR204W	activator	0.04	0
YMR280C	YGR208W	inhibitor	0.04	0
YHR124W	YGR243W	activator	0.04	0
YOR358W	YGR247W	activator	0.04	0
YDR216W	YHR104W	activator	0.04	0
YDR253C	YHR137W	inhibitor	0.04	1
YKR034W	YHR163W	inhibitor	0.04	0
YKL062W	YHR190W	inhibitor	0.04	0
YIL131C	YIL020C	activator	0.04	0
YNL314W	YIL066C	inhibitor	0.04	0
YOL028C	YIL083C	inhibitor	0.04	0
YBL021C	YIL094C	activator	0.04	0
YIL101C	YIL107C	activator	0.04	0
YER111C	YIL155C	activator	0.04	0
YMR280C	YIL155C	activator	0.04	0
YAL051W	YJL005W	activator	0.04	0
YIL101C	YJL026W	activator	0.04	0
YGL071W	YJL052W	inhibitor	0.04	0
YEL009C	YJL052W	activator	0.04	0
YDR423C	YJL100W	activator	0.04	1
YMR037C	YJL166W	inhibitor	0.04	0
YCR065W	YJL196C	activator	0.04	0
YLR131C	YJL221C	activator	0.04	0
YDR216W	YJR019C	activator	0.04	1
YOR337W	YJR109C	activator	0.04	0
YOR363C	YJR148W	activator	0.04	0
YKL109W	YKR067W	activator	0.04	0
YDR216W	YKR097W	activator	0.04	1
YNL103W	YKR097W	activator	0.04	0
YKL109W	YLR109W	inhibitor	0.04	0
YMR021C	YLR146C	activator	0.04	0
YLR098C	YLR172C	activator	0.04	0
YGL209W	YLR258W	inhibitor	0.04	0
YJR094C	YLR284C	activator	0.04	0
YOR028C	YLR299W	inhibitor	0.04	1
YJR060W	YML054C	inhibitor	0.04	0
YBR182C	YML110C	inhibitor	0.04	0
YDR034C	YML110C	inhibitor	0.04	0
YKL185W	YMR083W	activator	0.04	0
YMR070W	YMR120C	activator	0.04	0
YDR216W	YMR145C	activator	0.04	1
YEL009C	YMR217W	activator	0.04	0
YKL109W	YMR272C	activator	0.04	0
YDL020C	YMR300C	inhibitor	0.04	0
YHR124W	YMR318C	activator	0.04	0
YNL027W	YNL045W	activator	0.04	0
YBL021C	YNL129W	inhibitor	0.04	0
YNL027W	YNL129W	activator	0.04	0
YOL108C	YNL130C	activator	0.04	1
YNL314W	YNL192W	inhibitor	0.04	0
YJL110C	YNL202W	inhibitor	0.04	0
YJL056C	YNL241C	inhibitor	0.04	0
YOR337W	YNL280C	activator	0.04	0
YDR034C	YNL318C	activator	0.04	0
YHR124W	YNR019W	inhibitor	0.04	0
YOR337W	YNR067C	activator	0.04	0
YPR199C	YOL011W	activator	0.04	0
YBL005W	YOL140W	activator	0.04	0
YGL209W	YOR065W	inhibitor	0.04	0
YPR065W	YOR099W	inhibitor	0.04	0
YPL089C	YOR108W	inhibitor	0.04	0
YFL031W	YOR176W	activator	0.04	0
YDR216W	YOR222W	inhibitor	0.04	0
YOL067C	YOR222W	inhibitor	0.04	0
YBL021C	YOR236W	inhibitor	0.04	0
YGL071W	YOR317W	inhibitor	0.04	0
YMR037C	YOR317W	activator	0.04	1
YGL209W	YOR332W	inhibitor	0.04	0
YDL170W	YOR360C	activator	0.04	0
YIL101C	YOR374W	activator	0.04	0
YFL031W	YPL015C	activator	0.04	0
YMR280C	YPL040C	activator	0.04	0
YGL166W	YPL111W	activator	0.04	0
YKL112W	YPL234C	inhibitor	0.04	1
YIL131C	YPL252C	activator	0.04	0
YDR253C	YPL274W	activator	0.04	1
YML007W	YPR060C	inhibitor	0.04	0
YOR358W	YAR035W	activator	0.035	0
YMR037C	YBL030C	inhibitor	0.035	0
YGL166W	YBL033C	activator	0.035	0
YDR216W	YBL039C	activator	0.035	0
YKR034W	YBR019C	activator	0.035	0
YKL062W	YBR021W	activator	0.035	0
YPL248C	YBR038W	activator	0.035	0
YML007W	YBR068C	activator	0.035	0
YGL209W	YBR068C	inhibitor	0.035	0
YOR337W	YBR166C	activator	0.035	0
YBL021C	YBR192W	activator	0.035	0
YGR044C	YBR196C	activator	0.035	0
YDL170W	YBR249C	activator	0.035	0
YBL103C	YBR249C	activator	0.035	0
YBR083W	YCR048W	inhibitor	0.035	0
YOL067C	YCR098C	activator	0.035	0
YBL103C	YDL066W	activator	0.035	1
YJL089W	YDL066W	activator	0.035	0
YOR028C	YDL085W	inhibitor	0.035	0
YER040W	YDL095W	inhibitor	0.035	0
YBL021C	YDL174C	activator	0.035	0
YDR216W	YDL182W	inhibitor	0.035	0
YGL013C	YDR001C	activator	0.035	0
YMR070W	YDR037W	activator	0.035	0
YLR256W	YDR044W	activator	0.035	0
YEL009C	YDR178W	activator	0.035	0
YHR178W	YDR196C	activator	0.035	0
YOR028C	YDR232W	inhibitor	0.035	0
YER111C	YDR268W	inhibitor	0.035	0
YML007W	YDR297W	inhibitor	0.035	1
YMR280C	YDR298C	activator	0.035	0
YJR094C	YDR376W	inhibitor	0.035	0
YJR094C	YDR384C	activator	0.035	0
YBR083W	YDR384C	activator	0.035	1
YOL067C	YDR408C	inhibitor	0.035	0
YDR253C	YDR453C	activator	0.035	0
YBR083W	YDR497C	activator	0.035	0
YGL209W	YDR502C	activator	0.035	0
YGL209W	YDR513W	inhibitor	0.035	0
YLR098C	YEL006W	activator	0.035	0
YGL035C	YEL063C	activator	0.035	0
YKL062W	YER014W	activator	0.035	0
YDR034C	YER052C	activator	0.035	0
YDR034C	YER069W	activator	0.035	0
YER040W	YER175C	activator	0.035	1
YDR259C	YFL011W	activator	0.035	0
YEL009C	YFL017C	inhibitor	0.035	0
YKL038W	YFL030W	activator	0.035	0
YGL254W	YFL055W	activator	0.035	0
YOL067C	YFR047C	inhibitor	0.035	0
YIL131C	YGL012W	activator	0.035	0
YOR358W	YGL142C	inhibitor	0.035	0
YHR178W	YGL142C	activator	0.035	0
YDL170W	YGL148W	activator	0.035	0
YOL067C	YGL186C	inhibitor	0.035	0
YHR206W	YGR019W	inhibitor	0.035	0
YGR044C	YGR020C	activator	0.035	0
YIL131C	YGR087C	inhibitor	0.035	0
YGL071W	YGR143W	inhibitor	0.035	0
YNL204C	YGR157W	inhibitor	0.035	0
YBL021C	YGR177C	inhibitor	0.035	0
YBL103C	YGR202C	activator	0.035	0
YPR065W	YGR247W	activator	0.035	0
YDR034C	YGR267C	activator	0.035	0
YHR206W	YGR292W	inhibitor	0.035	0
YKR034W	YHL011C	inhibitor	0.035	0
YEL009C	YHR018C	activator	0.035	1
YLR256W	YHR074W	activator	0.035	0
YHR178W	YHR091C	activator	0.035	0
YKL062W	YHR104W	activator	0.035	1
YIL131C	YHR128W	activator	0.035	0
YNL314W	YHR183W	inhibitor	0.035	0
YHR206W	YHR208W	activator	0.035	0
YDR146C	YIL053W	inhibitor	0.035	0
YGR044C	YIL083C	activator	0.035	0
YLR256W	YIL111W	activator	0.035	0
YOL028C	YIL145C	activator	0.035	0
YIL131C	YIL145C	activator	0.035	0
YOR358W	YIL160C	activator	0.035	0
YFL021W	YIR031C	activator	0.035	1
YBL005W	YJL088W	activator	0.035	0
YKL062W	YJL100W	inhibitor	0.035	0
YLR451W	YJL129C	activator	0.035	0
YOR358W	YJL155C	inhibitor	0.035	0
YJR094C	YJR013W	activator	0.035	0
YDR146C	YJR110W	activator	0.035	0
YCR065W	YJR143C	activator	0.035	0
YFL031W	YJR158W	activator	0.035	0
YOL108C	YKL026C	activator	0.035	0
YOR140W	YKL055C	activator	0.035	0
YNL204C	YKL060C	inhibitor	0.035	0
YLR131C	YKL080W	activator	0.035	0
YJR060W	YKL088W	activator	0.035	0
YJR094C	YKL188C	activator	0.035	0
YGL071W	YKL216W	inhibitor	0.035	0
YNL027W	YKR039W	activator	0.035	0
YBL005W	YLL028W	activator	0.035	1
YFL031W	YLR028C	activator	0.035	0
YOL028C	YLR100W	activator	0.035	0
YGL166W	YLR138W	activator	0.035	0
YDL170W	YLR172C	activator	0.035	0
YKL062W	YLR174W	inhibitor	0.035	0
YHR206W	YLR258W	inhibitor	0.035	1
YKL062W	YLR348C	inhibitor	0.035	0
YHR178W	YLR354C	activator	0.035	0
YGL209W	YMR011W	activator	0.035	0
YMR021C	YMR013C	activator	0.035	0
YKL015W	YMR062C	activator	0.035	0
YGR044C	YMR083W	activator	0.035	0
YKL062W	YMR169C	activator	0.035	0
YGL237C	YMR246W	inhibitor	0.035	0
YMR070W	YMR256C	activator	0.035	0
YML007W	YMR272C	inhibitor	0.035	0
YBR049C	YMR296C	inhibitor	0.035	0
YBL021C	YMR319C	inhibitor	0.035	0
YNL027W	YNL029C	activator	0.035	0
YNL103W	YNL267W	activator	0.035	0
YCL055W	YNL280C	activator	0.035	0
YLR228C	YOL136C	inhibitor	0.035	0
YBL103C	YOL140W	activator	0.035	0
YHR178W	YOL151W	activator	0.035	0
YHR124W	YOR040W	activator	0.035	0
YCR065W	YOR081C	activator	0.035	0
YNL103W	YOR081C	activator	0.035	0
YPR065W	YOR175C	inhibitor	0.035	0
YDL056W	YOR202W	inhibitor	0.035	0
YBL103C	YOR202W	activator	0.035	0
YJL056C	YOR221C	inhibitor	0.035	0
YGL013C	YOR222W	inhibitor	0.035	0
YOR337W	YOR222W	activator	0.035	0
YBR182C	YOR273C	activator	0.035	0
YKR034W	YOR348C	activator	0.035	0
YNL068C	YPL036W	activator	0.035	0
YGL013C	YPL104W	activator	0.035	0
YJL110C	YPL147W	inhibitor	0.035	0
YJL089W	YPR006C	activator	0.035	0
YKL062W	YPR020W	activator	0.035	0
YMR280C	YPR026W	activator	0.035	0
YDL170W	YPR035W	activator	0.035	0
YOR363C	YPR060C	inhibitor	0.035	0
YKL015W	YPR159W	inhibitor	0.035	0
YBL005W	YBL011W	activator	0.03	1
YFL031W	YBL099W	activator	0.03	0
YKL038W	YBR006W	activator	0.03	0
YDR034C	YBR019C	activator	0.03	0
YGR044C	YBR021W	inhibitor	0.03	0
YNL204C	YBR036C	inhibitor	0.03	0
YNL167C	YBR041W	activator	0.03	0
YDR216W	YBR126C	activator	0.03	1
YNL314W	YBR145W	activator	0.03	0
YMR037C	YBR161W	activator	0.03	1
YMR070W	YBR183W	activator	0.03	0
YGL209W	YBR199W	inhibitor	0.03	0
YGL071W	YBR248C	inhibitor	0.03	0
YGL209W	YCR024C	inhibitor	0.03	0
YPL089C	YCR075C	inhibitor	0.03	0
YMR037C	YDL067C	inhibitor	0.03	0
YEL009C	YDL078C	activator	0.03	0
YOR140W	YDL085W	inhibitor	0.03	0
YGL035C	YDL131W	inhibitor	0.03	0
YJR060W	YDL238C	activator	0.03	0
YHR178W	YDR019C	inhibitor	0.03	0
YGL071W	YDR035W	inhibitor	0.03	0
YKR034W	YDR046C	inhibitor	0.03	0
YKL112W	YDR046C	inhibitor	0.03	1
YEL009C	YDR050C	activator	0.03	0
YGL209W	YDR148C	inhibitor	0.03	0
YBR182C	YDR191W	activator	0.03	0
YDR146C	YDR297W	inhibitor	0.03	0
YFL021W	YDR302W	activator	0.03	0
YGL209W	YDR305C	inhibitor	0.03	0
YML007W	YDR353W	activator	0.03	1
YDR034C	YDR487C	activator	0.03	0
YMR070W	YDR487C	inhibitor	0.03	0
YNL068C	YEL017C-A	activator	0.03	0
YEL009C	YEL024W	activator	0.03	0
YOR363C	YEL046C	activator	0.03	0
YJL110C	YEL063C	activator	0.03	0
YLR098C	YER005W	activator	0.03	0
YGL166W	YER015W	activator	0.03	0
YBL103C	YER024W	activator	0.03	0
YMR070W	YER062C	activator	0.03	0
YDR034C	YER086W	activator	0.03	0
YBL103C	YER183C	inhibitor	0.03	0
YML007W	YFL053W	inhibitor	0.03	0
YNL204C	YFL053W	activator	0.03	0
YKL109W	YFR015C	activator	0.03	0
YEL009C	YFR025C	activator	0.03	0
YBL103C	YFR030W	activator	0.03	0
YDL170W	YFR030W	activator	0.03	0
YDR146C	YGL001C	activator	0.03	0
YGR044C	YGL037C	activator	0.03	0
YJR094C	YGL062W	inhibitor	0.03	0
YCR065W	YGL125W	activator	0.03	0
YDR034C	YGL154C	activator	0.03	0
YCR065W	YGL234W	activator	0.03	0
YBL005W	YGR143W	activator	0.03	0
YML099C	YGR180C	inhibitor	0.03	0
YNL204C	YGR191W	inhibitor	0.03	0
YOR028C	YGR191W	inhibitor	0.03	1
YDL020C	YGR240C	inhibitor	0.03	0
YEL009C	YGR248W	inhibitor	0.03	0
YGR044C	YGR256W	activator	0.03	0
YGL209W	YGR260W	inhibitor	0.03	0
YJL089W	YGR286C	activator	0.03	0
YDR259C	YGR287C	activator	0.03	0
YER111C	YGR287C	activator	0.03	0
YHR124W	YHR020W	activator	0.03	0
YNL204C	YHR123W	inhibitor	0.03	0
YKL038W	YHR144C	inhibitor	0.03	0
YGL013C	YIL078W	inhibitor	0.03	0
YPL075W	YIL094C	activator	0.03	0
YOL067C	YIL094C	inhibitor	0.03	0
YDL170W	YIL160C	inhibitor	0.03	0
YJL089W	YIL160C	activator	0.03	0
YKL038W	YIR029W	activator	0.03	0
YEL009C	YIR037W	activator	0.03	0
YER111C	YJL005W	activator	0.03	0
YPR199C	YJR139C	inhibitor	0.03	0
YLR228C	YKL004W	activator	0.03	0
YNL204C	YKL024C	activator	0.03	0
YBL021C	YKL080W	inhibitor	0.03	0
YKL112W	YKL085W	activator	0.03	0
YPL248C	YKL127W	activator	0.03	0
YHR206W	YKL188C	inhibitor	0.03	0
YHR178W	YKL188C	activator	0.03	0
YKR034W	YKL192C	inhibitor	0.03	0
YGL254W	YKL211C	inhibitor	0.03	0
YNL167C	YLL012W	inhibitor	0.03	0
YGL071W	YLL041C	inhibitor	0.03	0
YML007W	YLL061W	activator	0.03	0
YJL110C	YLR142W	activator	0.03	0
YOR028C	YLR180W	inhibitor	0.03	0
YJL110C	YLR209C	inhibitor	0.03	0
YJL089W	YLR284C	activator	0.03	0
YNL204C	YLR300W	inhibitor	0.03	0
YOR358W	YLR303W	inhibitor	0.03	0
YGL209W	YLR328W	activator	0.03	0
YKR034W	YLR354C	inhibitor	0.03	0
YCR065W	YLR355C	activator	0.03	0
YBR083W	YML070W	inhibitor	0.03	0
YKL038W	YML075C	activator	0.03	0
YMR070W	YML075C	activator	0.03	0
YDR034C	YMR120C	inhibitor	0.03	0
YOL108C	YMR205C	inhibitor	0.03	0
YMR037C	YMR256C	inhibitor	0.03	0
YDL020C	YMR278W	inhibitor	0.03	0
YKL062W	YMR278W	activator	0.03	0
YMR042W	YNL037C	activator	0.03	0
YBL021C	YNL037C	activator	0.03	0
YKR034W	YNL045W	inhibitor	0.03	0
YDL170W	YNL101W	activator	0.03	0
YEL009C	YNL142W	activator	0.03	0
YKR064W	YNL142W	activator	0.03	0
YJL110C	YNL142W	activator	0.03	0
YFL031W	YNL169C	activator	0.03	0
YKL112W	YNL192W	inhibitor	0.03	1
YDL170W	YNL292W	inhibitor	0.03	0
YNL204C	YNR072W	activator	0.03	0
YKR034W	YOL011W	inhibitor	0.03	0
YHR084W	YOL011W	activator	0.03	1
YJL089W	YOL058W	activator	0.03	0
YGL071W	YOL126C	inhibitor	0.03	0
YOL067C	YOR071C	activator	0.03	0
YDR034C	YOR108W	activator	0.03	0
YBL005W	YOR128C	activator	0.03	0
YBL103C	YOR130C	activator	0.03	0
YJR094C	YOR192C	activator	0.03	0
YNL027W	YOR209C	activator	0.03	0
YFL031W	YOR209C	activator	0.03	0
YOL028C	YOR317W	activator	0.03	0
YGL209W	YOR360C	activator	0.03	0
YML007W	YOR374W	activator	0.03	0
YBR083W	YPL069C	inhibitor	0.03	0
YKL109W	YPL134C	activator	0.03	0
YKL062W	YPL206C	activator	0.03	0
YIL101C	YPL265W	inhibitor	0.03	0
YHR178W	YPR021C	activator	0.03	0
YCR065W	YPR138C	activator	0.03	0
YMR037C	YPR145W	inhibitor	0.03	0
YFL031W	YPR159W	activator	0.03	0
YDR216W	YPR184W	activator	0.03	0
YHR084W	YAL022C	inhibitor	0.025	0
YBL005W	YAL044C	activator	0.025	0
YBR182C	YAL044C	inhibitor	0.025	0
YBL005W	YAR015W	activator	0.025	0
YHR124W	YAR071W	inhibitor	0.025	0
YLR131C	YAR071W	activator	0.025	0
YGL209W	YBL099W	inhibitor	0.025	0
YKL015W	YBR006W	activator	0.025	0
YKR034W	YBR006W	activator	0.025	0
YJL110C	YBR035C	inhibitor	0.025	0
YKL112W	YBR085W	activator	0.025	0
YMR037C	YBR127C	activator	0.025	0
YOR363C	YBR166C	activator	0.025	0
YEL009C	YBR180W	inhibitor	0.025	0
YIL036W	YBR205W	inhibitor	0.025	0
YER040W	YBR256C	activator	0.025	0
YOR337W	YCL009C	activator	0.025	0
YEL009C	YCL018W	activator	0.025	1
YKL185W	YCL040W	inhibitor	0.025	0
YGL166W	YCL040W	activator	0.025	0
YDR259C	YCR024C	activator	0.025	0
YLR228C	YCR024C-A	inhibitor	0.025	0
YPL089C	YCR036W	activator	0.025	0
YBL021C	YCR036W	activator	0.025	0
YOR140W	YCR048W	activator	0.025	0
YCR065W	YDL066W	activator	0.025	0
YGL209W	YDL067C	inhibitor	0.025	0
YDL170W	YDL080C	activator	0.025	0
YOL028C	YDL085W	inhibitor	0.025	0
YMR043W	YDL093W	inhibitor	0.025	0
YDL020C	YDL100C	activator	0.025	0
YHR124W	YDL103C	activator	0.025	0
YBR182C	YDL178W	activator	0.025	0
YPL075W	YDR001C	activator	0.025	0
YNL216W	YDR017C	activator	0.025	0
YFL031W	YDR072C	activator	0.025	0
YLR256W	YDR127W	activator	0.025	0
YOR337W	YDR158W	activator	0.025	0
YMR037C	YDR208W	activator	0.025	0
YGL071W	YDR236C	inhibitor	0.025	0
YOR358W	YDR268W	activator	0.025	0
YJL089W	YDR380W	activator	0.025	0
YBR182C	YDR399W	inhibitor	0.025	0
YGL035C	YDR400W	inhibitor	0.025	0
YDR259C	YDR402C	activator	0.025	0
YPR199C	YDR428C	activator	0.025	0
YKL062W	YDR428C	inhibitor	0.025	0
YGL035C	YDR428C	inhibitor	0.025	0
YHR178W	YDR454C	activator	0.025	0
YOL108C	YDR497C	activator	0.025	1
YBR083W	YDR536W	inhibitor	0.025	0
YKL112W	YEL024W	activator	0.025	0
YEL009C	YEL027W	activator	0.025	0
YER040W	YEL029C	activator	0.025	0
YNL314W	YEL042W	inhibitor	0.025	0
YBL021C	YER014W	inhibitor	0.025	0
YIL101C	YER014W	activator	0.025	0
YPR065W	YER014W	inhibitor	0.025	0
YIR023W	YER043C	inhibitor	0.025	0
YER040W	YER056C	activator	0.025	0
YOL028C	YER099C	inhibitor	0.025	0
YPR065W	YER141W	activator	0.025	0
YMR037C	YFL011W	inhibitor	0.025	0
YDR146C	YFL017C	activator	0.025	0
YIL131C	YFL022C	activator	0.025	0
YPR065W	YFL045C	inhibitor	0.025	0
YDR216W	YFR019W	activator	0.025	0
YMR280C	YFR025C	inhibitor	0.025	0
YDR259C	YGL062W	activator	0.025	0
YHR178W	YGL084C	activator	0.025	0
YNL204C	YGL084C	inhibitor	0.025	0
YLR176C	YGL142C	inhibitor	0.025	0
YOL108C	YGL248W	activator	0.025	0
YOR358W	YGR032W	inhibitor	0.025	0
YML007W	YGR055W	activator	0.025	0
YPL089C	YGR065C	inhibitor	0.025	0
YCR065W	YGR180C	activator	0.025	0
YMR037C	YGR244C	inhibitor	0.025	0
YLR256W	YGR244C	activator	0.025	0
YHR124W	YGR256W	activator	0.025	0
YAL051W	YGR260W	inhibitor	0.025	0
YNL204C	YGR282C	inhibitor	0.025	0
YMR037C	YHR018C	inhibitor	0.025	0
YKL015W	YHR018C	activator	0.025	0
YFL021W	YHR037W	activator	0.025	0
YEL009C	YHR051W	activator	0.025	0
YDR216W	YHR106W	activator	0.025	0
YBR182C	YHR123W	activator	0.025	0
YCR065W	YHR123W	activator	0.025	0
YKR034W	YHR128W	activator	0.025	0
YBR083W	YIL009W	activator	0.025	0
YCR065W	YIL111W	activator	0.025	1
YER040W	YIL116W	activator	0.025	0
YOR363C	YJL045W	activator	0.025	0
YHR084W	YJL052W	inhibitor	0.025	1
YMR021C	YJL100W	inhibitor	0.025	0
YEL009C	YJL121C	activator	0.025	0
YJL089W	YJL153C	activator	0.025	0
YBR083W	YJL167W	activator	0.025	0
YNL027W	YJR016C	inhibitor	0.025	0
YGL166W	YJR019C	activator	0.025	0
YEL009C	YJR073C	activator	0.025	0
YPR199C	YJR109C	inhibitor	0.025	0
YOL108C	YJR152W	activator	0.025	0
YML099C	YJR152W	activator	0.025	0
YOR337W	YKL026C	inhibitor	0.025	0
YDR216W	YKL104C	activator	0.025	0
YBR083W	YKL104C	activator	0.025	1
YLR176C	YKL132C	activator	0.025	0
YKL038W	YKL146W	activator	0.025	0
YOR363C	YKL148C	activator	0.025	0
YKL112W	YKL181W	inhibitor	0.025	0
YDR253C	YKL184W	inhibitor	0.025	0
YFL031W	YKL184W	activator	0.025	0
YPR199C	YKL212W	inhibitor	0.025	0
YML007W	YKR039W	activator	0.025	1
YFR034C	YKR066C	activator	0.025	0
YOL028C	YKR072C	activator	0.025	0
YDR146C	YKR072C	inhibitor	0.025	0
YKL062W	YKR080W	activator	0.025	1
YPL089C	YLR058C	activator	0.025	0
YOR363C	YLR089C	activator	0.025	0
YML099C	YLR138W	activator	0.025	0
YKL112W	YLR146C	inhibitor	0.025	0
YDL020C	YLR174W	activator	0.025	0
YGL071W	YLR258W	inhibitor	0.025	0
YPL089C	YLR300W	activator	0.025	1
YKR034W	YLR328W	inhibitor	0.025	0
YGL166W	YLR438W	activator	0.025	0
YMR070W	YML054C	activator	0.025	0
YOL028C	YMR020W	inhibitor	0.025	0
YDR123C	YMR041C	inhibitor	0.025	0
YKL185W	YMR088C	activator	0.025	0
YNL204C	YMR088C	inhibitor	0.025	0
YKL062W	YMR108W	inhibitor	0.025	0
YKR064W	YMR261C	activator	0.025	0
YML007W	YMR296C	inhibitor	0.025	0
YNL027W	YMR298W	activator	0.025	0
YBL005W	YMR300C	activator	0.025	0
YHR178W	YMR318C	activator	0.025	0
YLR256W	YNL045W	activator	0.025	0
YHR124W	YNL101W	inhibitor	0.025	0
YOR358W	YNL130C	inhibitor	0.025	0
YNL204C	YNL130C	inhibitor	0.025	0
YKL112W	YNL142W	inhibitor	0.025	0
YNL167C	YNL169C	activator	0.025	0
YCR065W	YNL220W	activator	0.025	0
YBR182C	YNL220W	inhibitor	0.025	0
YHR178W	YNL267W	inhibitor	0.025	0
YFL031W	YNL270C	inhibitor	0.025	0
YGL035C	YNR001C	inhibitor	0.025	0
YDL170W	YNR041C	inhibitor	0.025	0
YKR064W	YNR058W	activator	0.025	0
YKL062W	YNR072W	activator	0.025	0
YML007W	YOL151W	activator	0.025	1
YIL036W	YOR099W	inhibitor	0.025	0
YGR044C	YOR136W	activator	0.025	0
YNL216W	YOR175C	activator	0.025	0
YGL035C	YOR184W	inhibitor	0.025	0
YKR034W	YOR190W	activator	0.025	0
YBR083W	YOR374W	activator	0.025	0
YDR216W	YOR374W	activator	0.025	1
YMR043W	YPL265W	inhibitor	0.025	0
YEL009C	YPR020W	activator	0.025	0
YMR037C	YPR020W	inhibitor	0.025	0
YGL209W	YPR026W	inhibitor	0.025	0
YOR358W	YPR033C	activator	0.025	0
YPL089C	YPR035W	activator	0.025	0
YPL089C	YPR081C	activator	0.025	0
YEL009C	YPR145W	activator	0.025	1
YFL031W	YAL023C	activator	0.02	0
YKR064W	YAR035W	inhibitor	0.02	0
YPR065W	YBL030C	activator	0.02	1
YGL209W	YBL045C	inhibitor	0.02	0
YLR228C	YBL099W	inhibitor	0.02	0
YJL089W	YBR004C	inhibitor	0.02	0
YLR098C	YBR034C	inhibitor	0.02	0
YDR207C	YBR041W	inhibitor	0.02	0
YNL314W	YBR205W	inhibitor	0.02	0
YHR206W	YBR252W	inhibitor	0.02	0
YDR123C	YBR256C	inhibitor	0.02	0
YNL216W	YBR265W	activator	0.02	0
YFR034C	YCL018W	activator	0.02	1
YGL237C	YCL025C	activator	0.02	0
YBR049C	YCL038C	inhibitor	0.02	0
YDL020C	YCL050C	activator	0.02	0
YJR094C	YCR010C	activator	0.02	0
YGR044C	YCR075C	activator	0.02	0
YDR146C	YDL042C	inhibitor	0.02	0
YHR084W	YDL055C	activator	0.02	1
YHR206W	YDL103C	inhibitor	0.02	0
YKL038W	YDL168W	activator	0.02	0
YKR064W	YDL182W	inhibitor	0.02	0
YKR034W	YDL238C	activator	0.02	0
YNL204C	YDL247W	activator	0.02	0
YNL216W	YDR001C	inhibitor	0.02	0
YFR034C	YDR019C	activator	0.02	0
YLR256W	YDR074W	activator	0.02	0
YPR065W	YDR147W	inhibitor	0.02	0
YKL038W	YDR232W	activator	0.02	0
YNL068C	YDR297W	activator	0.02	0
YLR098C	YDR297W	inhibitor	0.02	0
YLR176C	YDR343C	activator	0.02	0
YGL209W	YDR380W	inhibitor	0.02	0
YGR044C	YDR483W	activator	0.02	0
YOL108C	YDR502C	activator	0.02	0
YJL056C	YDR508C	inhibitor	0.02	0
YKL062W	YDR513W	activator	0.02	0
YBR083W	YEL024W	activator	0.02	0
YIL101C	YEL039C	activator	0.02	0
YKL062W	YEL039C	activator	0.02	0
YMR280C	YEL069C	activator	0.02	0
YIL101C	YEL071W	inhibitor	0.02	0
YGL013C	YER055C	inhibitor	0.02	0
YBR182C	YER060W	activator	0.02	0
YGR044C	YER062C	activator	0.02	0
YPL075W	YER062C	activator	0.02	0
YPR199C	YER070W	activator	0.02	0
YER111C	YER091C	activator	0.02	0
YNL314W	YER174C	activator	0.02	0
YOR337W	YER175C	activator	0.02	0
YMR280C	YFL030W	activator	0.02	0
YKL062W	YGL009C	inhibitor	0.02	0
YFL021W	YGL062W	activator	0.02	0
YFR034C	YGL063W	activator	0.02	0
YKL062W	YGL186C	activator	0.02	0
YMR037C	YGL187C	inhibitor	0.02	0
YMR070W	YGL187C	activator	0.02	0
YNL103W	YGL202W	inhibitor	0.02	0
YOL028C	YGL253W	inhibitor	0.02	0
YBR049C	YGR037C	inhibitor	0.02	1
YGL209W	YGR055W	inhibitor	0.02	0
YBR083W	YGR055W	activator	0.02	0
YKR034W	YGR121C	activator	0.02	0
YMR070W	YGR143W	inhibitor	0.02	0
YJL056C	YGR191W	inhibitor	0.02	0
YGL073W	YGR208W	inhibitor	0.02	0
YBR182C	YGR243W	activator	0.02	0
YKL062W	YGR255C	activator	0.02	0
YPL075W	YGR260W	activator	0.02	0
YKL038W	YGR264C	inhibitor	0.02	0
YER040W	YGR267C	activator	0.02	0
YPR199C	YHL016C	activator	0.02	0
YBR049C	YHL036W	inhibitor	0.02	0
YJR060W	YHR011W	inhibitor	0.02	0
YER040W	YHR018C	activator	0.02	1
YPL089C	YHR020W	inhibitor	0.02	0
YOL108C	YHR025W	inhibitor	0.02	0
YOL028C	YHR026W	inhibitor	0.02	0
YGL209W	YHR051W	inhibitor	0.02	0
YDR216W	YHR096C	activator	0.02	1
YKL109W	YHR096C	activator	0.02	0
YMR037C	YHR104W	activator	0.02	1
YBL103C	YHR162W	activator	0.02	1
YKR064W	YHR190W	activator	0.02	0
YER040W	YHR216W	inhibitor	0.02	0
YJL089W	YIL099W	activator	0.02	0
YLR176C	YIL099W	activator	0.02	0
YLR098C	YIL107C	inhibitor	0.02	0
YHR178W	YIL155C	inhibitor	0.02	0
YJR094C	YIL160C	activator	0.02	0
YOL028C	YIL162W	inhibitor	0.02	0
YKL062W	YIR031C	activator	0.02	0
YHR124W	YIR037W	inhibitor	0.02	0
YLR176C	YJL052W	activator	0.02	0
YJR094C	YJL071W	activator	0.02	0
YKL062W	YJL166W	activator	0.02	0
YHR206W	YJL221C	inhibitor	0.02	1
YMR037C	YJR048W	inhibitor	0.02	1
YBL021C	YJR077C	activator	0.02	1
YGL035C	YJR109C	inhibitor	0.02	0
YOL108C	YJR110W	activator	0.02	1
YPL075W	YKL035W	activator	0.02	0
YML007W	YKL132C	inhibitor	0.02	0
YDL170W	YKL192C	inhibitor	0.02	0
YNL314W	YKL216W	inhibitor	0.02	0
YDR123C	YKL216W	activator	0.02	0
YOR028C	YKR058W	activator	0.02	0
YKR064W	YKR067W	activator	0.02	0
YMR043W	YKR072C	activator	0.02	0
YMR280C	YKR097W	activator	0.02	0
YNL204C	YLL031C	inhibitor	0.02	0
YLR228C	YLL031C	activator	0.02	0
YPR199C	YLR017W	inhibitor	0.02	0
YFL031W	YLR044C	activator	0.02	0
YOL108C	YLR056W	inhibitor	0.02	1
YGL209W	YLR058C	inhibitor	0.02	0
YHR124W	YLR109W	inhibitor	0.02	0
YDR423C	YLR172C	activator	0.02	0
YKL062W	YLR295C	activator	0.02	0
YIL101C	YLR299W	activator	0.02	0
YGL035C	YLR304C	inhibitor	0.02	0
YNL068C	YLR328W	inhibitor	0.02	0
YHR178W	YLR348C	activator	0.02	0
YPR065W	YLR395C	activator	0.02	0
YMR037C	YLR410W	activator	0.02	0
YPR065W	YLR420W	inhibitor	0.02	0
YHR206W	YMR105C	inhibitor	0.02	0
YEL009C	YMR145C	activator	0.02	0
YKL015W	YMR205C	activator	0.02	0
YOL028C	YMR208W	activator	0.02	0
YKL062W	YMR300C	activator	0.02	0
YNL204C	YMR303C	inhibitor	0.02	0
YKL112W	YMR318C	inhibitor	0.02	0
YPL248C	YNL202W	activator	0.02	0
YOR363C	YNL270C	activator	0.02	0
YNL068C	YNL280C	activator	0.02	0
YKL109W	YNL318C	inhibitor	0.02	0
YPL248C	YNL318C	activator	0.02	0
YOL067C	YNR013C	inhibitor	0.02	0
YGL013C	YNR041C	inhibitor	0.02	0
YKL062W	YNR043W	inhibitor	0.02	0
YHR206W	YOL011W	activator	0.02	1
YOR363C	YOL033W	inhibitor	0.02	0
YMR280C	YOL033W	activator	0.02	0
YPL075W	YOL055C	activator	0.02	0
YKL062W	YOL059W	inhibitor	0.02	0
YDL170W	YOL064C	activator	0.02	0
YBR083W	YOR081C	activator	0.02	0
YMR021C	YOR128C	activator	0.02	0
YDL020C	YOR128C	inhibitor	0.02	0
YER040W	YOR130C	activator	0.02	0
YPR065W	YOR221C	activator	0.02	0
YMR037C	YOR273C	activator	0.02	1
YOL108C	YOR317W	activator	0.02	1
YNL204C	YPL057C	inhibitor	0.02	0
YBL103C	YPL092W	activator	0.02	0
YPL075W	YPL206C	activator	0.02	0
YDL170W	YPL212C	activator	0.02	0
YER040W	YPL231W	inhibitor	0.02	0
YDR216W	YPL234C	inhibitor	0.02	0
YGL071W	YPL244C	inhibitor	0.02	0
YEL009C	YPL271W	activator	0.02	0
YOR363C	YPR001W	activator	0.02	0
YBR182C	YPR047W	activator	0.02	0
YDL170W	YPR145W	activator	0.02	0
YKR064W	YPR159W	activator	0.02	0
YMR070W	YPR191W	activator	0.02	0
YJR094C	YPR192W	activator	0.02	0
YPL089C	YAL022C	inhibitor	0.015	0
YMR042W	YAL022C	activator	0.015	0
YER040W	YBL013W	activator	0.015	0
YBR083W	YBL030C	activator	0.015	1
YML007W	YBL033C	activator	0.015	1
YLR256W	YBL045C	inhibitor	0.015	1
YDL020C	YBR020W	inhibitor	0.015	0
YKR034W	YBR023C	inhibitor	0.015	0
YGL035C	YBR039W	inhibitor	0.015	0
YBR049C	YBR092C	inhibitor	0.015	0
YNL167C	YBR110W	activator	0.015	0
YIL131C	YBR117C	inhibitor	0.015	0
YBL005W	YBR153W	activator	0.015	0
YOR028C	YBR183W	activator	0.015	0
YKL062W	YBR199W	activator	0.015	0
YKL038W	YBR244W	inhibitor	0.015	0
YDL170W	YBR256C	activator	0.015	0
YNL068C	YBR296C	inhibitor	0.015	0
YJL056C	YBR296C	activator	0.015	0
YMR043W	YCL030C	activator	0.015	0
YPL089C	YCL035C	activator	0.015	0
YNL204C	YCR012W	inhibitor	0.015	0
YLR256W	YCR024C	inhibitor	0.015	0
YOR028C	YCR024C	inhibitor	0.015	0
YGL166W	YCR083W	activator	0.015	0
YEL009C	YDL066W	activator	0.015	1
YJL089W	YDL093W	inhibitor	0.015	0
YDR034C	YDL093W	activator	0.015	0
YKR034W	YDL171C	activator	0.015	0
YOR363C	YDL171C	activator	0.015	1
YOR363C	YDL215C	activator	0.015	0
YDR259C	YDL247W	activator	0.015	0
YNL204C	YDR050C	inhibitor	0.015	0
YHR178W	YDR173C	activator	0.015	0
YNL167C	YDR208W	activator	0.015	0
YFL021W	YDR234W	activator	0.015	0
YJR094C	YDR236C	activator	0.015	0
YGL209W	YDR272W	inhibitor	0.015	0
YIR023W	YDR368W	activator	0.015	0
YNL068C	YDR428C	activator	0.015	0
YKL185W	YDR483W	activator	0.015	0
YOR337W	YDR487C	activator	0.015	0
YER111C	YDR508C	activator	0.015	1
YGL209W	YDR529C	inhibitor	0.015	0
YLR228C	YEL024W	inhibitor	0.015	0
YOR358W	YEL038W	activator	0.015	0
YMR070W	YEL039C	activator	0.015	0
YER111C	YEL039C	activator	0.015	0
YHR206W	YER043C	activator	0.015	0
YER040W	YER055C	activator	0.015	0
YKL112W	YER060W	inhibitor	0.015	1
YKL062W	YER061C	activator	0.015	0
YML007W	YER062C	inhibitor	0.015	0
YNL167C	YER062C	inhibitor	0.015	1
YOR363C	YER175C	activator	0.015	0
YHR124W	YFL001W	activator	0.015	0
YKL109W	YFL018C	activator	0.015	0
YDR253C	YFL055W	activator	0.015	0
YFL031W	YGL001C	activator	0.015	0
YFL031W	YGL008C	activator	0.015	0
YDR146C	YGL008C	activator	0.015	0
YBL103C	YGL026C	activator	0.015	0
YMR037C	YGL037C	activator	0.015	0
YPL089C	YGL037C	activator	0.015	0
YFL031W	YGL084C	activator	0.015	0
YBL005W	YGL186C	activator	0.015	0
YDL170W	YGL224C	activator	0.015	0
YBR182C	YGL248W	activator	0.015	0
YER040W	YGL256W	inhibitor	0.015	0
YMR070W	YGL256W	inhibitor	0.015	0
YOL108C	YGR007W	activator	0.015	0
YDR253C	YGR157W	activator	0.015	1
YDL020C	YGR180C	activator	0.015	0
YKL038W	YGR183C	activator	0.015	0
YBR083W	YGR183C	activator	0.015	1
YBL103C	YGR185C	activator	0.015	0
YMR021C	YGR191W	activator	0.015	0
YDR034C	YGR192C	inhibitor	0.015	0
YOR028C	YGR243W	activator	0.015	1
YOR363C	YGR247W	activator	0.015	0
YGL209W	YHR001W-A	inhibitor	0.015	0
YBR083W	YHR018C	activator	0.015	0
YPR065W	YHR037W	activator	0.015	0
YOL108C	YHR051W	activator	0.015	0
YKL109W	YHR063C	inhibitor	0.015	0
YLR176C	YHR092C	activator	0.015	0
YLR131C	YHR094C	activator	0.015	0
YFL021W	YHR096C	activator	0.015	0
YOR363C	YHR137W	activator	0.015	0
YNL204C	YHR174W	inhibitor	0.015	0
YKR034W	YHR183W	inhibitor	0.015	0
YIR023W	YIL009W	activator	0.015	0
YNL216W	YIL009W	activator	0.015	0
YGL035C	YIL083C	inhibitor	0.015	0
YIL131C	YIL094C	activator	0.015	0
YDR216W	YIL125W	activator	0.015	0
YGL166W	YIL155C	activator	0.015	0
YGL209W	YIL160C	inhibitor	0.015	0
YLR014C	YIL162W	inhibitor	0.015	0
YJL089W	YIR034C	activator	0.015	0
YBL103C	YJL071W	activator	0.015	0
YOR337W	YJL071W	activator	0.015	0
YGL209W	YJL088W	inhibitor	0.015	0
YDR034C	YJL088W	activator	0.015	0
YGL166W	YJL166W	activator	0.015	0
YJL056C	YJL214W	inhibitor	0.015	0
YBR182C	YJL216C	activator	0.015	0
YDR123C	YJR001W	inhibitor	0.015	0
YDR034C	YJR009C	inhibitor	0.015	0
YLR256W	YJR009C	activator	0.015	0
YDR123C	YJR073C	activator	0.015	0
YBL005W	YJR148W	activator	0.015	0
YKL062W	YJR158W	activator	0.015	0
YGL073W	YKL019W	activator	0.015	0
YER040W	YKL035W	inhibitor	0.015	0
YHR206W	YKL067W	inhibitor	0.015	0
YFL031W	YKL165C	activator	0.015	1
YMR042W	YKL184W	activator	0.015	0
YOR363C	YKR009C	activator	0.015	0
YEL009C	YKR039W	activator	0.015	0
YNL103W	YKR039W	inhibitor	0.015	0
YDL170W	YKR043C	activator	0.015	0
YKL109W	YKR072C	activator	0.015	0
YPL089C	YKR072C	activator	0.015	0
YCR065W	YLL012W	activator	0.015	0
YLR131C	YLR044C	activator	0.015	0
YDL020C	YLR146C	inhibitor	0.015	0
YKL038W	YLR153C	activator	0.015	0
YKL109W	YLR174W	activator	0.015	0
YDR146C	YLR209C	activator	0.015	0
YCR065W	YLR237W	activator	0.015	0
YML007W	YLR299W	activator	0.015	1
YMR037C	YLR328W	activator	0.015	1
YKL062W	YMR011W	inhibitor	0.015	0
YLR176C	YMR011W	activator	0.015	0
YML007W	YMR041C	activator	0.015	0
YBL021C	YMR056C	activator	0.015	0
YMR037C	YMR105C	activator	0.015	0
YDL170W	YMR105C	inhibitor	0.015	0
YOL028C	YMR120C	activator	0.015	0
YPL248C	YMR189W	inhibitor	0.015	0
YFL031W	YMR205C	activator	0.015	0
YKL038W	YMR208W	activator	0.015	0
YNL204C	YMR256C	inhibitor	0.015	0
YKL062W	YMR261C	activator	0.015	0
YPR065W	YMR298W	inhibitor	0.015	0
YJL056C	YMR319C	activator	0.015	0
YJR094C	YNL009W	activator	0.015	0
YBL005W	YNL037C	activator	0.015	0
YNL103W	YNL101W	activator	0.015	0
YEL009C	YNL106C	inhibitor	0.015	0
YER040W	YNL129W	activator	0.015	0
YKR034W	YNL129W	activator	0.015	0
YMR070W	YNL141W	activator	0.015	0
YOR337W	YNL142W	activator	0.015	0
YOL067C	YNL169C	inhibitor	0.015	0
YLR131C	YNL169C	activator	0.015	0
YCL055W	YNL192W	activator	0.015	0
YDR216W	YNL318C	activator	0.015	0
YNL027W	YNR019W	activator	0.015	0
YBL005W	YNR057C	inhibitor	0.015	0
YNL314W	YOL020W	inhibitor	0.015	1
YBL005W	YOL058W	activator	0.015	0
YGR044C	YOL065C	activator	0.015	0
YOL067C	YOL065C	activator	0.015	0
YMR037C	YOL068C	activator	0.015	0
YOL067C	YOL068C	activator	0.015	0
YIL131C	YOL140W	activator	0.015	0
YBL021C	YOR011W	inhibitor	0.015	0
YDL020C	YOR071C	inhibitor	0.015	0
YDL170W	YOR099W	inhibitor	0.015	0
YIL131C	YOR108W	activator	0.015	0
YOR337W	YOR143C	activator	0.015	0
YOL028C	YOR171C	activator	0.015	0
YLR228C	YOR175C	activator	0.015	0
YHR124W	YOR190W	activator	0.015	0
YNL204C	YOR190W	activator	0.015	0
YOR028C	YOR273C	activator	0.015	1
YFL031W	YPL057C	activator	0.015	0
YDL170W	YPL104W	inhibitor	0.015	0
YKL185W	YPL231W	activator	0.015	0
YEL009C	YPL252C	activator	0.015	1
YKL062W	YPR002W	inhibitor	0.015	0
YOR028C	YPR020W	inhibitor	0.015	0
YDR123C	YPR026W	inhibitor	0.015	0
YPL075W	YPR035W	activator	0.015	0
YKR034W	YPR138C	activator	0.015	0
YJL056C	YPR140W	inhibitor	0.015	0
YPR065W	YPR191W	activator	0.015	0
YDR259C	YAL023C	inhibitor	0.01	0
YKL062W	YAL044C	activator	0.01	0
YLR256W	YAL062W	activator	0.01	0
YFL031W	YBL030C	activator	0.01	0
YJR060W	YBL064C	inhibitor	0.01	0
YKL112W	YBR036C	inhibitor	0.01	0
YIL036W	YBR041W	inhibitor	0.01	0
YMR043W	YBR085W	inhibitor	0.01	0
YJR094C	YBR149W	inhibitor	0.01	0
YBR182C	YBR161W	activator	0.01	0
YKL109W	YBR183W	activator	0.01	0
YGL254W	YBR183W	inhibitor	0.01	0
YKL062W	YBR183W	activator	0.01	0
YLR228C	YBR205W	activator	0.01	0
YCR065W	YBR265W	activator	0.01	0
YKR034W	YBR294W	activator	0.01	0
YOR363C	YCL009C	activator	0.01	0
YER040W	YCL030C	activator	0.01	1
YDR423C	YCR024C	activator	0.01	0
YBL005W	YCR034W	inhibitor	0.01	0
YGL166W	YCR036W	activator	0.01	0
YJR094C	YCR083W	activator	0.01	0
YBR182C	YCR098C	activator	0.01	0
YDR034C	YDL131W	activator	0.01	0
YGL073W	YDL141W	inhibitor	0.01	0
YGL209W	YDR001C	inhibitor	0.01	0
YLR228C	YDR019C	inhibitor	0.01	0
YBL103C	YDR035W	activator	0.01	0
YPL075W	YDR050C	activator	0.01	1
YMR070W	YDR062W	inhibitor	0.01	0
YDR146C	YDR127W	activator	0.01	0
YDR034C	YDR127W	activator	0.01	0
YJR060W	YDR135C	inhibitor	0.01	0
YGL071W	YDR204W	inhibitor	0.01	0
YDR034C	YDR234W	activator	0.01	0
YGL035C	YDR261C	inhibitor	0.01	0
YJR094C	YDR268W	inhibitor	0.01	0
YJL089W	YDR272W	activator	0.01	0
YJL089W	YDR297W	inhibitor	0.01	0
YGL035C	YDR298C	inhibitor	0.01	0
YKL109W	YDR300C	activator	0.01	0
YNL103W	YDR343C	inhibitor	0.01	0
YOR337W	YDR354W	activator	0.01	0
YKL112W	YDR481C	inhibitor	0.01	1
YBR182C	YDR487C	activator	0.01	0
YBL021C	YDR502C	inhibitor	0.01	0
YNL204C	YEL017C-A	inhibitor	0.01	0
YMR037C	YEL021W	inhibitor	0.01	0
YBL021C	YEL024W	activator	0.01	1
YMR043W	YEL038W	inhibitor	0.01	0
YMR037C	YEL038W	inhibitor	0.01	0
YBL103C	YEL046C	activator	0.01	0
YBL021C	YEL047C	inhibitor	0.01	0
YHR124W	YER005W	activator	0.01	0
YKL062W	YER023W	inhibitor	0.01	0
YDR123C	YER043C	activator	0.01	1
YGL035C	YER052C	inhibitor	0.01	0
YBR049C	YER061C	inhibitor	0.01	0
YDL020C	YER061C	inhibitor	0.01	0
YGL209W	YER062C	activator	0.01	0
YOR028C	YER062C	activator	0.01	0
YKL109W	YER065C	activator	0.01	0
YOL108C	YER070W	inhibitor	0.01	1
YDL170W	YER081W	activator	0.01	0
YGL209W	YER099C	inhibitor	0.01	0
YAL051W	YER166W	activator	0.01	0
YKL062W	YER183C	inhibitor	0.01	0
YGL209W	YFL018C	inhibitor	0.01	0
YBL021C	YFL030W	activator	0.01	0
YDR259C	YFL053W	activator	0.01	0
YGL209W	YFL053W	activator	0.01	0
YPR065W	YFR033C	activator	0.01	0
YCR065W	YFR047C	activator	0.01	0
YEL009C	YGL008C	activator	0.01	0
YEL009C	YGL037C	inhibitor	0.01	0
YKL112W	YGL055W	inhibitor	0.01	1
YEL009C	YGL062W	activator	0.01	0
YER111C	YGL062W	activator	0.01	0
YIR023W	YGL125W	inhibitor	0.01	0
YJR094C	YGL186C	inhibitor	0.01	0
YPR065W	YGL187C	activator	0.01	0
YDL170W	YGL202W	activator	0.01	0
YCR065W	YGL224C	activator	0.01	0
YPL075W	YGL256W	activator	0.01	0
YLR256W	YGR037C	activator	0.01	0
YGR044C	YGR060W	activator	0.01	0
YGL071W	YGR088W	inhibitor	0.01	0
YFL031W	YGR121C	activator	0.01	0
YDR253C	YGR155W	activator	0.01	1
YGL209W	YGR183C	inhibitor	0.01	0
YEL009C	YGR183C	activator	0.01	0
YNL103W	YGR244C	activator	0.01	0
YDR216W	YGR244C	activator	0.01	1
YDL170W	YGR248W	inhibitor	0.01	0
YGR044C	YGR248W	activator	0.01	0
YDR253C	YGR254W	activator	0.01	1
YPR065W	YGR255C	inhibitor	0.01	0
YOL108C	YGR267C	activator	0.01	0
YMR280C	YHR001W-A	activator	0.01	0
YML007W	YHR072W	inhibitor	0.01	0
YGL209W	YHR072W	inhibitor	0.01	0
YHR178W	YHR104W	activator	0.01	0
YOR028C	YHR104W	activator	0.01	0
YLR451W	YHR190W	inhibitor	0.01	0
YGL166W	YIL053W	activator	0.01	0
YOR358W	YIL134W	activator	0.01	0
YBL005W	YIL134W	activator	0.01	0
YJR094C	YIL162W	activator	0.01	0
YDR034C	YIR031C	activator	0.01	0
YHR178W	YIR032C	activator	0.01	0
YMR037C	YJL026W	inhibitor	0.01	0
YMR070W	YJL071W	inhibitor	0.01	0
YPR065W	YJL091C	inhibitor	0.01	0
YOL067C	YJL153C	inhibitor	0.01	0
YPL089C	YJL212C	inhibitor	0.01	0
YJL089W	YJL212C	inhibitor	0.01	0
YNL204C	YJL214W	activator	0.01	0
YGL209W	YJL221C	activator	0.01	0
YJR094C	YJL221C	activator	0.01	0
YDR034C	YJR109C	activator	0.01	0
YER040W	YJR109C	activator	0.01	1
YGL071W	YJR137C	inhibitor	0.01	1
YFL021W	YJR152W	activator	0.01	1
YGL209W	YKL016C	inhibitor	0.01	0
YFR034C	YKL029C	activator	0.01	0
YGL071W	YKL184W	activator	0.01	0
YBL021C	YKL212W	inhibitor	0.01	0
YJR060W	YKR058W	activator	0.01	0
YGL035C	YKR061W	inhibitor	0.01	0
YPR199C	YKR066C	activator	0.01	0
YGL209W	YKR067W	inhibitor	0.01	0
YOL028C	YKR069W	activator	0.01	0
YGL254W	YKR097W	activator	0.01	0
YGL209W	YLL012W	activator	0.01	0
YFL031W	YLL028W	activator	0.01	0
YPR065W	YLL052C	activator	0.01	0
YOR028C	YLR027C	inhibitor	0.01	0
YBL005W	YLR028C	activator	0.01	0
YBR049C	YLR043C	inhibitor	0.01	0
YLR228C	YLR081W	activator	0.01	0
YIL036W	YLR089C	activator	0.01	0
YBL103C	YLR089C	activator	0.01	0
YLR451W	YLR109W	inhibitor	0.01	0
YGR044C	YLR133W	activator	0.01	0
YLR131C	YLR134W	activator	0.01	0
YGL209W	YLR146C	activator	0.01	0
YKL062W	YLR153C	inhibitor	0.01	0
YMR021C	YLR209C	activator	0.01	0
YDR259C	YLR209C	inhibitor	0.01	0
YEL009C	YLR237W	activator	0.01	0
YBL103C	YLR240W	activator	0.01	0
YEL009C	YLR295C	activator	0.01	0
YDR146C	YLR348C	activator	0.01	0
YOR363C	YLR348C	activator	0.01	0
YKR034W	YLR355C	activator	0.01	0
YGL071W	YLR359W	inhibitor	0.01	0
YKL062W	YLR377C	inhibitor	0.01	0
YLR256W	YLR447C	activator	0.01	0
YKL062W	YML008C	inhibitor	0.01	1
YER040W	YML056C	inhibitor	0.01	0
YLR256W	YML100W	activator	0.01	0
YLR014C	YML100W	inhibitor	0.01	0
YLR014C	YML120C	inhibitor	0.01	0
YNL027W	YMR008C	activator	0.01	0
YKL185W	YMR008C	activator	0.01	0
YBL005W	YMR008C	activator	0.01	0
YFL031W	YMR008C	activator	0.01	0
YFL021W	YMR009W	activator	0.01	0
YPR199C	YMR011W	inhibitor	0.01	0
YOL067C	YMR020W	activator	0.01	0
YGL166W	YMR020W	activator	0.01	0
YGL035C	YMR062C	inhibitor	0.01	0
YDR123C	YMR088C	activator	0.01	0
YGR044C	YMR105C	activator	0.01	0
YLR256W	YMR105C	activator	0.01	0
YBR083W	YMR113W	inhibitor	0.01	0
YBL005W	YMR120C	activator	0.01	0
YOR358W	YMR145C	activator	0.01	0
YBR083W	YMR145C	activator	0.01	0
YMR037C	YMR169C	activator	0.01	1
YGL166W	YMR169C	activator	0.01	0
YBR083W	YMR169C	inhibitor	0.01	0
YCR065W	YMR189W	activator	0.01	0
YNL216W	YMR226C	inhibitor	0.01	0
YEL009C	YMR241W	activator	0.01	0
YEL009C	YMR250W	inhibitor	0.01	1
YHR206W	YMR250W	inhibitor	0.01	0
YKR064W	YMR278W	activator	0.01	0
YAL051W	YMR313C	activator	0.01	0
YDR034C	YMR319C	activator	0.01	0
YJL089W	YNL009W	activator	0.01	0
YNL027W	YNL142W	activator	0.01	0
YNL167C	YNL192W	activator	0.01	0
YFR034C	YNL192W	inhibitor	0.01	0
YBL005W	YNL220W	activator	0.01	0
YHR084W	YNL220W	inhibitor	0.01	0
YFL031W	YNL268W	activator	0.01	0
YDR259C	YNL318C	activator	0.01	0
YGR044C	YNR001C	activator	0.01	0
YDR216W	YNR012W	inhibitor	0.01	0
YPL075W	YNR019W	activator	0.01	0
YPR065W	YNR043W	activator	0.01	0
YPL075W	YNR043W	activator	0.01	0
YMR042W	YOL020W	activator	0.01	0
YNL103W	YOL068C	activator	0.01	0
YKL112W	YOL086C	inhibitor	0.01	1
YGL073W	YOL103W	activator	0.01	0
YGR044C	YOL151W	activator	0.01	0
YMR070W	YOR065W	activator	0.01	0
YLR256W	YOR109W	activator	0.01	0
YGL209W	YOR128C	inhibitor	0.01	0
YDR034C	YOR128C	inhibitor	0.01	0
YKL185W	YOR323C	inhibitor	0.01	0
YOR140W	YPL015C	activator	0.01	0
YOL028C	YPL053C	activator	0.01	0
YPL089C	YPL057C	activator	0.01	0
YKL112W	YPL061W	activator	0.01	0
YGL035C	YPL061W	activator	0.01	0
YKL112W	YPL069C	inhibitor	0.01	0
YEL009C	YPL078C	activator	0.01	0
YPL075W	YPL087W	activator	0.01	0
YJR094C	YPL147W	activator	0.01	0
YOR337W	YPL188W	activator	0.01	0
YGL035C	YPL214C	inhibitor	0.01	1
YER040W	YPL252C	activator	0.01	0
YBR083W	YPL258C	activator	0.01	1
YEL009C	YPR001W	activator	0.01	0
YMR280C	YPR006C	activator	0.01	0
YPR065W	YPR020W	activator	0.01	0
YLR228C	YPR033C	activator	0.01	0
YOR337W	YPR060C	activator	0.01	0
YOL028C	YPR074C	activator	0.01	0
YNL027W	YPR081C	activator	0.01	0
YLR176C	YPR128C	inhibitor	0.01	0
YBL103C	YPR145W	activator	0.01	0
YKL015W	YPR145W	activator	0.01	0
YLR176C	YPR160W	activator	0.01	0
YMR042W	YPR183W	activator	0.01	0
YGR044C	YPR184W	activator	0.01	0
YMR042W	YPR192W	activator	0.01	0
YJL110C	YAL022C	activator	0.005	0
YLR131C	YAL023C	activator	0.005	0
YPL248C	YAL044C	inhibitor	0.005	0
YMR037C	YAL060W	activator	0.005	1
YDR216W	YAL062W	activator	0.005	0
YJL089W	YAR035W	activator	0.005	0
YNL314W	YBL011W	inhibitor	0.005	0
YKL038W	YBL015W	activator	0.005	0
YOR358W	YBL015W	activator	0.005	0
YBL021C	YBL033C	activator	0.005	0
YPR065W	YBL045C	activator	0.005	0
YHR206W	YBL064C	inhibitor	0.005	0
YBR182C	YBR003W	activator	0.005	0
YHR124W	YBR018C	activator	0.005	0
YBL103C	YBR035C	activator	0.005	0
YNL314W	YBR085W	inhibitor	0.005	0
YPL075W	YBR092C	activator	0.005	0
YKL015W	YBR115C	activator	0.005	0
YMR070W	YBR117C	activator	0.005	0
YJL089W	YBR117C	activator	0.005	0
YIL101C	YBR126C	activator	0.005	0
YDR216W	YBR145W	inhibitor	0.005	0
YIL131C	YBR149W	inhibitor	0.005	0
YBR182C	YBR176W	activator	0.005	0
YMR037C	YBR183W	activator	0.005	1
YJR094C	YBR192W	inhibitor	0.005	0
YHR178W	YBR205W	activator	0.005	0
YGL071W	YBR213W	activator	0.005	0
YBL103C	YBR218C	activator	0.005	0
YKL109W	YBR244W	inhibitor	0.005	1
YDR207C	YBR248C	inhibitor	0.005	0
YOR337W	YBR256C	activator	0.005	0
YBL103C	YBR291C	activator	0.005	0
YGL209W	YBR294W	inhibitor	0.005	0
YKL062W	YBR296C	inhibitor	0.005	0
YDR253C	YBR299W	activator	0.005	0
YLR228C	YBR299W	activator	0.005	0
YBL103C	YCL030C	activator	0.005	0
YBL005W	YCL030C	activator	0.005	0
YHR206W	YCL035C	inhibitor	0.005	0
YKL062W	YCL035C	activator	0.005	0
YGR044C	YCL038C	activator	0.005	0
YKL109W	YCL038C	inhibitor	0.005	0
YDR216W	YCL040W	activator	0.005	0
YIL101C	YCL040W	activator	0.005	0
YLR228C	YCR005C	activator	0.005	0
YLR256W	YCR048W	activator	0.005	0
YJL089W	YCR098C	inhibitor	0.005	0
YEL009C	YDL004W	activator	0.005	0
YGL166W	YDL066W	inhibitor	0.005	0
YIL101C	YDL085W	activator	0.005	0
YMR280C	YDL085W	activator	0.005	0
YPL248C	YDL093W	activator	0.005	0
YFL031W	YDL095W	activator	0.005	0
YDL170W	YDL171C	activator	0.005	0
YMR037C	YDL174C	activator	0.005	1
YKL062W	YDL182W	inhibitor	0.005	1
YJL089W	YDL182W	activator	0.005	0
YNL103W	YDL215C	activator	0.005	0
YBL103C	YDR127W	activator	0.005	1
YKL038W	YDR147W	inhibitor	0.005	0
YBR083W	YDR158W	activator	0.005	0
YDR216W	YDR191W	inhibitor	0.005	0
YKL062W	YDR261C	activator	0.005	1
YHR178W	YDR272W	activator	0.005	0
YMR037C	YDR298C	inhibitor	0.005	0
YKL185W	YDR305C	inhibitor	0.005	0
YPL248C	YDR321W	activator	0.005	0
YOL028C	YDR343C	inhibitor	0.005	0
YKL109W	YDR345C	activator	0.005	0
YBL103C	YDR354W	activator	0.005	0
YFL031W	YDR400W	activator	0.005	0
YBL103C	YDR408C	activator	0.005	0
YPL075W	YDR408C	activator	0.005	0
YDL170W	YDR487C	activator	0.005	0
YDR253C	YDR502C	activator	0.005	1
YBR083W	YDR529C	activator	0.005	0
YNL167C	YEL021W	activator	0.005	0
YKL109W	YEL029C	inhibitor	0.005	0
YGR044C	YEL039C	activator	0.005	0
YGL071W	YEL039C	inhibitor	0.005	0
YJL089W	YEL041W	activator	0.005	0
YHR206W	YEL046C	activator	0.005	1
YLR256W	YEL047C	activator	0.005	0
YLR228C	YEL071W	activator	0.005	0
YJR060W	YER053C	inhibitor	0.005	1
YBL005W	YER053C	activator	0.005	0
YEL009C	YER055C	activator	0.005	1
YEL009C	YER056C	activator	0.005	0
YJL110C	YER056C	activator	0.005	0
YKL109W	YER060W	inhibitor	0.005	0
YIL101C	YER060W	inhibitor	0.005	0
YGL209W	YER061C	inhibitor	0.005	0
YDR123C	YER065C	activator	0.005	0
YKL062W	YER065C	inhibitor	0.005	0
YOR337W	YER069W	activator	0.005	0
YOR337W	YER090W	activator	0.005	0
YGL166W	YER091C	inhibitor	0.005	0
YGL209W	YER141W	inhibitor	0.005	0
YKL038W	YER141W	activator	0.005	0
YOR358W	YER152C	activator	0.005	0
YNL204C	YER152C	activator	0.005	0
YPL248C	YER174C	inhibitor	0.005	0
YDR034C	YER175C	activator	0.005	0
YIL131C	YFL017C	activator	0.005	0
YPR065W	YFL030W	activator	0.005	0
YEL009C	YFR015C	inhibitor	0.005	0
YLR176C	YFR015C	activator	0.005	0
YGL209W	YFR015C	inhibitor	0.005	0
YOR337W	YGL026C	activator	0.005	0
YOR358W	YGL040C	activator	0.005	0
YDR123C	YGL055W	activator	0.005	0
YPR065W	YGL055W	activator	0.005	0
YDL170W	YGL125W	activator	0.005	0
YKR064W	YGL186C	activator	0.005	0
YEL009C	YGL186C	activator	0.005	1
YBL103C	YGL186C	activator	0.005	0
YBR083W	YGL191W	activator	0.005	0
YGL209W	YGL191W	inhibitor	0.005	0
YJL089W	YGL205W	activator	0.005	0
YLR228C	YGL253W	activator	0.005	0
YKL062W	YGR019W	activator	0.005	0
YDL170W	YGR055W	inhibitor	0.005	0
YIL101C	YGR088W	activator	0.005	0
YKL112W	YGR088W	activator	0.005	0
YOR028C	YGR088W	activator	0.005	1
YIL036W	YGR124W	activator	0.005	0
YKL109W	YGR171C	activator	0.005	0
YIL131C	YGR177C	activator	0.005	0
YFL021W	YGR204W	activator	0.005	0
YBL103C	YGR204W	activator	0.005	0
YER040W	YGR204W	activator	0.005	0
YHR206W	YGR240C	activator	0.005	0
YGL071W	YGR277C	inhibitor	0.005	0
YMR037C	YGR286C	inhibitor	0.005	0
YGL209W	YGR292W	activator	0.005	0
YKL062W	YHL032C	inhibitor	0.005	0
YOR358W	YHL036W	inhibitor	0.005	0
YIL131C	YHR020W	activator	0.005	0
YIL101C	YHR096C	activator	0.005	0
YDL170W	YHR096C	inhibitor	0.005	0
YLR228C	YHR137W	inhibitor	0.005	0
YIL101C	YIL006W	activator	0.005	0
YGL166W	YIL010W	activator	0.005	0
YGL209W	YIL013C	inhibitor	0.005	0
YEL009C	YIL116W	activator	0.005	1
YKL109W	YIL125W	activator	0.005	0
YKL109W	YIL162W	activator	0.005	0
YNL216W	YIL162W	inhibitor	0.005	0
YLR228C	YIL162W	activator	0.005	0
YBL103C	YIR034C	activator	0.005	0
YNL167C	YJL045W	inhibitor	0.005	0
YPL075W	YJL052W	activator	0.005	0
YBR049C	YJL052W	inhibitor	0.005	0
YJL110C	YJL100W	activator	0.005	0
YKL062W	YJL155C	activator	0.005	0
YPR065W	YJL167W	activator	0.005	0
YDR034C	YJL196C	inhibitor	0.005	0
YGL237C	YJL212C	inhibitor	0.005	0
YMR280C	YJL216C	activator	0.005	0
YGL073W	YJL221C	activator	0.005	0
YLR228C	YJL221C	activator	0.005	0
YDL170W	YJR016C	activator	0.005	0
YLR256W	YJR048W	inhibitor	0.005	1
YHR206W	YJR057W	inhibitor	0.005	0
YMR280C	YJR077C	activator	0.005	0
YKR064W	YJR110W	activator	0.005	0
YGR044C	YJR133W	activator	0.005	0
YBL005W	YJR153W	activator	0.005	0
YOR028C	YJR159W	activator	0.005	1
YLR228C	YKL008C	activator	0.005	0
YMR037C	YKL016C	inhibitor	0.005	0
YEL009C	YKL016C	activator	0.005	1
YGL209W	YKL026C	inhibitor	0.005	0
YKL062W	YKL026C	activator	0.005	0
YMR042W	YKL029C	activator	0.005	0
YOR028C	YKL029C	inhibitor	0.005	1
YOR028C	YKL035W	activator	0.005	0
YFL031W	YKL104C	activator	0.005	0
YDL170W	YKL106W	activator	0.005	0
YOR140W	YKL152C	inhibitor	0.005	0
YKR064W	YKL174C	activator	0.005	0
YEL009C	YKL184W	activator	0.005	0
YGL209W	YKL184W	inhibitor	0.005	0
YOR363C	YKL188C	activator	0.005	0
YEL009C	YKL192C	activator	0.005	0
YER040W	YKL211C	activator	0.005	0
YOR337W	YKL211C	activator	0.005	0
YMR043W	YKL216W	activator	0.005	0
YMR021C	YKR053C	activator	0.005	0
YNL068C	YKR061W	inhibitor	0.005	0
YLR176C	YKR067W	activator	0.005	0
YOR363C	YLL015W	activator	0.005	0
YDL170W	YLL018C	activator	0.005	0
YBL021C	YLL041C	activator	0.005	0
YIL036W	YLR020C	inhibitor	0.005	0
YKL062W	YLR027C	inhibitor	0.005	0
YPR065W	YLR038C	activator	0.005	0
YIL101C	YLR070C	activator	0.005	0
YKL062W	YLR081W	activator	0.005	0
YLR131C	YLR100W	activator	0.005	0
YKL109W	YLR142W	activator	0.005	0
YIL101C	YLR142W	activator	0.005	0
YOL028C	YLR153C	activator	0.005	0
YFL021W	YLR189C	activator	0.005	0
YNL204C	YLR209C	activator	0.005	0
YMR070W	YLR209C	inhibitor	0.005	0
YLR098C	YLR231C	activator	0.005	0
YLR256W	YLR258W	activator	0.005	0
YBR182C	YLR260W	activator	0.005	0
YDL020C	YLR300W	inhibitor	0.005	0
YGL166W	YLR300W	inhibitor	0.005	0
YHR124W	YLR307W	activator	0.005	0
YDR259C	YLR308W	activator	0.005	0
YCR065W	YLR342W	activator	0.005	0
YKL062W	YLR342W	activator	0.005	0
YDR123C	YLR348C	activator	0.005	0
YLR256W	YLR354C	activator	0.005	0
YEL009C	YLR395C	activator	0.005	0
YLR228C	YLR420W	activator	0.005	1
YHR124W	YLR420W	inhibitor	0.005	0
YLR228C	YLR450W	activator	0.005	1
YOR028C	YML004C	activator	0.005	0
YKL109W	YML054C	activator	0.005	0
YMR037C	YML070W	activator	0.005	0
YHR178W	YML075C	activator	0.005	0
YOR028C	YML100W	activator	0.005	0
YBR049C	YML100W	inhibitor	0.005	0
YKL038W	YML106W	activator	0.005	0
YLR256W	YMR006C	activator	0.005	0
YHR178W	YMR006C	activator	0.005	0
YOL028C	YMR015C	activator	0.005	0
YBL103C	YMR108W	activator	0.005	0
YNL103W	YMR169C	activator	0.005	0
YKL062W	YMR189W	activator	0.005	0
YOL028C	YMR220W	activator	0.005	0
YBL103C	YMR250W	inhibitor	0.005	0
YOR358W	YMR267W	activator	0.005	0
YIL101C	YMR293C	activator	0.005	0
YJL110C	YMR300C	activator	0.005	0
YMR070W	YMR300C	activator	0.005	0
YNL167C	YMR319C	activator	0.005	1
YNL027W	YNL003C	activator	0.005	0
YOR363C	YNL037C	inhibitor	0.005	0
YBL005W	YNL101W	activator	0.005	0
YIL036W	YNL104C	activator	0.005	0
YKR034W	YNL117W	activator	0.005	0
YER111C	YNL141W	inhibitor	0.005	0
YFL031W	YNL192W	activator	0.005	0
YKL185W	YNL192W	activator	0.005	0
YOR363C	YNL202W	activator	0.005	0
YNL167C	YNL247W	activator	0.005	0
YDR123C	YNL256W	activator	0.005	0
YJL110C	YNL270C	inhibitor	0.005	0
YNL314W	YNL316C	activator	0.005	0
YHR206W	YNL318C	inhibitor	0.005	0
YMR042W	YNR013C	activator	0.005	0
YJL089W	YNR056C	activator	0.005	0
YJL089W	YNR057C	activator	0.005	0
YOR337W	YOL058W	activator	0.005	0
YOR028C	YOL058W	inhibitor	0.005	1
YDR216W	YOL064C	inhibitor	0.005	0
YNL103W	YOL097C	inhibitor	0.005	0
YPL075W	YOL103W	activator	0.005	0
YJL089W	YOL136C	inhibitor	0.005	0
YGL071W	YOL143C	inhibitor	0.005	0
YPR065W	YOL151W	activator	0.005	0
YMR021C	YOR025W	inhibitor	0.005	0
YPR065W	YOR125C	inhibitor	0.005	0
YGR044C	YOR125C	activator	0.005	0
YBL005W	YOR136W	activator	0.005	0
YJR060W	YOR163W	activator	0.005	1
YBL021C	YOR175C	inhibitor	0.005	0
YPR199C	YOR236W	activator	0.005	0
YOL028C	YOR236W	inhibitor	0.005	0
YJL056C	YOR236W	activator	0.005	0
YOR337W	YOR303W	activator	0.005	0
YDR253C	YOR321W	inhibitor	0.005	0
YMR070W	YOR348C	activator	0.005	0
YMR021C	YOR360C	activator	0.005	0
YKL112W	YOR374W	activator	0.005	0
YGL254W	YOR374W	inhibitor	0.005	0
YGL209W	YOR374W	inhibitor	0.005	0
YKL112W	YOR377W	inhibitor	0.005	0
YOR358W	YPL015C	activator	0.005	0
YPL248C	YPL057C	activator	0.005	0
YGL209W	YPL078C	inhibitor	0.005	0
YLR098C	YPL092W	activator	0.005	0
YGR044C	YPL111W	inhibitor	0.005	0
YML099C	YPL111W	activator	0.005	1
YPL248C	YPL148C	activator	0.005	0
YOL067C	YPL231W	inhibitor	0.005	0
YOR358W	YPL252C	activator	0.005	0
YNL314W	YPL252C	activator	0.005	0
YGL035C	YPL262W	inhibitor	0.005	0
YJL089W	YPR026W	activator	0.005	0
YBL021C	YPR036W	inhibitor	0.005	0
YOR337W	YPR128C	activator	0.005	0
YNL204C	YPR138C	inhibitor	0.005	0
YBR083W	YPR160W	activator	0.005	0
YHR206W	YPR184W	inhibitor	0.005	0
YBR083W	YPR191W	activator	0.005	0
YDR253C	YAL012W	activator	0	1
YFL031W	YAL022C	activator	0	0
YPL075W	YAL038W	activator	0	1
YGL209W	YAL044C	inhibitor	0	0
YBL021C	YAL044C	activator	0	0
YJL089W	YAL054C	activator	0	0
YAL051W	YAL054C	activator	0	1
YKL185W	YAL060W	inhibitor	0	0
YMR280C	YAL062W	activator	0	0
YJR060W	YAR071W	activator	0	0
YKL109W	YBL015W	activator	0	0
YFL021W	YBL015W	activator	0	0
YEL009C	YBL030C	activator	0	0
YKL109W	YBL030C	activator	0	1
YBL021C	YBL030C	activator	0	0
YGL209W	YBL030C	inhibitor	0	0
YKL109W	YBL045C	activator	0	1
YBR083W	YBL045C	activator	0	1
YML007W	YBL064C	activator	0	0
YKL062W	YBL064C	activator	0	0
YBL103C	YBL076C	activator	0	0
YKL109W	YBL099W	activator	0	1
YEL009C	YBL099W	activator	0	0
YOR358W	YBR003W	activator	0	0
YHR206W	YBR003W	inhibitor	0	0
YNL167C	YBR004C	activator	0	0
YGL166W	YBR004C	activator	0	0
YKR064W	YBR004C	activator	0	0
YBR182C	YBR004C	activator	0	0
YKL112W	YBR004C	inhibitor	0	0
YGR044C	YBR006W	activator	0	0
YMR021C	YBR018C	inhibitor	0	0
YCL055W	YBR023C	activator	0	0
YPL089C	YBR023C	activator	0	0
YGR044C	YBR026C	activator	0	0
YDR123C	YBR029C	activator	0	1
YHR206W	YBR035C	inhibitor	0	0
YBL103C	YBR036C	activator	0	0
YDR146C	YBR038W	activator	0	0
YLR131C	YBR038W	activator	0	0
YKL109W	YBR039W	activator	0	1
YEL009C	YBR039W	activator	0	0
YKR034W	YBR068C	inhibitor	0	0
YDR253C	YBR069C	inhibitor	0	0
YPL089C	YBR069C	inhibitor	0	0
YDR034C	YBR085W	activator	0	0
YMR042W	YBR092C	activator	0	0
YBL103C	YBR115C	activator	0	0
YOR337W	YBR115C	activator	0	0
YMR037C	YBR126C	activator	0	1
YNL314W	YBR126C	inhibitor	0	0
YKL062W	YBR126C	activator	0	0
YIL101C	YBR132C	activator	0	0
YCR065W	YBR132C	activator	0	0
YKL062W	YBR145W	inhibitor	0	0
YBL103C	YBR145W	activator	0	0
YOR337W	YBR145W	activator	0	0
YMR037C	YBR149W	activator	0	1
YNL314W	YBR153W	activator	0	0
YOR028C	YBR161W	activator	0	0
YMR070W	YBR161W	activator	0	0
YBR182C	YBR180W	activator	0	0
YNL204C	YBR180W	activator	0	0
YPR065W	YBR183W	activator	0	0
YBR182C	YBR183W	activator	0	1
YPL075W	YBR196C	activator	0	1
YNL204C	YBR196C	inhibitor	0	0
YFL031W	YBR196C	activator	0	0
YDR253C	YBR213W	activator	0	1
YEL009C	YBR221C	activator	0	0
YPR065W	YBR244W	activator	0	0
YBL103C	YBR248C	activator	0	0
YOR337W	YBR248C	activator	0	0
YEL009C	YBR249C	activator	0	1
YPL089C	YBR249C	inhibitor	0	0
YBL103C	YBR256C	activator	0	0
YJL089W	YBR256C	activator	0	0
YOL067C	YBR263W	inhibitor	0	0
YCR065W	YBR263W	activator	0	0
YPR065W	YBR265W	inhibitor	0	0
YDR034C	YBR291C	activator	0	0
YDR253C	YBR294W	activator	0	1
YOR363C	YBR294W	activator	0	0
YJR060W	YBR296C	activator	0	0
YKL109W	YBR298C	activator	0	0
YPL248C	YBR299W	activator	0	0
YEL009C	YCL009C	activator	0	0
YMR021C	YCL009C	inhibitor	0	0
YFL021W	YCL025C	activator	0	0
YBL103C	YCL025C	activator	0	0
YOR337W	YCL030C	activator	0	0
YNL216W	YCL035C	inhibitor	0	0
YKL062W	YCL038C	activator	0	0
YMR037C	YCL040W	activator	0	1
YGL209W	YCL040W	inhibitor	0	0
YKL062W	YCL040W	activator	0	1
YDR253C	YCL040W	inhibitor	0	0
YNL314W	YCL040W	inhibitor	0	0
YNL027W	YCR005C	activator	0	0
YJL089W	YCR010C	activator	0	0
YPL075W	YCR012W	activator	0	1
YDR123C	YCR024C	activator	0	0
YNL068C	YCR024C-A	activator	0	1
YEL009C	YCR024C-A	activator	0	0
YBR182C	YCR028C	activator	0	0
YKL062W	YCR036W	activator	0	0
YPR065W	YCR048W	inhibitor	0	0
YKL109W	YDL004W	activator	0	1
YNL204C	YDL015C	inhibitor	0	0
YOR028C	YDL022W	activator	0	1
YMR037C	YDL022W	activator	0	1
YLR451W	YDL022W	inhibitor	0	0
YDL056W	YDL052C	activator	0	0
YGR044C	YDL055C	activator	0	0
YFL031W	YDL055C	activator	0	0
YGL035C	YDL066W	inhibitor	0	0
YDL170W	YDL066W	activator	0	0
YEL009C	YDL067C	activator	0	1
YKL109W	YDL067C	activator	0	1
YJL089W	YDL085W	activator	0	0
YBR083W	YDL090C	activator	0	0
YPR065W	YDL093W	inhibitor	0	0
YEL009C	YDL100C	activator	0	0
YDL170W	YDL131W	activator	0	0
YDR216W	YDL131W	inhibitor	0	0
YFL021W	YDL141W	activator	0	0
YGL035C	YDL141W	inhibitor	0	0
YOR028C	YDL168W	activator	0	1
YNL103W	YDL168W	activator	0	0
YJR094C	YDL168W	inhibitor	0	0
YDR034C	YDL182W	activator	0	0
YHR206W	YDL182W	activator	0	1
YDL170W	YDL182W	activator	0	0
YEL009C	YDL198C	activator	0	1
YBL103C	YDL198C	activator	0	0
YDL170W	YDL198C	activator	0	0
YKR034W	YDL210W	activator	0	1
YMR037C	YDR001C	activator	0	0
YKL062W	YDR001C	activator	0	0
YCL055W	YDR007W	inhibitor	0	0
YKL062W	YDR019C	activator	0	0
YBR182C	YDR019C	inhibitor	0	0
YGL209W	YDR019C	inhibitor	0	0
YBL005W	YDR019C	activator	0	0
YDR034C	YDR035W	activator	0	0
YDL170W	YDR035W	activator	0	0
YDR034C	YDR037W	activator	0	0
YPR065W	YDR044W	inhibitor	0	1
YKL062W	YDR044W	activator	0	0
YBR083W	YDR044W	inhibitor	0	1
YKL112W	YDR050C	inhibitor	0	0
YHR124W	YDR058C	activator	0	0
YFL031W	YDR062W	activator	0	0
YBR182C	YDR072C	activator	0	0
YMR037C	YDR074W	activator	0	0
YKL062W	YDR074W	activator	0	1
YOR028C	YDR074W	activator	0	0
YFL031W	YDR074W	activator	0	0
YGL209W	YDR074W	inhibitor	0	0
YKL109W	YDR148C	activator	0	1
YDR034C	YDR158W	activator	0	0
YBL103C	YDR158W	activator	0	0
YDL056W	YDR173C	activator	0	0
YDL020C	YDR173C	activator	0	0
YDR216W	YDR178W	activator	0	0
YKL109W	YDR178W	activator	0	0
YDR216W	YDR204W	activator	0	0
YHR178W	YDR204W	activator	0	0
YDL020C	YDR208W	activator	0	0
YEL009C	YDR226W	activator	0	0
YKL109W	YDR232W	activator	0	1
YEL009C	YDR232W	activator	0	0
YJL089W	YDR256C	activator	0	0
YKL062W	YDR256C	inhibitor	0	0
YKL112W	YDR261C	inhibitor	0	0
YDR259C	YDR261C	activator	0	0
YHR178W	YDR294C	activator	0	1
YPR065W	YDR297W	inhibitor	0	0
YKL062W	YDR297W	activator	0	0
YKL109W	YDR298C	activator	0	1
YEL009C	YDR298C	activator	0	0
YKL109W	YDR315C	inhibitor	0	0
YBL005W	YDR321W	inhibitor	0	0
YKL109W	YDR343C	activator	0	0
YDR216W	YDR343C	activator	0	1
YBR083W	YDR343C	activator	0	1
YKL062W	YDR343C	activator	0	0
YGL209W	YDR345C	activator	0	0
YEL009C	YDR354W	activator	0	1
YKL015W	YDR354W	activator	0	0
YDL170W	YDR354W	activator	0	0
YGL035C	YDR367W	inhibitor	0	0
YOR028C	YDR368W	activator	0	1
YHR178W	YDR368W	activator	0	0
YHR124W	YDR368W	inhibitor	0	0
YDL056W	YDR368W	activator	0	0
YKL109W	YDR377W	activator	0	1
YMR037C	YDR377W	inhibitor	0	0
YKL062W	YDR384C	inhibitor	0	0
YOR363C	YDR384C	activator	0	0
YJL110C	YDR399W	activator	0	0
YNL204C	YDR402C	activator	0	0
YFL021W	YDR481C	activator	0	0
YKR034W	YDR481C	activator	0	0
YDR123C	YDR497C	activator	0	1
YOR028C	YDR513W	activator	0	0
YPR065W	YDR513W	activator	0	0
YKL109W	YDR529C	activator	0	1
YDL056W	YDR531W	inhibitor	0	0
YMR070W	YDR536W	activator	0	0
YML099C	YDR536W	inhibitor	0	0
YEL009C	YEL017C-A	activator	0	0
YFR034C	YEL017C-A	activator	0	0
YKL109W	YEL024W	activator	0	1
YPR065W	YEL024W	activator	0	0
YLR256W	YEL024W	inhibitor	0	1
YKL038W	YEL024W	activator	0	0
YGL209W	YEL024W	inhibitor	0	0
YOL028C	YEL039C	activator	0	0
YEL009C	YEL046C	activator	0	1
YKL185W	YEL047C	inhibitor	0	0
YPR065W	YEL047C	inhibitor	0	0
YHR206W	YEL047C	inhibitor	0	0
YPL089C	YEL058W	activator	0	0
YDL170W	YEL063C	activator	0	0
YKL062W	YEL069C	activator	0	0
YKL112W	YEL071W	inhibitor	0	0
YMR037C	YER015W	inhibitor	0	0
YJL089W	YER015W	activator	0	0
YOL028C	YER015W	inhibitor	0	0
YOR363C	YER015W	activator	0	1
YEL009C	YER024W	activator	0	0
YJL089W	YER024W	activator	0	0
YKL062W	YER024W	inhibitor	0	0
YDR123C	YER026C	activator	0	0
YNL204C	YER026C	inhibitor	0	0
YBL103C	YER052C	activator	0	0
YEL009C	YER052C	activator	0	1
YER040W	YER052C	activator	0	0
YOR337W	YER052C	activator	0	0
YKL109W	YER053C	activator	0	0
YKL062W	YER053C	activator	0	0
YMR037C	YER053C	activator	0	1
YGL035C	YER053C	inhibitor	0	0
YKL112W	YER053C	inhibitor	0	0
YBL103C	YER055C	activator	0	0
YOR337W	YER055C	activator	0	0
YLR176C	YER055C	inhibitor	0	0
YGL209W	YER060W	activator	0	0
YGL035C	YER060W	inhibitor	0	0
YDL170W	YER060W	activator	0	0
YPL248C	YER060W	activator	0	0
YKL185W	YER060W	activator	0	0
YMR037C	YER062C	activator	0	1
YBR083W	YER062C	inhibitor	0	0
YJL089W	YER065C	activator	0	1
YOL028C	YER065C	inhibitor	0	0
YBL103C	YER069W	activator	0	1
YER040W	YER069W	activator	0	0
YDR034C	YER073W	activator	0	0
YER040W	YER073W	activator	0	0
YKL112W	YER081W	inhibitor	0	0
YEL009C	YER086W	activator	0	1
YHR206W	YER086W	activator	0	0
YKL112W	YER086W	inhibitor	0	0
YDL170W	YER090W	activator	0	0
YDR253C	YER091C	activator	0	1
YIL101C	YER119C	activator	0	1
YKL062W	YER141W	activator	0	0
YFL021W	YER152C	activator	0	0
YFL031W	YER152C	activator	0	0
YGL254W	YER170W	activator	0	0
YBL103C	YER175C	activator	0	0
[truncated: 589 more rows]

## Sheet: Sheet1
'YAL051W--YMR313C'	TRUE
'YAL051W--YOR317W'	TRUE
'YBL005W--YBL011W'	TRUE
'YBL005W--YCL030C'	TRUE
'YBL005W--YDR072C'	TRUE
'YBL005W--YDR321W'	TRUE
'YBL005W--YHR042W'	TRUE
'YBL005W--YLL028W'	TRUE
'YBL005W--YLR304C'	TRUE
'YBL005W--YMR008C'	TRUE
'YBL005W--YMR272C'	TRUE
'YBL005W--YOL058W'	TRUE
'YBL005W--YOL151W'	TRUE
'YBL021C--YBL030C'	TRUE
'YBL021C--YBL045C'	TRUE
'YBL021C--YDL174C'	TRUE
'YBL021C--YDR502C'	TRUE
'YBL021C--YEL024W'	TRUE
'YBL021C--YJR077C'	TRUE
'YBL021C--YMR056C'	TRUE
'YBL021C--YMR145C'	TRUE
'YBL021C--YNL037C'	TRUE
'YBL021C--YPR036W'	TRUE
'YBL103C--YBL076C'	TRUE
'YBL103C--YBR035C'	TRUE
'YBL103C--YBR036C'	TRUE
'YBL103C--YBR115C'	TRUE
'YBL103C--YBR145W'	TRUE
'YBL103C--YBR218C'	TRUE
'YBL103C--YBR248C'	TRUE
'YBL103C--YBR249C'	TRUE
'YBL103C--YBR256C'	TRUE
'YBL103C--YBR291C'	TRUE
'YBL103C--YCL009C'	TRUE
'YBL103C--YCL025C'	TRUE
'YBL103C--YCL030C'	TRUE
'YBL103C--YDL066W'	TRUE
'YBL103C--YDL198C'	TRUE
'YBL103C--YDR035W'	TRUE
'YBL103C--YDR127W'	TRUE
'YBL103C--YDR158W'	TRUE
'YBL103C--YDR354W'	TRUE
'YBL103C--YDR408C'	TRUE
'YBL103C--YDR487C'	TRUE
'YBL103C--YEL046C'	TRUE
'YBL103C--YER024W'	TRUE
'YBL103C--YER052C'	TRUE
'YBL103C--YER055C'	TRUE
'YBL103C--YER069W'	TRUE
'YBL103C--YER175C'	TRUE
'YBL103C--YER183C'	TRUE
'YBL103C--YFR030W'	TRUE
'YBL103C--YGL001C'	TRUE
'YBL103C--YGL026C'	TRUE
'YBL103C--YGR065C'	TRUE
'YBL103C--YGR185C'	TRUE
'YBL103C--YGR202C'	TRUE
'YBL103C--YGR204W'	TRUE
'YBL103C--YHR018C'	TRUE
'YBL103C--YIL116W'	TRUE
'YBL103C--YIR034C'	TRUE
'YBL103C--YJL071W'	TRUE
'YBL103C--YJL088W'	TRUE
'YBL103C--YJR109C'	TRUE
'YBL103C--YJR130C'	TRUE
'YBL103C--YKL106W'	TRUE
'YBL103C--YKL211C'	TRUE
'YBL103C--YLR089C'	TRUE
'YBL103C--YLR240W'	TRUE
'YBL103C--YLR438W'	TRUE
'YBL103C--YMR062C'	TRUE
'YBL103C--YMR108W'	TRUE
'YBL103C--YMR250W'	TRUE
'YBL103C--YOL058W'	TRUE
'YBL103C--YOL140W'	TRUE
'YBL103C--YOR130C'	TRUE
'YBL103C--YOR184W'	TRUE
'YBL103C--YOR202W'	TRUE
'YBL103C--YPL092W'	TRUE
'YBL103C--YPR145W'	TRUE
'YBR049C--YGR037C'	TRUE
'YBR083W--YBL030C'	TRUE
'YBR083W--YBL045C'	TRUE
'YBR083W--YBR011C'	TRUE
'YBR083W--YBR252W'	TRUE
'YBR083W--YCR048W'	TRUE
'YBR083W--YDR044W'	TRUE
'YBR083W--YDR343C'	TRUE
'YBR083W--YDR384C'	TRUE
'YBR083W--YDR497C'	TRUE
'YBR083W--YDR536W'	TRUE
'YBR083W--YGL191W'	TRUE
'YBR083W--YGR055W'	TRUE
'YBR083W--YGR183C'	TRUE
'YBR083W--YIL009W'	TRUE
'YBR083W--YIL053W'	TRUE
'YBR083W--YJL167W'	TRUE
'YBR083W--YJR025C'	TRUE
'YBR083W--YKL104C'	TRUE
'YBR083W--YML070W'	TRUE
'YBR083W--YMR009W'	TRUE
'YBR083W--YMR145C'	TRUE
'YBR083W--YOL151W'	TRUE
'YBR083W--YOR065W'	TRUE
'YBR083W--YOR374W'	TRUE
'YBR083W--YPL069C'	TRUE
'YBR083W--YPL258C'	TRUE
'YBR083W--YPR191W'	TRUE
'YBR182C--YBR183W'	TRUE
'YCR065W--YIL111W'	TRUE
'YDL020C--YCL050C'	TRUE
'YDL020C--YDL100C'	TRUE
'YDL020C--YGR240C'	TRUE
'YDL020C--YHR137W'	TRUE
'YDL020C--YMR300C'	TRUE
'YDL020C--YOR128C'	TRUE
'YDL056W--YDR127W'	TRUE
'YDL170W--YDL066W'	TRUE
'YDL170W--YDL131W'	TRUE
'YDL170W--YDL182W'	TRUE
'YDR034C--YBR019C'	TRUE
'YDR034C--YDL131W'	TRUE
'YDR034C--YDL182W'	TRUE
'YDR034C--YDR234W'	TRUE
'YDR034C--YIL094C'	TRUE
'YDR034C--YIR034C'	TRUE
'YDR034C--YNL318C'	TRUE
'YDR034C--YNR050C'	TRUE
'YDR123C--YBR029C'	TRUE
'YDR123C--YDR497C'	TRUE
'YDR123C--YER026C'	TRUE
'YDR123C--YER043C'	TRUE
'YDR123C--YGL077C'	TRUE
'YDR123C--YGL125W'	TRUE
'YDR123C--YHR067W'	TRUE
'YDR123C--YJL153C'	TRUE
'YDR123C--YJR073C'	TRUE
'YDR123C--YKR058W'	TRUE
'YDR123C--YLR133W'	TRUE
'YDR123C--YNL169C'	TRUE
'YDR146C--YDR297W'	TRUE
'YDR146C--YGL008C'	TRUE
'YDR216W--YBL039C'	TRUE
'YDR216W--YBR126C'	TRUE
'YDR216W--YBR132C'	TRUE
'YDR216W--YBR145W'	TRUE
'YDR216W--YCL040W'	TRUE
'YDR216W--YDL131W'	TRUE
'YDR216W--YDR178W'	TRUE
'YDR216W--YDR343C'	TRUE
'YDR216W--YFR053C'	TRUE
'YDR216W--YGR244C'	TRUE
'YDR216W--YHR094C'	TRUE
'YDR216W--YHR208W'	TRUE
'YDR216W--YIL125W'	TRUE
'YDR216W--YIL155C'	TRUE
'YDR216W--YIR034C'	TRUE
'YDR216W--YJR019C'	TRUE
'YDR216W--YKL104C'	TRUE
'YDR216W--YKL217W'	TRUE
'YDR216W--YMR145C'	TRUE
'YDR216W--YNL129W'	TRUE
'YDR216W--YNR012W'	TRUE
'YDR216W--YOL064C'	TRUE
'YDR216W--YOL126C'	TRUE
'YDR216W--YOR222W'	TRUE
'YDR216W--YOR374W'	TRUE
'YDR216W--YPL087W'	TRUE
'YDR253C--YAL012W'	TRUE
'YDR253C--YBR213W'	TRUE
'YDR253C--YBR294W'	TRUE
'YDR253C--YDR502C'	TRUE
'YDR253C--YER091C'	TRUE
'YDR253C--YFR030W'	TRUE
'YDR253C--YGL184C'	TRUE
'YDR253C--YGR087C'	TRUE
'YDR253C--YGR155W'	TRUE
'YDR253C--YGR157W'	TRUE
'YDR253C--YGR254W'	TRUE
'YDR253C--YHL036W'	TRUE
'YDR253C--YJL060W'	TRUE
'YDR253C--YJL101C'	TRUE
'YDR253C--YJL212C'	TRUE
'YDR253C--YJR010W'	TRUE
'YDR253C--YJR137C'	TRUE
'YDR253C--YKL001C'	TRUE
'YDR253C--YKR069W'	TRUE
'YDR253C--YLL061W'	TRUE
'YDR253C--YLL062C'	TRUE
'YDR253C--YLR092W'	TRUE
'YDR253C--YLR180W'	TRUE
'YDR253C--YLR303W'	TRUE
'YDR253C--YNL277W'	TRUE
'YDR253C--YPR167C'	TRUE
'YDR259C--YDR044W'	TRUE
'YDR423C--YCR024C'	TRUE
'YEL009C--YBR039W'	TRUE
'YEL009C--YBR180W'	TRUE
'YEL009C--YBR249C'	TRUE
'YEL009C--YCL009C'	TRUE
'YEL009C--YCL018W'	TRUE
'YEL009C--YCR024C-A'	TRUE
'YEL009C--YDL004W'	TRUE
'YEL009C--YDL066W'	TRUE
'YEL009C--YDL067C'	TRUE
'YEL009C--YDL171C'	TRUE
'YEL009C--YDL198C'	TRUE
'YEL009C--YDR050C'	TRUE
'YEL009C--YDR298C'	TRUE
'YEL009C--YDR354W'	TRUE
'YEL009C--YDR384C'	TRUE
'YEL009C--YEL017C-A'	TRUE
'YEL009C--YEL024W'	TRUE
'YEL009C--YEL027W'	TRUE
'YEL009C--YEL046C'	TRUE
'YEL009C--YER024W'	TRUE
'YEL009C--YER052C'	TRUE
'YEL009C--YER055C'	TRUE
'YEL009C--YER056C'	TRUE
'YEL009C--YER081W'	TRUE
'YEL009C--YER086W'	TRUE
'YEL009C--YER178W'	TRUE
'YEL009C--YFL017C'	TRUE
'YEL009C--YFL030W'	TRUE
'YEL009C--YFR015C'	TRUE
'YEL009C--YFR025C'	TRUE
'YEL009C--YFR047C'	TRUE
'YEL009C--YGL037C'	TRUE
'YEL009C--YGL055W'	TRUE
'YEL009C--YGL062W'	TRUE
'YEL009C--YGL186C'	TRUE
'YEL009C--YGL202W'	TRUE
'YEL009C--YGR183C'	TRUE
'YEL009C--YGR248W'	TRUE
'YEL009C--YHR018C'	TRUE
'YEL009C--YIL094C'	TRUE
'YEL009C--YIL116W'	TRUE
'YEL009C--YJL052W'	TRUE
'YEL009C--YJL121C'	TRUE
'YEL009C--YJR073C'	TRUE
'YEL009C--YJR077C'	TRUE
'YEL009C--YJR109C'	TRUE
'YEL009C--YJR121W'	TRUE
'YEL009C--YKL016C'	TRUE
'YEL009C--YKL035W'	TRUE
'YEL009C--YKL060C'	TRUE
'YEL009C--YKL192C'	TRUE
'YEL009C--YKR039W'	TRUE
'YEL009C--YLR089C'	TRUE
'YEL009C--YLR237W'	TRUE
'YEL009C--YLR355C'	TRUE
'YEL009C--YLR395C'	TRUE
'YEL009C--YML106W'	TRUE
'YEL009C--YMR108W'	TRUE
'YEL009C--YMR145C'	TRUE
'YEL009C--YMR217W'	TRUE
'YEL009C--YMR241W'	TRUE
'YEL009C--YMR250W'	TRUE
'YEL009C--YNL052W'	TRUE
'YEL009C--YNL104C'	TRUE
'YEL009C--YNL106C'	TRUE
'YEL009C--YNL142W'	TRUE
'YEL009C--YOR108W'	TRUE
'YEL009C--YOR142W'	TRUE
'YEL009C--YOR303W'	TRUE
'YEL009C--YPL160W'	TRUE
'YEL009C--YPL188W'	TRUE
'YEL009C--YPL252C'	TRUE
'YEL009C--YPR001W'	TRUE
'YEL009C--YPR145W'	TRUE
'YER040W--YBL013W'	TRUE
'YER040W--YCL030C'	TRUE
'YER040W--YDL095W'	TRUE
'YER040W--YER055C'	TRUE
'YER040W--YER056C'	TRUE
'YER040W--YER069W'	TRUE
'YER040W--YER073W'	TRUE
'YER040W--YER175C'	TRUE
'YER040W--YGL256W'	TRUE
'YER040W--YGR267C'	TRUE
'YER040W--YHR018C'	TRUE
'YER040W--YHR216W'	TRUE
'YER040W--YIL116W'	TRUE
'YER040W--YJR109C'	TRUE
'YER040W--YKL211C'	TRUE
'YER040W--YML056C'	TRUE
'YER040W--YNL129W'	TRUE
'YER040W--YOR130C'	TRUE
'YER040W--YOR209C'	TRUE
'YER040W--YPL231W'	TRUE
'YER040W--YPL252C'	TRUE
'YER111C--YDR268W'	TRUE
'YER111C--YDR508C'	TRUE
'YER111C--YER091C'	TRUE
'YER111C--YGL062W'	TRUE
'YER111C--YGL125W'	TRUE
'YER111C--YGR287C'	TRUE
'YER111C--YIL155C'	TRUE
'YFL021W--YCL025C'	TRUE
'YFL021W--YDL141W'	TRUE
'YFL021W--YDR481C'	TRUE
'YFL021W--YGR121C'	TRUE
'YFL021W--YHR037W'	TRUE
'YFL021W--YHR096C'	TRUE
'YFL021W--YHR183W'	TRUE
'YFL021W--YIR029W'	TRUE
'YFL021W--YIR031C'	TRUE
'YFL021W--YIR032C'	TRUE
'YFL021W--YJR152W'	TRUE
'YFL021W--YKR039W'	TRUE
'YFL021W--YLR142W'	TRUE
'YFL021W--YMR088C'	TRUE
'YFL021W--YNL142W'	TRUE
'YFL021W--YOR375C'	TRUE
'YFL031W--YAL023C'	TRUE
'YFL031W--YBR127C'	TRUE
'YFL031W--YBR196C'	TRUE
'YFL031W--YCR048W'	TRUE
'YFL031W--YDL055C'	TRUE
'YFL031W--YDL095W'	TRUE
'YFL031W--YDR074W'	TRUE
'YFL031W--YDR400W'	TRUE
'YFL031W--YFL045C'	TRUE
'YFL031W--YGL008C'	TRUE
'YFL031W--YGL084C'	TRUE
'YFL031W--YGL225W'	TRUE
'YFL031W--YJR143C'	TRUE
'YFL031W--YKL008C'	TRUE
'YFL031W--YKL104C'	TRUE
'YFL031W--YLL028W'	TRUE
'YFL031W--YLR028C'	TRUE
'YFL031W--YLR134W'	TRUE
'YFL031W--YMR008C'	TRUE
'YFL031W--YNL169C'	TRUE
'YFL031W--YNL192W'	TRUE
'YFL031W--YNL241C'	TRUE
'YFL031W--YNL268W'	TRUE
'YFL031W--YNL270C'	TRUE
'YFL031W--YOR099W'	TRUE
'YFL031W--YOR176W'	TRUE
'YFL031W--YPL057C'	TRUE
'YFR034C--YCL018W'	TRUE
'YFR034C--YDR019C'	TRUE
'YFR034C--YEL017C-A'	TRUE
'YFR034C--YGR202C'	TRUE
'YFR034C--YJR139C'	TRUE
'YFR034C--YKL029C'	TRUE
'YGL013C--YDR044W'	TRUE
'YGL013C--YGL012W'	TRUE
'YGL013C--YLR447C'	TRUE
'YGL035C--YHR094C'	TRUE
'YGL035C--YHR096C'	TRUE
'YGL035C--YMR011W'	TRUE
'YGL035C--YPL214C'	TRUE
'YGL071W--YDR074W'	TRUE
'YGL071W--YDR236C'	TRUE
'YGL071W--YEL039C'	TRUE
'YGL071W--YGR088W'	TRUE
'YGL071W--YGR248W'	TRUE
'YGL071W--YJR137C'	TRUE
'YGL071W--YLR258W'	TRUE
'YGL071W--YMR105C'	TRUE
'YGL071W--YOR317W'	TRUE
'YGL071W--YPL265W'	TRUE
'YGL071W--YPR160W'	TRUE
'YGL073W--YDL141W'	TRUE
'YGL073W--YGR208W'	TRUE
'YGL166W--YBL033C'	TRUE
'YGL166W--YCL040W'	TRUE
'YGL166W--YCR083W'	TRUE
'YGL166W--YER091C'	TRUE
'YGL166W--YFL030W'	TRUE
'YGL166W--YHR096C'	TRUE
'YGL166W--YIL053W'	TRUE
'YGL166W--YIL155C'	TRUE
'YGL166W--YJL196C'	TRUE
'YGL166W--YJR019C'	TRUE
'YGL166W--YLR138W'	TRUE
'YGL166W--YLR438W'	TRUE
'YGL166W--YMR169C'	TRUE
'YGL166W--YNL003C'	TRUE
'YGL166W--YNL192W'	TRUE
'YGL166W--YPL057C'	TRUE
'YGL166W--YPL111W'	TRUE
'YGL209W--YDR343C'	TRUE
'YGL209W--YHR092C'	TRUE
'YGL209W--YHR094C'	TRUE
'YGL209W--YLL043W'	TRUE
'YGL209W--YMR011W'	TRUE
'YGR044C--YGR088W'	TRUE
'YGR044C--YMR105C'	TRUE
'YHR084W--YDL055C'	TRUE
'YHR084W--YHR144C'	TRUE
'YHR084W--YJL052W'	TRUE
'YHR084W--YLR138W'	TRUE
'YHR084W--YNL192W'	TRUE
'YHR084W--YOL011W'	TRUE
'YHR124W--YDR368W'	TRUE
'YHR124W--YDR403W'	TRUE
'YHR124W--YER005W'	TRUE
'YHR124W--YHR020W'	TRUE
'YHR124W--YIR037W'	TRUE
'YHR124W--YLR420W'	TRUE
'YHR124W--YMR318C'	TRUE
'YHR178W--YBR006W'	TRUE
'YHR178W--YBR085W'	TRUE
'YHR178W--YBR205W'	TRUE
'YHR178W--YDR019C'	TRUE
'YHR178W--YDR173C'	TRUE
'YHR178W--YDR204W'	TRUE
'YHR178W--YDR272W'	TRUE
'YHR178W--YDR294C'	TRUE
'YHR178W--YDR454C'	TRUE
'YHR178W--YGL084C'	TRUE
'YHR178W--YHR091C'	TRUE
'YHR178W--YHR104W'	TRUE
'YHR178W--YIL155C'	TRUE
'YHR178W--YIR032C'	TRUE
'YHR178W--YKL188C'	TRUE
'YHR178W--YLL028W'	TRUE
'YHR178W--YLR348C'	TRUE
'YHR178W--YLR354C'	TRUE
'YHR178W--YML075C'	TRUE
'YHR178W--YMR006C'	TRUE
'YHR178W--YMR318C'	TRUE
'YHR178W--YNL267W'	TRUE
'YHR178W--YOL140W'	TRUE
'YHR178W--YOL151W'	TRUE
'YHR178W--YOR071C'	TRUE
'YHR206W--YBR003W'	TRUE
'YHR206W--YDL182W'	TRUE
'YHR206W--YEL046C'	TRUE
'YHR206W--YGR019W'	TRUE
'YHR206W--YGR180C'	TRUE
'YHR206W--YHR020W'	TRUE
'YHR206W--YHR190W'	TRUE
'YHR206W--YKL067W'	TRUE
'YHR206W--YLR258W'	TRUE
'YHR206W--YOL011W'	TRUE
'YHR206W--YOL049W'	TRUE
'YHR206W--YPR184W'	TRUE
'YIL101C--YBR126C'	TRUE
'YIL101C--YBR132C'	TRUE
'YIL101C--YCL040W'	TRUE
'YIL101C--YDR074W'	TRUE
'YIL101C--YEL039C'	TRUE
'YIL101C--YEL071W'	TRUE
'YIL101C--YER014W'	TRUE
'YIL101C--YER119C'	TRUE
'YIL101C--YGR088W'	TRUE
'YIL101C--YGR248W'	TRUE
'YIL101C--YHR096C'	TRUE
'YIL101C--YIL066C'	TRUE
'YIL101C--YIL099W'	TRUE
'YIL101C--YIL107C'	TRUE
'YIL101C--YIL160C'	TRUE
'YIL101C--YJL026W'	TRUE
'YIL101C--YKL120W'	TRUE
'YIL101C--YLR070C'	TRUE
'YIL101C--YLR142W'	TRUE
'YIL101C--YLR258W'	TRUE
'YIL101C--YML100W'	TRUE
'YIL101C--YMR250W'	TRUE
'YIL101C--YMR293C'	TRUE
'YIL101C--YOR374W'	TRUE
'YIL101C--YPL265W'	TRUE
'YIL101C--YPR026W'	TRUE
'YIL101C--YPR184W'	TRUE
'YIL131C--YBR092C'	TRUE
'YIL131C--YBR117C'	TRUE
'YIL131C--YBR149W'	TRUE
'YIL131C--YFL017C'	TRUE
'YIL131C--YFL022C'	TRUE
'YIL131C--YGL012W'	TRUE
'YIL131C--YGR087C'	TRUE
'YIL131C--YGR177C'	TRUE
'YIL131C--YHR011W'	TRUE
'YIL131C--YHR128W'	TRUE
'YIL131C--YIL020C'	TRUE
'YIL131C--YIL094C'	TRUE
'YIL131C--YIL145C'	TRUE
'YIL131C--YML008C'	TRUE
'YIL131C--YMR202W'	TRUE
'YIL131C--YMR241W'	TRUE
'YIL131C--YOR108W'	TRUE
'YIL131C--YPL028W'	TRUE
'YIL131C--YPL252C'	TRUE
'YIR023W--YMR208W'	TRUE
'YJL056C--YGL256W'	TRUE
'YJL056C--YMR319C'	TRUE
'YJL089W--YAL054C'	TRUE
'YJL089W--YAR035W'	TRUE
'YJL089W--YCR010C'	TRUE
'YJL089W--YER024W'	TRUE
'YJL089W--YER065C'	TRUE
'YJL089W--YKR097W'	TRUE
'YJL089W--YLR377C'	TRUE
'YJL089W--YML042W'	TRUE
'YJL089W--YNL117W'	TRUE
'YJL089W--YOR100C'	TRUE
'YJL089W--YOR180C'	TRUE
'YJL110C--YDR399W'	TRUE
'YJL110C--YEL063C'	TRUE
'YJL110C--YER056C'	TRUE
'YJL110C--YJR152W'	TRUE
'YJL110C--YLR142W'	TRUE
'YJL110C--YNL101W'	TRUE
'YJL110C--YNL142W'	TRUE
'YJL110C--YNL270C'	TRUE
'YJL110C--YPL147W'	TRUE
'YJR060W--YER053C'	TRUE
'YJR060W--YML123C'	TRUE
'YJR060W--YOR163W'	TRUE
'YJR094C--YJL216C'	TRUE
'YJR094C--YLR284C'	TRUE
'YJR094C--YMR318C'	TRUE
'YJR094C--YPL147W'	TRUE
'YKL015W--YPR145W'	TRUE
'YKL038W--YBR006W'	TRUE
'YKL038W--YBR244W'	TRUE
'YKL038W--YDR147W'	TRUE
'YKL038W--YEL021W'	TRUE
'YKL038W--YEL024W'	TRUE
'YKL038W--YER141W'	TRUE
'YKL038W--YFL030W'	TRUE
'YKL038W--YGL187C'	TRUE
'YKL038W--YGL191W'	TRUE
'YKL038W--YGR183C'	TRUE
'YKL038W--YGR264C'	TRUE
'YKL038W--YHR144C'	TRUE
'YKL038W--YIR029W'	TRUE
'YKL038W--YJR048W'	TRUE
'YKL038W--YKR066C'	TRUE
'YKL038W--YLR153C'	TRUE
'YKL038W--YML075C'	TRUE
'YKL038W--YMR278W'	TRUE
'YKL038W--YNL052W'	TRUE
'YKL038W--YNR019W'	TRUE
'YKL038W--YNR041C'	TRUE
'YKL062W--YAL044C'	TRUE
'YKL062W--YBL064C'	TRUE
'YKL062W--YBR021W'	TRUE
'YKL062W--YBR126C'	TRUE
'YKL062W--YBR145W'	TRUE
'YKL062W--YBR183W'	TRUE
'YKL062W--YBR199W'	TRUE
'YKL062W--YBR296C'	TRUE
'YKL062W--YCL035C'	TRUE
'YKL062W--YCL040W'	TRUE
'YKL062W--YCR005C'	TRUE
'YKL062W--YDL182W'	TRUE
'YKL062W--YDR001C'	TRUE
'YKL062W--YDR044W'	TRUE
'YKL062W--YDR074W'	TRUE
'YKL062W--YDR261C'	TRUE
'YKL062W--YDR343C'	TRUE
'YKL062W--YDR384C'	TRUE
'YKL062W--YDR513W'	TRUE
'YKL062W--YEL039C'	TRUE
'YKL062W--YER053C'	TRUE
'YKL062W--YER183C'	TRUE
'YKL062W--YFR015C'	TRUE
'YKL062W--YFR053C'	TRUE
'YKL062W--YGL037C'	TRUE
'YKL062W--YGL062W'	TRUE
'YKL062W--YGL205W'	TRUE
'YKL062W--YGR088W'	TRUE
'YKL062W--YGR138C'	TRUE
'YKL062W--YGR143W'	TRUE
'YKL062W--YGR194C'	TRUE
'YKL062W--YGR248W'	TRUE
'YKL062W--YGR255C'	TRUE
'YKL062W--YHL032C'	TRUE
'YKL062W--YHR092C'	TRUE
'YKL062W--YHR104W'	TRUE
'YKL062W--YHR190W'	TRUE
'YKL062W--YIL111W'	TRUE
'YKL062W--YJL155C'	TRUE
'YKL062W--YJL196C'	TRUE
'YKL062W--YKL026C'	TRUE
'YKL062W--YKL035W'	TRUE
'YKL062W--YKL217W'	TRUE
'YKL062W--YKR080W'	TRUE
'YKL062W--YLL028W'	TRUE
'YKL062W--YLL041C'	TRUE
'YKL062W--YLR081W'	TRUE
'YKL062W--YLR153C'	TRUE
'YKL062W--YLR201C'	TRUE
'YKL062W--YLR258W'	TRUE
'YKL062W--YLR295C'	TRUE
'YKL062W--YLR300W'	TRUE
'YKL062W--YLR377C'	TRUE
'YKL062W--YML008C'	TRUE
'YKL062W--YML100W'	TRUE
'YKL062W--YML126C'	TRUE
'YKL062W--YMR105C'	TRUE
'YKL062W--YMR108W'	TRUE
'YKL062W--YMR169C'	TRUE
'YKL062W--YMR250W'	TRUE
'YKL062W--YMR261C'	TRUE
'YKL062W--YMR272C'	TRUE
'YKL062W--YMR278W'	TRUE
'YKL062W--YNL202W'	TRUE
'YKL062W--YNR019W'	TRUE
'YKL062W--YNR043W'	TRUE
'YKL062W--YOL059W'	TRUE
'YKL062W--YPL061W'	TRUE
'YKL062W--YPL274W'	TRUE
'YKL062W--YPR002W'	TRUE
'YKL062W--YPR020W'	TRUE
'YKL062W--YPR156C'	TRUE
'YKL062W--YPR160W'	TRUE
'YKL062W--YPR184W'	TRUE
'YKL109W--YBL015W'	TRUE
'YKL109W--YBL030C'	TRUE
'YKL109W--YBL045C'	TRUE
'YKL109W--YBL099W'	TRUE
'YKL109W--YBR039W'	TRUE
'YKL109W--YBR244W'	TRUE
'YKL109W--YDL004W'	TRUE
'YKL109W--YDL067C'	TRUE
'YKL109W--YDR148C'	TRUE
'YKL109W--YDR178W'	TRUE
'YKL109W--YDR232W'	TRUE
'YKL109W--YDR298C'	TRUE
'YKL109W--YDR343C'	TRUE
'YKL109W--YDR377W'	TRUE
'YKL109W--YDR529C'	TRUE
'YKL109W--YEL024W'	TRUE
'YKL109W--YER053C'	TRUE
'YKL109W--YER065C'	TRUE
'YKL109W--YFL018C'	TRUE
'YKL109W--YFR033C'	TRUE
'YKL109W--YGL187C'	TRUE
'YKL109W--YGL191W'	TRUE
'YKL109W--YGL253W'	TRUE
'YKL109W--YGR183C'	TRUE
'YKL109W--YGR289C'	TRUE
'YKL109W--YHR001W-A'	TRUE
'YKL109W--YHR051W'	TRUE
'YKL109W--YHR096C'	TRUE
'YKL109W--YIL125W'	TRUE
'YKL109W--YIL162W'	TRUE
'YKL109W--YJL166W'	TRUE
'YKL109W--YJR048W'	TRUE
'YKL109W--YJR077C'	TRUE
'YKL109W--YJR121W'	TRUE
'YKL109W--YKL016C'	TRUE
'YKL109W--YKL085W'	TRUE
'YKL109W--YKL141W'	TRUE
'YKL109W--YKL148C'	TRUE
'YKL109W--YKR067W'	TRUE
'YKL109W--YLL041C'	TRUE
'YKL109W--YLR038C'	TRUE
'YKL109W--YLR109W'	TRUE
'YKL109W--YLR142W'	TRUE
'YKL109W--YLR174W'	TRUE
'YKL109W--YLR295C'	TRUE
'YKL109W--YLR304C'	TRUE
'YKL109W--YLR395C'	TRUE
'YKL109W--YML054C'	TRUE
'YKL109W--YML120C'	TRUE
'YKL109W--YMR145C'	TRUE
'YKL109W--YMR256C'	TRUE
'YKL109W--YMR272C'	TRUE
'YKL109W--YNL037C'	TRUE
'YKL109W--YNL052W'	TRUE
'YKL109W--YNR001C'	TRUE
'YKL109W--YOR065W'	TRUE
'YKL109W--YOR136W'	TRUE
'YKL109W--YPL057C'	TRUE
'YKL109W--YPL078C'	TRUE
'YKL109W--YPL134C'	TRUE
'YKL109W--YPL262W'	TRUE
'YKL109W--YPR020W'	TRUE
'YKL109W--YPR191W'	TRUE
'YKL112W--YBR036C'	TRUE
'YKL112W--YBR085W'	TRUE
'YKL112W--YDR046C'	TRUE
'YKL112W--YDR050C'	TRUE
'YKL112W--YDR481C'	TRUE
'YKL112W--YEL024W'	TRUE
'YKL112W--YER060W'	TRUE
'YKL112W--YGL055W'	TRUE
'YKL112W--YKL181W'	TRUE
'YKL112W--YLR438W'	TRUE
'YKL112W--YMR083W'	TRUE
'YKL112W--YNL142W'	TRUE
'YKL112W--YNL192W'	TRUE
'YKL112W--YOL086C'	TRUE
'YKL112W--YOR374W'	TRUE
'YKL112W--YPL234C'	TRUE
'YKL112W--YPR156C'	TRUE
'YKL185W--YAL060W'	TRUE
'YKL185W--YCL040W'	TRUE
'YKL185W--YDR305C'	TRUE
'YKL185W--YDR483W'	TRUE
'YKL185W--YDR497C'	TRUE
'YKL185W--YEL047C'	TRUE
'YKL185W--YER060W'	TRUE
'YKL185W--YGL224C'	TRUE
'YKL185W--YGR019W'	TRUE
'YKL185W--YIL009W'	TRUE
'YKL185W--YIL111W'	TRUE
'YKL185W--YJL167W'	TRUE
'YKL185W--YLR300W'	TRUE
'YKL185W--YLR395C'	TRUE
'YKL185W--YMR008C'	TRUE
'YKL185W--YMR083W'	TRUE
'YKL185W--YMR088C'	TRUE
'YKL185W--YMR267W'	TRUE
'YKL185W--YNL192W'	TRUE
'YKL185W--YOR323C'	TRUE
'YKL185W--YPL231W'	TRUE
'YKR034W--YDL210W'	TRUE
'YKR034W--YGR121C'	TRUE
'YKR034W--YHL016C'	TRUE
'YKR034W--YIR028W'	TRUE
'YKR034W--YIR029W'	TRUE
'YKR034W--YIR031C'	TRUE
'YKR034W--YIR032C'	TRUE
'YKR034W--YJR152W'	TRUE
'YKR034W--YKR039W'	TRUE
'YKR034W--YLR142W'	TRUE
'YKR034W--YOR348C'	TRUE
'YLR014C--YML100W'	TRUE
'YLR014C--YML120C'	TRUE
'YLR098C--YDR297W'	TRUE
'YLR098C--YLR092W'	TRUE
'YLR098C--YOR142W'	TRUE
'YLR131C--YNL169C'	TRUE
'YLR176C--YER062C'	TRUE
'YLR176C--YFR053C'	TRUE
'YLR176C--YLL043W'	TRUE
'YLR228C--YBL099W'	TRUE
'YLR228C--YDL095W'	TRUE
'YLR228C--YDR019C'	TRUE
'YLR228C--YEL071W'	TRUE
'YLR228C--YIL162W'	TRUE
'YLR228C--YKL008C'	TRUE
'YLR228C--YLR420W'	TRUE
'YLR228C--YLR450W'	TRUE
'YLR228C--YMR189W'	TRUE
'YLR228C--YOL136C'	TRUE
'YLR256W--YBL045C'	TRUE
'YLR256W--YDR044W'	TRUE
'YLR256W--YEL024W'	TRUE
'YLR256W--YJR048W'	TRUE
'YLR256W--YLR056W'	TRUE
'YLR256W--YLR354C'	TRUE
'YLR256W--YMR145C'	TRUE
'YLR256W--YNL052W'	TRUE
'YLR451W--YLR109W'	TRUE
'YML007W--YBL033C'	TRUE
'YML007W--YBL064C'	TRUE
'YML007W--YBR161W'	TRUE
'YML007W--YBR252W'	TRUE
'YML007W--YDR297W'	TRUE
'YML007W--YDR353W'	TRUE
'YML007W--YER062C'	TRUE
'YML007W--YFL053W'	TRUE
'YML007W--YGR055W'	TRUE
'YML007W--YGR209C'	TRUE
'YML007W--YHR072W'	TRUE
'YML007W--YJL101C'	TRUE
'YML007W--YKL132C'	TRUE
'YML007W--YKR039W'	TRUE
'YML007W--YKR067W'	TRUE
'YML007W--YLL061W'	TRUE
'YML007W--YLR299W'	TRUE
'YML007W--YMR272C'	TRUE
'YML007W--YNL241C'	TRUE
'YML007W--YOL151W'	TRUE
'YML007W--YOR374W'	TRUE
'YML007W--YPR060C'	TRUE
'YML099C--YKL085W'	TRUE
'YML099C--YLR138W'	TRUE
'YML099C--YPL111W'	TRUE
'YMR021C--YLR146C'	TRUE
'YMR021C--YMR008C'	TRUE
'YMR021C--YMR054W'	TRUE
'YMR037C--YAL060W'	TRUE
'YMR037C--YBL030C'	TRUE
'YMR037C--YBR126C'	TRUE
'YMR037C--YBR149W'	TRUE
'YMR037C--YBR161W'	TRUE
'YMR037C--YBR183W'	TRUE
'YMR037C--YCL030C'	TRUE
'YMR037C--YCL040W'	TRUE
'YMR037C--YDL022W'	TRUE
'YMR037C--YDL174C'	TRUE
'YMR037C--YDR001C'	TRUE
'YMR037C--YDR074W'	TRUE
'YMR037C--YEL021W'	TRUE
'YMR037C--YEL038W'	TRUE
'YMR037C--YER053C'	TRUE
'YMR037C--YER062C'	TRUE
'YMR037C--YFL011W'	TRUE
'YMR037C--YFR053C'	TRUE
'YMR037C--YGL037C'	TRUE
'YMR037C--YGR180C'	TRUE
'YMR037C--YGR244C'	TRUE
'YMR037C--YGR248W'	TRUE
'YMR037C--YGR286C'	TRUE
'YMR037C--YHR018C'	TRUE
'YMR037C--YHR104W'	TRUE
'YMR037C--YIL053W'	TRUE
'YMR037C--YJL026W'	TRUE
'YMR037C--YKR097W'	TRUE
'YMR037C--YLR258W'	TRUE
'YMR037C--YLR328W'	TRUE
'YMR037C--YLR395C'	TRUE
'YMR037C--YML004C'	TRUE
'YMR037C--YML070W'	TRUE
'YMR037C--YML100W'	TRUE
'YMR037C--YMR006C'	TRUE
'YMR037C--YMR105C'	TRUE
'YMR037C--YMR169C'	TRUE
'YMR037C--YMR256C'	TRUE
'YMR037C--YMR261C'	TRUE
'YMR037C--YNL052W'	TRUE
'YMR037C--YOL136C'	TRUE
'YMR037C--YOL151W'	TRUE
'YMR037C--YOR273C'	TRUE
'YMR037C--YOR317W'	TRUE
'YMR037C--YPR020W'	TRUE
'YMR037C--YPR145W'	TRUE
'YMR043W--YCL030C'	TRUE
'YMR043W--YGR096W'	TRUE
'YMR043W--YKL216W'	TRUE
'YMR070W--YBR117C'	TRUE
'YMR070W--YBR161W'	TRUE
'YMR070W--YBR183W'	TRUE
'YMR070W--YDR037W'	TRUE
'YMR070W--YDR062W'	TRUE
'YMR070W--YDR487C'	TRUE
'YMR070W--YDR536W'	TRUE
'YMR070W--YEL039C'	TRUE
'YMR070W--YER014W'	TRUE
'YMR070W--YER062C'	TRUE
'YMR070W--YFR033C'	TRUE
'YMR070W--YGL187C'	TRUE
'YMR070W--YGL256W'	TRUE
'YMR070W--YGR088W'	TRUE
'YMR070W--YGR143W'	TRUE
'YMR070W--YGR191W'	TRUE
'YMR070W--YJL071W'	TRUE
'YMR070W--YJL166W'	TRUE
'YMR070W--YLR209C'	TRUE
'YMR070W--YML054C'	TRUE
'YMR070W--YML075C'	TRUE
'YMR070W--YMR120C'	TRUE
'YMR070W--YMR256C'	TRUE
'YMR070W--YMR300C'	TRUE
'YMR070W--YNL141W'	TRUE
'YMR070W--YOL061W'	TRUE
'YMR070W--YOR065W'	TRUE
'YMR070W--YOR128C'	TRUE
'YMR070W--YOR317W'	TRUE
'YMR070W--YOR348C'	TRUE
'YMR070W--YPL061W'	TRUE
'YMR070W--YPR113W'	TRUE
'YMR070W--YPR191W'	TRUE
'YMR280C--YDR298C'	TRUE
'YMR280C--YER065C'	TRUE
'YMR280C--YGL205W'	TRUE
'YMR280C--YGR208W'	TRUE
'YMR280C--YKL217W'	TRUE
'YMR280C--YKR097W'	TRUE
'YNL027W--YCR005C'	TRUE
'YNL027W--YEL071W'	TRUE
'YNL027W--YMR008C'	TRUE
'YNL027W--YNL192W'	TRUE
'YNL027W--YNR019W'	TRUE
'YNL027W--YOR209C'	TRUE
'YNL068C--YBR296C'	TRUE
'YNL068C--YCR024C-A'	TRUE
'YNL068C--YDR297W'	TRUE
'YNL068C--YEL017C-A'	TRUE
'YNL068C--YGL008C'	TRUE
'YNL068C--YGR177C'	TRUE
'YNL068C--YGR240C'	TRUE
'YNL068C--YHR046C'	TRUE
'YNL068C--YJL026W'	TRUE
'YNL068C--YKR061W'	TRUE
'YNL068C--YLR328W'	TRUE
'YNL068C--YNL280C'	TRUE
'YNL068C--YPL036W'	TRUE
'YNL068C--YPR138C'	TRUE
'YNL068C--YPR156C'	TRUE
'YNL103W--YDL215C'	TRUE
'YNL103W--YDR343C'	TRUE
'YNL103W--YGL202W'	TRUE
'YNL103W--YMR169C'	TRUE
'YNL167C--YER062C'	TRUE
'YNL167C--YMR319C'	TRUE
'YNL216W--YMR250W'	TRUE
'YNL314W--YOL020W'	TRUE
'YOL067C--YBR263W'	TRUE
'YOL067C--YCR098C'	TRUE
'YOL067C--YDL142C'	TRUE
'YOL067C--YDR408C'	TRUE
'YOL067C--YFR047C'	TRUE
'YOL067C--YGL224C'	TRUE
'YOL067C--YIL094C'	TRUE
'YOL067C--YJL153C'	TRUE
'YOL067C--YLR056W'	TRUE
'YOL067C--YMR020W'	TRUE
'YOL067C--YNL169C'	TRUE
'YOL067C--YNR013C'	TRUE
'YOL067C--YOR222W'	TRUE
'YOL108C--YDR497C'	TRUE
'YOL108C--YDR502C'	TRUE
'YOL108C--YER070W'	TRUE
'YOL108C--YGR157W'	TRUE
'YOL108C--YHR067W'	TRUE
'YOL108C--YJL153C'	TRUE
'YOL108C--YJR073C'	TRUE
'YOL108C--YJR133W'	TRUE
'YOL108C--YKL026C'	TRUE
'YOL108C--YLR056W'	TRUE
'YOL108C--YNL130C'	TRUE
'YOL108C--YNL169C'	TRUE
'YOL108C--YOR317W'	TRUE
'YOR028C--YBR183W'	TRUE
'YOR028C--YCR024C'	TRUE
'YOR028C--YDL168W'	TRUE
'YOR028C--YDR368W'	TRUE
'YOR028C--YDR513W'	TRUE
'YOR028C--YGR088W'	TRUE
'YOR028C--YHR011W'	TRUE
'YOR028C--YJL196C'	TRUE
'YOR028C--YKL029C'	TRUE
'YOR028C--YLR081W'	TRUE
'YOR028C--YLR180W'	TRUE
'YOR028C--YMR169C'	TRUE
'YOR028C--YOL058W'	TRUE
'YOR028C--YOL151W'	TRUE
'YOR028C--YOR273C'	TRUE
'YOR028C--YOR317W'	TRUE
'YOR028C--YOR374W'	TRUE
'YOR028C--YPL061W'	TRUE
'YOR028C--YPL091W'	TRUE
'YOR337W--YDR127W'	TRUE
'YOR337W--YER175C'	TRUE
'YOR337W--YOR303W'	TRUE
'YOR337W--YPR145W'	TRUE
'YOR358W--YHR216W'	TRUE
'YOR358W--YJR048W'	TRUE
'YOR358W--YJR077C'	TRUE
'YOR358W--YKL106W'	TRUE
'YOR358W--YMR145C'	TRUE
'YOR358W--YPL078C'	TRUE
'YOR358W--YPL104W'	TRUE
'YOR358W--YPL148C'	TRUE
'YOR363C--YDL171C'	TRUE
'YOR363C--YER015W'	TRUE
'YOR363C--YGL205W'	TRUE
'YOR363C--YIL160C'	TRUE
'YOR363C--YKL188C'	TRUE
'YOR363C--YKR009C'	TRUE
'YOR363C--YLR284C'	TRUE
'YOR363C--YNL009W'	TRUE
'YOR363C--YNL202W'	TRUE
'YOR363C--YOR180C'	TRUE
'YOR363C--YPL147W'	TRUE
'YPL075W--YAL038W'	TRUE
'YPL075W--YBR092C'	TRUE
'YPL075W--YBR196C'	TRUE
'YPL075W--YCR012W'	TRUE
'YPL075W--YDR001C'	TRUE
'YPL075W--YDR050C'	TRUE
'YPL075W--YDR408C'	TRUE
'YPL075W--YER062C'	TRUE
'YPL075W--YGL256W'	TRUE
'YPL075W--YGR192C'	TRUE
'YPL075W--YGR240C'	TRUE
'YPL075W--YGR260W'	TRUE
'YPL075W--YHR046C'	TRUE
'YPL075W--YHR174W'	TRUE
'YPL075W--YHR216W'	TRUE
'YPL075W--YIL053W'	TRUE
'YPL075W--YIL094C'	TRUE
'YPL075W--YJL052W'	TRUE
'YPL075W--YKL035W'	TRUE
'YPL075W--YMR020W'	TRUE
'YPL075W--YMR205C'	TRUE
'YPL075W--YMR278W'	TRUE
'YPL075W--YNR019W'	TRUE
'YPL075W--YNR043W'	TRUE
'YPL075W--YOL055C'	TRUE
'YPL075W--YOL059W'	TRUE
'YPL075W--YOL103W'	TRUE
'YPL075W--YOL140W'	TRUE
'YPL075W--YOR273C'	TRUE
'YPL075W--YPL087W'	TRUE
'YPL075W--YPL265W'	TRUE
'YPL075W--YPR035W'	TRUE
'YPL089C--YBR023C'	TRUE
'YPL089C--YBR249C'	TRUE
'YPL089C--YCR036W'	TRUE
'YPL089C--YEL058W'	TRUE
'YPL089C--YGL037C'	TRUE
'YPL089C--YGL248W'	TRUE
'YPL089C--YGR032W'	TRUE
'YPL089C--YGR138C'	TRUE
'YPL089C--YJL155C'	TRUE
'YPL089C--YKL104C'	TRUE
'YPL089C--YKL120W'	TRUE
'YPL089C--YKR061W'	TRUE
'YPL089C--YLL012W'	TRUE
'YPL089C--YLR300W'	TRUE
'YPL089C--YNL192W'	TRUE
'YPL089C--YPL053C'	TRUE
'YPL089C--YPL057C'	TRUE
'YPL089C--YPL110C'	TRUE
'YPL248C--YER174C'	TRUE
'YPR065W--YBL030C'	TRUE
'YPR065W--YBR265W'	TRUE
'YPR065W--YCR048W'	TRUE
'YPR065W--YDL093W'	TRUE
'YPR065W--YDR044W'	TRUE
'YPR065W--YDR147W'	TRUE
'YPR065W--YDR261C'	TRUE
'YPR065W--YDR297W'	TRUE
'YPR065W--YEL047C'	TRUE
'YPR065W--YER014W'	TRUE
'YPR065W--YGL055W'	TRUE
'YPR065W--YHR123W'	TRUE
'YPR065W--YHR190W'	TRUE
'YPR065W--YIL111W'	TRUE
'YPR065W--YJR048W'	TRUE
'YPR065W--YOL151W'	TRUE
'YPR065W--YOR125C'	TRUE
'YPR065W--YPR191W'	TRUE
'YPR199C--YMR011W'	TRUE
'YAL051W--YAR035W'	FALSE
'YAL051W--YBL045C'	FALSE
'YAL051W--YBR006W'	FALSE
'YAL051W--YBR019C'	FALSE
'YAL051W--YBR020W'	FALSE
'YAL051W--YBR117C'	FALSE
'YAL051W--YBR127C'	FALSE
'YAL051W--YCR005C'	FALSE
'YAL051W--YCR010C'	FALSE
'YAL051W--YCR036W'	FALSE
'YAL051W--YCR075C'	FALSE
'YAL051W--YDL078C'	FALSE
'YAL051W--YDL171C'	FALSE
'YAL051W--YDL178W'	FALSE
'YAL051W--YDL181W'	FALSE
'YAL051W--YDR035W'	FALSE
'YAL051W--YDR074W'	FALSE
'YAL051W--YDR098C'	FALSE
'YAL051W--YDR111C'	FALSE
'YAL051W--YDR208W'	FALSE
'YAL051W--YDR256C'	FALSE
'YAL051W--YDR321W'	FALSE
'YAL051W--YDR345C'	FALSE
'YAL051W--YDR384C'	FALSE
'YAL051W--YDR531W'	FALSE
'YAL051W--YDR536W'	FALSE
'YAL051W--YEL011W'	FALSE
'YAL051W--YER015W'	FALSE
'YAL051W--YER024W'	FALSE
'YAL051W--YER065C'	FALSE
'YAL051W--YFR053C'	FALSE
'YAL051W--YFR055W'	FALSE
'YAL051W--YGL062W'	FALSE
'YAL051W--YGL063W'	FALSE
'YAL051W--YGL205W'	FALSE
'YAL051W--YGR065C'	FALSE
'YAL051W--YGR088W'	FALSE
'YAL051W--YGR124W'	FALSE
'YAL051W--YGR138C'	FALSE
'YAL051W--YGR256W'	FALSE
'YAL051W--YGR289C'	FALSE
'YAL051W--YHR042W'	FALSE
'YAL051W--YHR096C'	FALSE
'YAL051W--YIL053W'	FALSE
'YAL051W--YIL160C'	FALSE
'YAL051W--YIR037W'	FALSE
'YAL051W--YJL026W'	FALSE
'YAL051W--YJL045W'	FALSE
'YAL051W--YJL153C'	FALSE
'YAL051W--YJL196C'	FALSE
'YAL051W--YJR019C'	FALSE
'YAL051W--YKL146W'	FALSE
'YAL051W--YKL148C'	FALSE
'YAL051W--YKL188C'	FALSE
'YAL051W--YKR009C'	FALSE
'YAL051W--YKR097W'	FALSE
'YAL051W--YLL052C'	FALSE
'YAL051W--YLR058C'	FALSE
'YAL051W--YLR089C'	FALSE
'YAL051W--YLR142W'	FALSE
'YAL051W--YLR164W'	FALSE
'YAL051W--YLR174W'	FALSE
'YAL051W--YLR284C'	FALSE
'YAL051W--YLR285W'	FALSE
'YAL051W--YLR305C'	FALSE
'YAL051W--YLR308W'	FALSE
'YAL051W--YLR355C'	FALSE
'YAL051W--YLR438W'	FALSE
'YAL051W--YML004C'	FALSE
'YAL051W--YML042W'	FALSE
'YAL051W--YML100W'	FALSE
'YAL051W--YML123C'	FALSE
'YAL051W--YMR113W'	FALSE
'YAL051W--YMR118C'	FALSE
'YAL051W--YMR169C'	FALSE
'YAL051W--YMR217W'	FALSE
'YAL051W--YMR250W'	FALSE
'YAL051W--YMR272C'	FALSE
'YAL051W--YMR303C'	FALSE
'YAL051W--YNL009W'	FALSE
'YAL051W--YNL117W'	FALSE
'YAL051W--YNL141W'	FALSE
'YAL051W--YNL202W'	FALSE
'YAL051W--YNL270C'	FALSE
'YAL051W--YNR001C'	FALSE
'YAL051W--YNR050C'	FALSE
'YAL051W--YOL011W'	FALSE
'YAL051W--YOL064C'	FALSE
'YAL051W--YOL126C'	FALSE
'YAL051W--YOL140W'	FALSE
'YAL051W--YOR040W'	FALSE
'YAL051W--YOR100C'	FALSE
'YAL051W--YOR180C'	FALSE
'YAL051W--YOR184W'	FALSE
'YAL051W--YOR190W'	FALSE
'YAL051W--YOR209C'	FALSE
'YAL051W--YOR273C'	FALSE
'YAL051W--YOR303W'	FALSE
'YAL051W--YOR332W'	FALSE
'YAL051W--YOR348C'	FALSE
'YAL051W--YOR377W'	FALSE
'YAL051W--YPL036W'	FALSE
'YAL051W--YPL092W'	FALSE
'YAL051W--YPL147W'	FALSE
'YAL051W--YPL262W'	FALSE
'YAL051W--YPL265W'	FALSE
'YAL051W--YPL274W'	FALSE
'YAL051W--YPR001W'	FALSE
'YAL051W--YPR128C'	FALSE
'YAL051W--YPR192W'	FALSE
'YBL005W--Q0085'	FALSE
'YBL005W--YAR035W'	FALSE
'YBL005W--YBL039C'	FALSE
'YBL005W--YBL042C'	FALSE
'YBL005W--YBR034C'	FALSE
'YBL005W--YBR084W'	FALSE
'YBL005W--YBR092C'	FALSE
'YBL005W--YBR093C'	FALSE
'YBL005W--YBR126C'	FALSE
'YBL005W--YBR145W'	FALSE
'YBL005W--YBR149W'	FALSE
'YBL005W--YBR244W'	FALSE
'YBL005W--YBR256C'	FALSE
'YBL005W--YBR296C'	FALSE
'YBL005W--YCL040W'	FALSE
'YBL005W--YCL064C'	FALSE
'YBL005W--YCR005C'	FALSE
'YBL005W--YCR010C'	FALSE
'YBL005W--YCR053W'	FALSE
'YBL005W--YDR007W'	FALSE
'YBL005W--YDR044W'	FALSE
'YBL005W--YDR062W'	FALSE
'YBL005W--YDR074W'	FALSE
'YBL005W--YDR294C'	FALSE
'YBL005W--YDR297W'	FALSE
'YBL005W--YDR322C-A'	FALSE
'YBL005W--YDR343C'	FALSE
'YBL005W--YDR345C'	FALSE
'YBL005W--YDR353W'	FALSE
'YBL005W--YDR380W'	FALSE
'YBL005W--YDR399W'	FALSE
'YBL005W--YDR487C'	FALSE
'YBL005W--YEL011W'	FALSE
'YBL005W--YEL039C'	FALSE
'YBL005W--YEL046C'	FALSE
'YBL005W--YEL071W'	FALSE
'YBL005W--YER052C'	FALSE
'YBL005W--YER062C'	FALSE
'YBL005W--YER069W'	FALSE
'YBL005W--YER175C'	FALSE
'YBL005W--YFL018C'	FALSE
'YBL005W--YFR033C'	FALSE
'YBL005W--YFR053C'	FALSE
'YBL005W--YGL012W'	FALSE
'YBL005W--YGL037C'	FALSE
'YBL005W--YGL055W'	FALSE
'YBL005W--YGL062W'	FALSE
'YBL005W--YGL253W'	FALSE
'YBL005W--YGR032W'	FALSE
'YBL005W--YGR088W'	FALSE
'YBL005W--YGR209C'	FALSE
'YBL005W--YGR248W'	FALSE
'YBL005W--YGR287C'	FALSE
'YBL005W--YHL011C'	FALSE
'YBL005W--YHL036W'	FALSE
'YBL005W--YHR018C'	FALSE
'YBL005W--YHR044C'	FALSE
'YBL005W--YHR092C'	FALSE
'YBL005W--YHR104W'	FALSE
'YBL005W--YHR106W'	FALSE
'YBL005W--YHR128W'	FALSE
'YBL005W--YHR137W'	FALSE
'YBL005W--YHR216W'	FALSE
'YBL005W--YIL099W'	FALSE
'YBL005W--YIL116W'	FALSE
'YBL005W--YIL168W'	FALSE
'YBL005W--YIR029W'	FALSE
'YBL005W--YJL052W'	FALSE
'YBL005W--YJL214W'	FALSE
'YBL005W--YJL216C'	FALSE
'YBL005W--YJR025C'	FALSE
'YBL005W--YKL008C'	FALSE
'YBL005W--YKL035W'	FALSE
'YBL005W--YKL067W'	FALSE
'YBL005W--YKL216W'	FALSE
'YBL005W--YLL061W'	FALSE
'YBL005W--YLL062C'	FALSE
'YBL005W--YLR089C'	FALSE
'YBL005W--YLR100W'	FALSE
'YBL005W--YLR172C'	FALSE
'YBL005W--YLR180W'	FALSE
'YBL005W--YLR438W'	FALSE
'YBL005W--YLR447C'	FALSE
'YBL005W--YML054C'	FALSE
'YBL005W--YML056C'	FALSE
'YBL005W--YML100W'	FALSE
'YBL005W--YML123C'	FALSE
'YBL005W--YMR006C'	FALSE
'YBL005W--YMR011W'	FALSE
'YBL005W--YMR020W'	FALSE
'YBL005W--YMR062C'	FALSE
'YBL005W--YMR105C'	FALSE
'YBL005W--YMR169C'	FALSE
'YBL005W--YMR246W'	FALSE
'YBL005W--YMR250W'	FALSE
'YBL005W--YNL029C'	FALSE
'YBL005W--YNL202W'	FALSE
'YBL005W--YNR008W'	FALSE
'YBL005W--YNR012W'	FALSE
'YBL005W--YNR013C'	FALSE
'YBL005W--YNR019W'	FALSE
'YBL005W--YNR033W'	FALSE
'YBL005W--YNR034W'	FALSE
'YBL005W--YOL030W'	FALSE
'YBL005W--YOL052C'	FALSE
'YBL005W--YOR095C'	FALSE
'YBL005W--YOR163W'	FALSE
'YBL005W--YOR180C'	FALSE
'YBL005W--YOR192C'	FALSE
'YBL005W--YOR202W'	FALSE
'YBL005W--YOR273C'	FALSE
'YBL005W--YOR303W'	FALSE
'YBL005W--YOR348C'	FALSE
'YBL005W--YOR374W'	FALSE
'YBL005W--YPL061W'	FALSE
'YBL005W--YPL111W'	FALSE
'YBL005W--YPL172C'	FALSE
'YBL005W--YPL273W'	FALSE
'YBL005W--YPL274W'	FALSE
'YBL005W--YPR160W'	FALSE
'YBL005W--YPR167C'	FALSE
'YBL005W--YPR183W'	FALSE
'YBL005W--YPR184W'	FALSE
'YBL008W--YKL203C'	FALSE
'YBL008W--YLR060W'	FALSE
'YBL008W--YNL241C'	FALSE
'YBL008W--YOR273C'	FALSE
'YBL008W--YOR303W'	FALSE
'YBL008W--YPL097W'	FALSE
'YBL021C--YAL038W'	FALSE
'YBL021C--YAL062W'	FALSE
'YBL021C--YBL039C'	FALSE
'YBL021C--YBL099W'	FALSE
'YBL021C--YBR018C'	FALSE
'YBL021C--YBR019C'	FALSE
'YBL021C--YBR026C'	FALSE
'YBL021C--YBR029C'	FALSE
'YBL021C--YBR038W'	FALSE
'YBL021C--YBR039W'	FALSE
'YBL021C--YBR117C'	FALSE
'YBL021C--YBR127C'	FALSE
'YBL021C--YBR132C'	FALSE
'YBL021C--YBR153W'	FALSE
'YBL021C--YBR161W'	FALSE
'YBL021C--YBR244W'	FALSE
'YBL021C--YBR249C'	FALSE
'YBL021C--YBR294W'	FALSE
'YBL021C--YCL004W'	FALSE
'YBL021C--YCL018W'	FALSE
'YBL021C--YCL040W'	FALSE
'YBL021C--YCR028C'	FALSE
'YBL021C--YCR083W'	FALSE
'YBL021C--YDL021W'	FALSE
'YBL021C--YDL040C'	FALSE
'YBL021C--YDL066W'	FALSE
'YBL021C--YDL067C'	FALSE
'YBL021C--YDL171C'	FALSE
'YBL021C--YDL181W'	FALSE
'YBL021C--YDL205C'	FALSE
'YBL021C--YDL247W'	FALSE
'YBL021C--YDR007W'	FALSE
'YBL021C--YDR044W'	FALSE
'YBL021C--YDR148C'	FALSE
'YBL021C--YDR173C'	FALSE
'YBL021C--YDR178W'	FALSE
'YBL021C--YDR232W'	FALSE
'YBL021C--YDR298C'	FALSE
'YBL021C--YDR305C'	FALSE
'YBL021C--YDR321W'	FALSE
'YBL021C--YDR322C-A'	FALSE
'YBL021C--YDR341C'	FALSE
'YBL021C--YDR354W'	FALSE
'YBL021C--YDR376W'	FALSE
'YBL021C--YDR377W'	FALSE
'YBL021C--YDR453C'	FALSE
'YBL021C--YDR497C'	FALSE
'YBL021C--YDR529C'	FALSE
'YBL021C--YEL042W'	FALSE
'YBL021C--YER003C'	FALSE
'YBL021C--YER005W'	FALSE
'YBL021C--YER026C'	FALSE
'YBL021C--YER052C'	FALSE
'YBL021C--YER055C'	FALSE
'YBL021C--YER061C'	FALSE
'YBL021C--YER069W'	FALSE
'YBL021C--YER070W'	FALSE
'YBL021C--YER073W'	FALSE
'YBL021C--YER174C'	FALSE
'YBL021C--YER175C'	FALSE
'YBL021C--YER178W'	FALSE
'YBL021C--YFL018C'	FALSE
'YBL021C--YFL022C'	FALSE
'YBL021C--YFR019W'	FALSE
'YBL021C--YFR030W'	FALSE
'YBL021C--YGL001C'	FALSE
'YBL021C--YGL009C'	FALSE
'YBL021C--YGL187C'	FALSE
'YBL021C--YGL191W'	FALSE
'YBL021C--YGL205W'	FALSE
'YBL021C--YGL224C'	FALSE
'YBL021C--YGR020C'	FALSE
'YBL021C--YGR175C'	FALSE
'YBL021C--YGR183C'	FALSE
'YBL021C--YGR193C'	FALSE
'YBL021C--YGR240C'	FALSE
'YBL021C--YGR255C'	FALSE
'YBL021C--YGR260W'	FALSE
'YBL021C--YGR267C'	FALSE
'YBL021C--YHR001W-A'	FALSE
'YBL021C--YHR007C'	FALSE
'YBL021C--YHR019C'	FALSE
'YBL021C--YHR044C'	FALSE
'YBL021C--YHR051W'	FALSE
'YBL021C--YHR068W'	FALSE
'YBL021C--YHR072W'	FALSE
'YBL021C--YHR074W'	FALSE
'YBL021C--YHR091C'	FALSE
'YBL021C--YHR094C'	FALSE
'YBL021C--YHR096C'	FALSE
'YBL021C--YHR123W'	FALSE
'YBL021C--YHR190W'	FALSE
'YBL021C--YHR216W'	FALSE
'YBL021C--YIL111W'	FALSE
'YBL021C--YIL125W'	FALSE
'YBL021C--YIL155C'	FALSE
'YBL021C--YIL164C'	FALSE
'YBL021C--YJL045W'	FALSE
'YBL021C--YJL060W'	FALSE
'YBL021C--YJL166W'	FALSE
'YBL021C--YJL167W'	FALSE
'YBL021C--YJL196C'	FALSE
'YBL021C--YJR010W'	FALSE
'YBL021C--YJR048W'	FALSE
'YBL021C--YJR066W'	FALSE
'YBL021C--YJR073C'	FALSE
'YBL021C--YJR078W'	FALSE
'YBL021C--YJR121W'	FALSE
'YBL021C--YJR152W'	FALSE
'YBL021C--YKL016C'	FALSE
'YBL021C--YKL024C'	FALSE
'YBL021C--YKL026C'	FALSE
'YBL021C--YKL106W'	FALSE
'YBL021C--YKL140W'	FALSE
'YBL021C--YKL141W'	FALSE
'YBL021C--YKL146W'	FALSE
'YBL021C--YKL148C'	FALSE
'YBL021C--YKL150W'	FALSE
'YBL021C--YKL203C'	FALSE
'YBL021C--YKL217W'	FALSE
'YBL021C--YKR066C'	FALSE
'YBL021C--YKR067W'	FALSE
'YBL021C--YKR069W'	FALSE
'YBL021C--YLL028W'	FALSE
'YBL021C--YLL061W'	FALSE
'YBL021C--YLL062C'	FALSE
'YBL021C--YLR038C'	FALSE
'YBL021C--YLR043C'	FALSE
'YBL021C--YLR109W'	FALSE
'YBL021C--YLR146C'	FALSE
'YBL021C--YLR174W'	FALSE
'YBL021C--YLR195C'	FALSE
'YBL021C--YLR209C'	FALSE
'YBL021C--YLR258W'	FALSE
'YBL021C--YLR285W'	FALSE
'YBL021C--YLR295C'	FALSE
'YBL021C--YLR304C'	FALSE
'YBL021C--YLR343W'	FALSE
'YBL021C--YLR354C'	FALSE
'YBL021C--YLR372W'	FALSE
'YBL021C--YLR395C'	FALSE
'YBL021C--YML054C'	FALSE
'YBL021C--YML086C'	FALSE
'YBL021C--YML120C'	FALSE
'YBL021C--YMR006C'	FALSE
'YBL021C--YMR015C'	FALSE
'YBL021C--YMR054W'	FALSE
'YBL021C--YMR084W'	FALSE
'YBL021C--YMR085W'	FALSE
'YBL021C--YMR088C'	FALSE
'YBL021C--YMR170C'	FALSE
'YBL021C--YMR205C'	FALSE
'YBL021C--YMR256C'	FALSE
'YBL021C--YMR272C'	FALSE
'YBL021C--YMR278W'	FALSE
'YBL021C--YMR289W'	FALSE
'YBL021C--YMR293C'	FALSE
'YBL021C--YMR318C'	FALSE
'YBL021C--YNL003C'	FALSE
'YBL021C--YNL009W'	FALSE
'YBL021C--YNL052W'	FALSE
'YBL021C--YNL071W'	FALSE
'YBL021C--YNL104C'	FALSE
'YBL021C--YNL141W'	FALSE
'YBL021C--YNL169C'	FALSE
'YBL021C--YNL220W'	FALSE
'YBL021C--YNL267W'	FALSE
'YBL021C--YNR001C'	FALSE
'YBL021C--YNR041C'	FALSE
'YBL021C--YNR050C'	FALSE
'YBL021C--YNR056C'	FALSE
'YBL021C--YNR058W'	FALSE
'YBL021C--YOL055C'	FALSE
'YBL021C--YOL066C'	FALSE
'YBL021C--YOL086C'	FALSE
'YBL021C--YOL103W'	FALSE
'YBL021C--YOL140W'	FALSE
'YBL021C--YOL151W'	FALSE
'YBL021C--YOR040W'	FALSE
'YBL021C--YOR065W'	FALSE
'YBL021C--YOR136W'	FALSE
'YBL021C--YOR171C'	FALSE
'YBL021C--YOR202W'	FALSE
'YBL021C--YOR221C'	FALSE
'YBL021C--YOR222W'	FALSE
'YBL021C--YOR278W'	FALSE
'YBL021C--YOR321W'	FALSE
'YBL021C--YOR332W'	FALSE
'YBL021C--YOR347C'	FALSE
'YBL021C--YOR375C'	FALSE
'YBL021C--YPL078C'	FALSE
'YBL021C--YPL091W'	FALSE
'YBL021C--YPL104W'	FALSE
'YBL021C--YPL134C'	FALSE
'YBL021C--YPL148C'	FALSE
'YBL021C--YPL244C'	FALSE
'YBL021C--YPL271W'	FALSE
'YBL021C--YPL274W'	FALSE
'YBL021C--YPR020W'	FALSE
'YBL021C--YPR021C'	FALSE
'YBL021C--YPR128C'	FALSE
'YBL021C--YPR145W'	FALSE
'YBL021C--YPR191W'	FALSE
'YBL103C--YAL012W'	FALSE
'YBL103C--YAL022C'	FALSE
'YBL103C--YAL023C'	FALSE
'YBL103C--YAL038W'	FALSE
'YBL103C--YAL044C'	FALSE
'YBL103C--YAL054C'	FALSE
'YBL103C--YAL060W'	FALSE
'YBL103C--YAL062W'	FALSE
'YBL103C--YAR015W'	FALSE
'YBL103C--YAR035W'	FALSE
'YBL103C--YBL011W'	FALSE
'YBL103C--YBL013W'	FALSE
'YBL103C--YBL015W'	FALSE
'YBL103C--YBL030C'	FALSE
'YBL103C--YBL033C'	FALSE
'YBL103C--YBL039C'	FALSE
'YBL103C--YBL042C'	FALSE
'YBL103C--YBL045C'	FALSE
'YBL103C--YBL064C'	FALSE
'YBL103C--YBL068W'	FALSE
'YBL103C--YBL098W'	FALSE
'YBL103C--YBL099W'	FALSE
'YBL103C--YBR001C'	FALSE
'YBL103C--YBR003W'	FALSE
'YBL103C--YBR006W'	FALSE
'YBL103C--YBR011C'	FALSE
'YBL103C--YBR018C'	FALSE
'YBL103C--YBR019C'	FALSE
'YBL103C--YBR020W'	FALSE
'YBL103C--YBR021W'	FALSE
'YBL103C--YBR023C'	FALSE
'YBL103C--YBR026C'	FALSE
'YBL103C--YBR029C'	FALSE
'YBL103C--YBR038W'	FALSE
'YBL103C--YBR039W'	FALSE
'YBL103C--YBR041W'	FALSE
'YBL103C--YBR068C'	FALSE
'YBL103C--YBR084W'	FALSE
'YBL103C--YBR092C'	FALSE
'YBL103C--YBR093C'	FALSE
'YBL103C--YBR117C'	FALSE
'YBL103C--YBR126C'	FALSE
'YBL103C--YBR127C'	FALSE
'YBL103C--YBR132C'	FALSE
'YBL103C--YBR153W'	FALSE
'YBL103C--YBR161W'	FALSE
'YBL103C--YBR176W'	FALSE
'YBL103C--YBR180W'	FALSE
'YBL103C--YBR183W'	FALSE
'YBL103C--YBR192W'	FALSE
'YBL103C--YBR196C'	FALSE
'YBL103C--YBR199W'	FALSE
'YBL103C--YBR205W'	FALSE
'YBL103C--YBR208C'	FALSE
'YBL103C--YBR213W'	FALSE
'YBL103C--YBR221C'	FALSE
'YBL103C--YBR244W'	FALSE
'YBL103C--YBR252W'	FALSE
'YBL103C--YBR263W'	FALSE
'YBL103C--YBR265W'	FALSE
'YBL103C--YBR284W'	FALSE
'YBL103C--YBR293W'	FALSE
'YBL103C--YBR294W'	FALSE
'YBL103C--YBR296C'	FALSE
'YBL103C--YBR298C'	FALSE
'YBL103C--YCL004W'	FALSE
'YBL103C--YCL035C'	FALSE
'YBL103C--YCL040W'	FALSE
'YBL103C--YCL050C'	FALSE
'YBL103C--YCR005C'	FALSE
'YBL103C--YCR010C'	FALSE
'YBL103C--YCR012W'	FALSE
'YBL103C--YCR024C'	FALSE
'YBL103C--YCR024C-A'	FALSE
'YBL103C--YCR028C'	FALSE
'YBL103C--YCR032W'	FALSE
'YBL103C--YCR034W'	FALSE
'YBL103C--YCR036W'	FALSE
'YBL103C--YCR037C'	FALSE
'YBL103C--YCR048W'	FALSE
'YBL103C--YCR053W'	FALSE
'YBL103C--YCR073W-A'	FALSE
'YBL103C--YCR075C'	FALSE
'YBL103C--YCR083W'	FALSE
'YBL103C--YCR098C'	FALSE
'YBL103C--YDL004W'	FALSE
'YBL103C--YDL015C'	FALSE
'YBL103C--YDL021W'	FALSE
'YBL103C--YDL022W'	FALSE
'YBL103C--YDL040C'	FALSE
'YBL103C--YDL045C'	FALSE
'YBL103C--YDL052C'	FALSE
'YBL103C--YDL055C'	FALSE
'YBL103C--YDL067C'	FALSE
'YBL103C--YDL078C'	FALSE
'YBL103C--YDL080C'	FALSE
'YBL103C--YDL085W'	FALSE
'YBL103C--YDL093W'	FALSE
'YBL103C--YDL095W'	FALSE
'YBL103C--YDL103C'	FALSE
'YBL103C--YDL131W'	FALSE
'YBL103C--YDL141W'	FALSE
'YBL103C--YDL142C'	FALSE
'YBL103C--YDL168W'	FALSE
'YBL103C--YDL171C'	FALSE
'YBL103C--YDL174C'	FALSE
'YBL103C--YDL181W'	FALSE
'YBL103C--YDL182W'	FALSE
'YBL103C--YDL185W'	FALSE
'YBL103C--YDL205C'	FALSE
'YBL103C--YDL210W'	FALSE
'YBL103C--YDL215C'	FALSE
'YBL103C--YDL238C'	FALSE
'YBL103C--YDL247W'	FALSE
'YBL103C--YDR001C'	FALSE
'YBL103C--YDR007W'	FALSE
'YBL103C--YDR017C'	FALSE
'YBL103C--YDR019C'	FALSE
'YBL103C--YDR037W'	FALSE
'YBL103C--YDR046C'	FALSE
'YBL103C--YDR047W'	FALSE
'YBL103C--YDR058C'	FALSE
'YBL103C--YDR062W'	FALSE
'YBL103C--YDR074W'	FALSE
'YBL103C--YDR098C'	FALSE
'YBL103C--YDR147W'	FALSE
'YBL103C--YDR148C'	FALSE
'YBL103C--YDR173C'	FALSE
'YBL103C--YDR178W'	FALSE
'YBL103C--YDR204W'	FALSE
'YBL103C--YDR208W'	FALSE
'YBL103C--YDR226W'	FALSE
'YBL103C--YDR232W'	FALSE
'YBL103C--YDR236C'	FALSE
'YBL103C--YDR242W'	FALSE
'YBL103C--YDR256C'	FALSE
'YBL103C--YDR261C'	FALSE
'YBL103C--YDR268W'	FALSE
'YBL103C--YDR272W'	FALSE
'YBL103C--YDR284C'	FALSE
'YBL103C--YDR294C'	FALSE
'YBL103C--YDR297W'	FALSE
'YBL103C--YDR298C'	FALSE
'YBL103C--YDR300C'	FALSE
'YBL103C--YDR305C'	FALSE
'YBL103C--YDR315C'	FALSE
'YBL103C--YDR321W'	FALSE
'YBL103C--YDR322C-A'	FALSE
'YBL103C--YDR341C'	FALSE
'YBL103C--YDR343C'	FALSE
'YBL103C--YDR345C'	FALSE
'YBL103C--YDR353W'	FALSE
'YBL103C--YDR368W'	FALSE
'YBL103C--YDR376W'	FALSE
'YBL103C--YDR380W'	FALSE
'YBL103C--YDR384C'	FALSE
'YBL103C--YDR399W'	FALSE
'YBL103C--YDR400W'	FALSE
'YBL103C--YDR441C'	FALSE
'YBL103C--YDR453C'	FALSE
'YBL103C--YDR454C'	FALSE
'YBL103C--YDR483W'	FALSE
'YBL103C--YDR497C'	FALSE
'YBL103C--YDR502C'	FALSE
'YBL103C--YDR503C'	FALSE
'YBL103C--YDR508C'	FALSE
'YBL103C--YDR513W'	FALSE
'YBL103C--YDR529C'	FALSE
'YBL103C--YDR530C'	FALSE
'YBL103C--YDR531W'	FALSE
'YBL103C--YDR536W'	FALSE
'YBL103C--YEL011W'	FALSE
'YBL103C--YEL017C-A'	FALSE
'YBL103C--YEL024W'	FALSE
'YBL103C--YEL038W'	FALSE
'YBL103C--YEL041W'	FALSE
'YBL103C--YEL042W'	FALSE
'YBL103C--YEL047C'	FALSE
'YBL103C--YEL051W'	FALSE
'YBL103C--YEL058W'	FALSE
'YBL103C--YEL071W'	FALSE
'YBL103C--YER003C'	FALSE
'YBL103C--YER005W'	FALSE
'YBL103C--YER014W'	FALSE
'YBL103C--YER015W'	FALSE
'YBL103C--YER019W'	FALSE
'YBL103C--YER023W'	FALSE
'YBL103C--YER026C'	FALSE
'YBL103C--YER043C'	FALSE
'YBL103C--YER053C'	FALSE
'YBL103C--YER056C'	FALSE
'YBL103C--YER060W'	FALSE
'YBL103C--YER061C'	FALSE
'YBL103C--YER062C'	FALSE
'YBL103C--YER065C'	FALSE
'YBL103C--YER070W'	FALSE
'YBL103C--YER073W'	FALSE
'YBL103C--YER086W'	FALSE
'YBL103C--YER087W'	FALSE
'YBL103C--YER091C'	FALSE
'YBL103C--YER099C'	FALSE
'YBL103C--YER119C'	FALSE
'YBL103C--YER170W'	FALSE
'YBL103C--YER174C'	FALSE
'YBL103C--YER178W'	FALSE
'YBL103C--YFL001W'	FALSE
'YBL103C--YFL011W'	FALSE
'YBL103C--YFL017C'	FALSE
'YBL103C--YFL018C'	FALSE
'YBL103C--YFL022C'	FALSE
'YBL103C--YFL030W'	FALSE
'YBL103C--YFL045C'	FALSE
'YBL103C--YFL053W'	FALSE
'YBL103C--YFL055W'	FALSE
'YBL103C--YFR015C'	FALSE
'YBL103C--YFR019W'	FALSE
'YBL103C--YFR025C'	FALSE
'YBL103C--YFR033C'	FALSE
'YBL103C--YFR047C'	FALSE
'YBL103C--YFR053C'	FALSE
'YBL103C--YFR055W'	FALSE
'YBL103C--YGL008C'	FALSE
'YBL103C--YGL009C'	FALSE
'YBL103C--YGL012W'	FALSE
'YBL103C--YGL037C'	FALSE
'YBL103C--YGL040C'	FALSE
'YBL103C--YGL055W'	FALSE
'YBL103C--YGL062W'	FALSE
'YBL103C--YGL067W'	FALSE
'YBL103C--YGL077C'	FALSE
'YBL103C--YGL084C'	FALSE
'YBL103C--YGL119W'	FALSE
'YBL103C--YGL125W'	FALSE
'YBL103C--YGL148W'	FALSE
'YBL103C--YGL154C'	FALSE
'YBL103C--YGL187C'	FALSE
'YBL103C--YGL191W'	FALSE
'YBL103C--YGL205W'	FALSE
'YBL103C--YGL224C'	FALSE
'YBL103C--YGL225W'	FALSE
'YBL103C--YGL234W'	FALSE
'YBL103C--YGL245W'	FALSE
'YBL103C--YGL248W'	FALSE
'YBL103C--YGL253W'	FALSE
'YBL103C--YGL256W'	FALSE
'YBL103C--YGR007W'	FALSE
'YBL103C--YGR010W'	FALSE
'YBL103C--YGR020C'	FALSE
'YBL103C--YGR032W'	FALSE
'YBL103C--YGR043C'	FALSE
'YBL103C--YGR055W'	FALSE
'YBL103C--YGR060W'	FALSE
'YBL103C--YGR061C'	FALSE
'YBL103C--YGR087C'	FALSE
'YBL103C--YGR088W'	FALSE
'YBL103C--YGR094W'	FALSE
'YBL103C--YGR096W'	FALSE
'YBL103C--YGR121C'	FALSE
'YBL103C--YGR124W'	FALSE
'YBL103C--YGR125W'	FALSE
'YBL103C--YGR138C'	FALSE
'YBL103C--YGR155W'	FALSE
'YBL103C--YGR157W'	FALSE
'YBL103C--YGR171C'	FALSE
'YBL103C--YGR175C'	FALSE
'YBL103C--YGR177C'	FALSE
'YBL103C--YGR180C'	FALSE
'YBL103C--YGR183C'	FALSE
'YBL103C--YGR191W'	FALSE
'YBL103C--YGR192C'	FALSE
'YBL103C--YGR194C'	FALSE
'YBL103C--YGR208W'	FALSE
'YBL103C--YGR209C'	FALSE
'YBL103C--YGR240C'	FALSE
'YBL103C--YGR244C'	FALSE
'YBL103C--YGR247W'	FALSE
'YBL103C--YGR248W'	FALSE
'YBL103C--YGR254W'	FALSE
'YBL103C--YGR255C'	FALSE
'YBL103C--YGR260W'	FALSE
'YBL103C--YGR264C'	FALSE
'YBL103C--YGR267C'	FALSE
'YBL103C--YGR282C'	FALSE
'YBL103C--YGR286C'	FALSE
'YBL103C--YGR287C'	FALSE
'YBL103C--YGR289C'	FALSE
'YBL103C--YHL011C'	FALSE
'YBL103C--YHL016C'	FALSE
'YBL103C--YHL032C'	FALSE
'YBL103C--YHL036W'	FALSE
'YBL103C--YHR001W-A'	FALSE
'YBL103C--YHR007C'	FALSE
'YBL103C--YHR011W'	FALSE
'YBL103C--YHR013C'	FALSE
'YBL103C--YHR019C'	FALSE
'YBL103C--YHR020W'	FALSE
'YBL103C--YHR025W'	FALSE
'YBL103C--YHR026W'	FALSE
'YBL103C--YHR037W'	FALSE
'YBL103C--YHR042W'	FALSE
'YBL103C--YHR044C'	FALSE
'YBL103C--YHR046C'	FALSE
'YBL103C--YHR051W'	FALSE
'YBL103C--YHR063C'	FALSE
'YBL103C--YHR067W'	FALSE
'YBL103C--YHR068W'	FALSE
'YBL103C--YHR072W'	FALSE
'YBL103C--YHR091C'	FALSE
'YBL103C--YHR092C'	FALSE
'YBL103C--YHR094C'	FALSE
'YBL103C--YHR096C'	FALSE
'YBL103C--YHR104W'	FALSE
'YBL103C--YHR106W'	FALSE
'YBL103C--YHR123W'	FALSE
'YBL103C--YHR137W'	FALSE
'YBL103C--YHR144C'	FALSE
'YBL103C--YHR163W'	FALSE
'YBL103C--YHR174W'	FALSE
'YBL103C--YHR183W'	FALSE
'YBL103C--YHR190W'	FALSE
'YBL103C--YHR208W'	FALSE
'YBL103C--YHR216W'	FALSE
'YBL103C--YIL009W'	FALSE
'YBL103C--YIL010W'	FALSE
'YBL103C--YIL013C'	FALSE
'YBL103C--YIL020C'	FALSE
'YBL103C--YIL043C'	FALSE
'YBL103C--YIL053W'	FALSE
'YBL103C--YIL066C'	FALSE
'YBL103C--YIL074C'	FALSE
'YBL103C--YIL078W'	FALSE
'YBL103C--YIL094C'	FALSE
'YBL103C--YIL099W'	FALSE
'YBL103C--YIL124W'	FALSE
'YBL103C--YIL125W'	FALSE
'YBL103C--YIL134W'	FALSE
'YBL103C--YIL145C'	FALSE
'YBL103C--YIL155C'	FALSE
'YBL103C--YIL160C'	FALSE
'YBL103C--YIL162W'	FALSE
'YBL103C--YIL164C'	FALSE
'YBL103C--YIL168W'	FALSE
'YBL103C--YIR027C'	FALSE
'YBL103C--YIR028W'	FALSE
'YBL103C--YIR029W'	FALSE
'YBL103C--YIR031C'	FALSE
'YBL103C--YIR032C'	FALSE
'YBL103C--YIR037W'	FALSE
'YBL103C--YJL005W'	FALSE
'YBL103C--YJL026W'	FALSE
'YBL103C--YJL052W'	FALSE
'YBL103C--YJL060W'	FALSE
'YBL103C--YJL068C'	FALSE
'YBL103C--YJL101C'	FALSE
'YBL103C--YJL121C'	FALSE
'YBL103C--YJL126W'	FALSE
'YBL103C--YJL130C'	FALSE
'YBL103C--YJL134W'	FALSE
'YBL103C--YJL137C'	FALSE
'YBL103C--YJL139C'	FALSE
'YBL103C--YJL153C'	FALSE
'YBL103C--YJL155C'	FALSE
'YBL103C--YJL166W'	FALSE
'YBL103C--YJL167W'	FALSE
'YBL103C--YJL196C'	FALSE
'YBL103C--YJL198W'	FALSE
'YBL103C--YJL212C'	FALSE
'YBL103C--YJL214W'	FALSE
'YBL103C--YJL216C'	FALSE
'YBL103C--YJR001W'	FALSE
'YBL103C--YJR010W'	FALSE
'YBL103C--YJR016C'	FALSE
'YBL103C--YJR019C'	FALSE
'YBL103C--YJR025C'	FALSE
'YBL103C--YJR049C'	FALSE
'YBL103C--YJR051W'	FALSE
'YBL103C--YJR057W'	FALSE
'YBL103C--YJR066W'	FALSE
'YBL103C--YJR073C'	FALSE
'YBL103C--YJR077C'	FALSE
'YBL103C--YJR078W'	FALSE
'YBL103C--YJR095W'	FALSE
'YBL103C--YJR105W'	FALSE
'YBL103C--YJR121W'	FALSE
'YBL103C--YJR133W'	FALSE
'YBL103C--YJR137C'	FALSE
'YBL103C--YJR139C'	FALSE
'YBL103C--YJR143C'	FALSE
'YBL103C--YJR148W'	FALSE
'YBL103C--YJR152W'	FALSE
'YBL103C--YJR153W'	FALSE
'YBL103C--YKL001C'	FALSE
'YBL103C--YKL004W'	FALSE
'YBL103C--YKL008C'	FALSE
'YBL103C--YKL016C'	FALSE
'YBL103C--YKL024C'	FALSE
'YBL103C--YKL026C'	FALSE
'YBL103C--YKL029C'	FALSE
'YBL103C--YKL035W'	FALSE
'YBL103C--YKL055C'	FALSE
'YBL103C--YKL060C'	FALSE
'YBL103C--YKL067W'	FALSE
'YBL103C--YKL080W'	FALSE
'YBL103C--YKL085W'	FALSE
'YBL103C--YKL104C'	FALSE
'YBL103C--YKL120W'	FALSE
'YBL103C--YKL127W'	FALSE
'YBL103C--YKL132C'	FALSE
'YBL103C--YKL140W'	FALSE
'YBL103C--YKL141W'	FALSE
'YBL103C--YKL146W'	FALSE
'YBL103C--YKL148C'	FALSE
'YBL103C--YKL150W'	FALSE
'YBL103C--YKL174C'	FALSE
'YBL103C--YKL184W'	FALSE
'YBL103C--YKL188C'	FALSE
'YBL103C--YKL192C'	FALSE
'YBL103C--YKL194C'	FALSE
'YBL103C--YKL203C'	FALSE
'YBL103C--YKL212W'	FALSE
'YBL103C--YKL216W'	FALSE
'YBL103C--YKL217W'	FALSE
'YBL103C--YKL218C'	FALSE
'YBL103C--YKR009C'	FALSE
'YBL103C--YKR031C'	FALSE
'YBL103C--YKR039W'	FALSE
'YBL103C--YKR053C'	FALSE
'YBL103C--YKR058W'	FALSE
'YBL103C--YKR061W'	FALSE
'YBL103C--YKR066C'	FALSE
'YBL103C--YKR069W'	FALSE
'YBL103C--YKR080W'	FALSE
'YBL103C--YKR093W'	FALSE
'YBL103C--YKR097W'	FALSE
'YBL103C--YLL012W'	FALSE
'YBL103C--YLL018C'	FALSE
'YBL103C--YLL028W'	FALSE
'YBL103C--YLL041C'	FALSE
'YBL103C--YLL043W'	FALSE
'YBL103C--YLL048C'	FALSE
'YBL103C--YLL052C'	FALSE
'YBL103C--YLL057C'	FALSE
'YBL103C--YLL061W'	FALSE
'YBL103C--YLL062C'	FALSE
'YBL103C--YLR011W'	FALSE
'YBL103C--YLR017W'	FALSE
'YBL103C--YLR020C'	FALSE
'YBL103C--YLR027C'	FALSE
'YBL103C--YLR028C'	FALSE
'YBL103C--YLR038C'	FALSE
'YBL103C--YLR043C'	FALSE
'YBL103C--YLR044C'	FALSE
'YBL103C--YLR056W'	FALSE
'YBL103C--YLR058C'	FALSE
'YBL103C--YLR060W'	FALSE
'YBL103C--YLR070C'	FALSE
'YBL103C--YLR081W'	FALSE
'YBL103C--YLR092W'	FALSE
'YBL103C--YLR100W'	FALSE
'YBL103C--YLR109W'	FALSE
'YBL103C--YLR133W'	FALSE
'YBL103C--YLR134W'	FALSE
'YBL103C--YLR138W'	FALSE
'YBL103C--YLR142W'	FALSE
'YBL103C--YLR146C'	FALSE
'YBL103C--YLR153C'	FALSE
'YBL103C--YLR164W'	FALSE
'YBL103C--YLR172C'	FALSE
'YBL103C--YLR174W'	FALSE
'YBL103C--YLR180W'	FALSE
'YBL103C--YLR189C'	FALSE
'YBL103C--YLR195C'	FALSE
'YBL103C--YLR201C'	FALSE
'YBL103C--YLR209C'	FALSE
'YBL103C--YLR231C'	FALSE
'YBL103C--YLR237W'	FALSE
'YBL103C--YLR258W'	FALSE
'YBL103C--YLR260W'	FALSE
'YBL103C--YLR284C'	FALSE
'YBL103C--YLR285W'	FALSE
'YBL103C--YLR295C'	FALSE
'YBL103C--YLR299W'	FALSE
'YBL103C--YLR300W'	FALSE
'YBL103C--YLR303W'	FALSE
'YBL103C--YLR304C'	FALSE
'YBL103C--YLR305C'	FALSE
'YBL103C--YLR307W'	FALSE
'YBL103C--YLR308W'	FALSE
'YBL103C--YLR328W'	FALSE
'YBL103C--YLR342W'	FALSE
'YBL103C--YLR343W'	FALSE
'YBL103C--YLR348C'	FALSE
'YBL103C--YLR351C'	FALSE
'YBL103C--YLR354C'	FALSE
'YBL103C--YLR355C'	FALSE
'YBL103C--YLR359W'	FALSE
'YBL103C--YLR372W'	FALSE
'YBL103C--YLR382C'	FALSE
'YBL103C--YLR395C'	FALSE
'YBL103C--YLR420W'	FALSE
'YBL103C--YLR432W'	FALSE
'YBL103C--YLR447C'	FALSE
'YBL103C--YLR450W'	FALSE
'YBL103C--YML004C'	FALSE
'YBL103C--YML008C'	FALSE
'YBL103C--YML035C'	FALSE
'YBL103C--YML054C'	FALSE
'YBL103C--YML056C'	FALSE
'YBL103C--YML070W'	FALSE
'YBL103C--YML082W'	FALSE
'YBL103C--YML100W'	FALSE
'YBL103C--YML106W'	FALSE
'YBL103C--YML110C'	FALSE
'YBL103C--YML120C'	FALSE
'YBL103C--YML123C'	FALSE
'YBL103C--YML126C'	FALSE
'YBL103C--YMR008C'	FALSE
'YBL103C--YMR009W'	FALSE
'YBL103C--YMR011W'	FALSE
'YBL103C--YMR015C'	FALSE
'YBL103C--YMR020W'	FALSE
'YBL103C--YMR054W'	FALSE
[truncated: 29,075 more rows]
