# Supplementary material for: Combining inferred regulatory and reconstructed metabolic networks enhances phenotype prediction in yeast
Source: PLoS Comput Biol. 2017 May 17;13(5):e1005489. doi: 10.1371/journal.pcbi.1005489 (PMC5453602; doi:10.1371/journal.pcbi.1005489)
Supplement: S7 Table — (XLSX) [file pcbi.1005489.s012.xlsx]

## Sheet: TableS7_ODELAYrawdata
OAF1-PDX1	OAF1-LAT1	OAF1-PDA1	OAF1-PDB1	OAF1	CIN5	PIP2	ECM22	BY4742	BY4741	THI6	RIP1	ARO9	CTT1	SDT1	ALD6	AVT1	PAN6	ALD2	PDB1	PDX1	TES1	LAT1	PDA1	GRX5	LPD1	CDC8?PIP2-ARO9	CIN5-ALD6	CIN5-CTT1	OAF1-PAN6	OAF1-AVT1	OAF1-SDT1	OAF1-THI6	ECM22-RIP1	PIP2-TES1	CIN5-GRX5	CIN5-ALD2	OAF1-LPD1	ECM22-CDC8
8.33096	1.77059	38.5273	25.8944	65.3035	0.699647	61.6758	1.96897	28.7593	38.0847	9.9548	9.67421	63.8165	38.3802	28.9299	52.1147	0.693213	69.4448	33.737	47.1497	28.1399	70.7602	74.6609	0.703369	17.462	1.4498	45.2465	41.2449	1.43182	38.7605	45.1787	69.6076	18.1561	43.8514	45.8676	69.7255	82.0313	7.84766	1.00099	27.5052
31.9013	63.2157	68.7282	69.3542	69.0103	8.18929	64.4339	9.35015	64.8033	38.0933	69.6858	71.7212	67.028	64.2811	68.4572	70.811	39.2938	73.3727	70.7332	53.4904	45.8207	72.6658	74.8561	1.52922	71.6471	9.94	66.7651	65.9558	69.2836	62.1598	72.5808	72.8054	55.96	50.9225	54.0155	75.1508	87.7452	60.5624	60.937	57.2109
66.1497	63.2293	68.842	70.0056	69.79	29.0327	65.4775	15.6029	69.232	39.8573	75.8539	73.294	67.5113	66.0292	68.8244	72.4042	55.9569	74.2963	74.5777	77.6523	68.2463	73.79	75.7688	9.08148	73.3854	17.9279	68.2097	67.62	70.8622	65.5654	73.2846	72.9415	64.2285	71.3021	71.7522	75.2729	95.9274	68.1808	64.7766	71.2316
66.1561	63.6669	70.386	72.3913	69.8055	48.8411	66.9514	19.6189	69.4721	58.2269	76.2735	75.1874	67.6836	71.3239	71.8783	72.6525	62.5456	74.3758	74.812	83.0448	73.4634	73.9873	75.9636	17.5082	74.5825	32.1138	68.983	67.7366	71.0267	70.3398	73.7957	73.3031	69.9395	71.6117	74.6023	76.0358	96.7029	69.6256	69.973	71.7427
66.2716	64.8714	70.6272	74.1805	70.3696	52.2705	67.2181	27.6432	70.1134	69.0923	76.3769	75.2212	67.7169	71.5415	72.0221	73.8522	68.5297	75.4244	75.1179	85.58	75.6727	74.1066	75.9892	66.7636	74.941	65.015	69.3603	68.0776	72.5318	70.6632	74.782	73.4669	71.163	71.8464	75.4319	76.0925	97.6631	69.9306	71.3843	72.9712
68.025	66.3485	71.459	74.1944	70.4078	64.5072	68.5058	40.16	70.1265	74.1185	77.2223	75.5591	67.9622	71.6434	72.7711	74.6334	69.0846	75.7057	75.3472	85.9603	76.4425	74.1487	76.1177	68.7694	75.1534	66.3307	69.4602	69.5715	72.7226	70.8975	74.9446	74.0216	71.5704	72.7378	75.432	76.1621	98.5332	69.9324	71.7524	73.1269
68.4015	68.2573	72.5996	75.4559	70.4657	64.7749	70.1692	64.6393	70.3403	75.6074	77.7828	76.0463	67.9696	71.752	72.7851	75.4294	72.0653	75.7731	75.5904	87.1952	76.5721	74.3224	76.3714	69.0009	75.2158	71.7505	69.7481	69.8619	72.8985	71.8951	75.0075	74.0471	72.176	73.0526	75.6951	76.3031	102.912	71.5753	71.8448	73.3396
70.5425	70.225	73.633	76.4959	70.8027	67.1278	71.0805	64.7862	70.5046	76.1997	77.8792	76.1685	68.1796	71.9352	72.817	75.6228	72.9188	76.1205	76.0689	87.6861	77.6937	74.3927	76.8656	76.0175	75.2884	73.1642	72.0181	70.0593	72.9466	71.9048	75.7369	74.7334	72.3673	73.156	78.1146	76.588	107.481	71.6259	71.8792	73.5397
71.1184	70.5994	74.114	76.6614	70.9589	67.8593	71.456	65.1642	71.234	76.4565	78.1494	76.2853	68.3349	72.3019	73.142	75.8526	72.9315	76.3324	76.1034	87.7865	77.9569	74.4763	77.2973	76.2063	75.592	73.2627	72.6598	70.6495	73.1334	71.9683	76.1114	75.2837	72.5762	73.2299	78.2591	76.6891	107.645	73.1953	73.0504	73.6031
71.2204	71.6743	74.8548	76.8857	71.4424	70.8169	71.469	65.5668	71.3478	76.8263	78.2966	76.7934	68.5751	72.6804	73.5743	76.54	73.3202	76.3598	76.1063	87.8678	78.2578	74.5367	77.3495	76.9583	75.6814	73.8731	73.36	71.301	73.8411	72.7674	76.3971	75.3096	72.7278	73.2958	78.4574	76.7786	107.709	74.1887	73.0809	73.7662
71.5647	71.9993	75.1282	78.9485	71.8767	70.9828	72.1711	65.6136	71.5405	76.871	78.9689	77.4957	68.9485	72.9629	74.1671	77.4049	73.4791	76.4025	76.2166	87.9924	78.6353	74.593	77.5426	77.1737	75.9689	74.5955	73.4368	71.5658	73.9158	72.8973	76.5269	75.4736	72.8713	73.7513	78.6628	76.8608	108.095	74.25	73.3267	74.2582
71.958	72.2445	75.2993	79.5	71.9791	71.1971	72.3065	65.9458	71.6352	77.0292	79.01	77.7837	69.1058	73.1239	74.4235	77.4253	73.6927	76.8554	76.2458	88.0763	78.9843	74.6902	77.6557	77.4356	76.279	75.2393	73.693	72.2551	74.07	73.1772	76.5279	75.5676	73.0598	73.7945	78.9642	77.3129	109.627	74.3568	74.063	74.3783
72.3395	72.2849	76.2261	79.672	72.2767	71.2661	72.3456	66.4626	71.9185	77.0608	79.2501	78.3582	69.2655	73.4376	74.4532	77.775	73.7315	76.9591	76.2565	88.1196	79.0381	74.7861	77.6718	78.2119	76.5846	76.4159	73.8297	72.5586	74.0746	73.2695	76.8086	75.7265	73.5267	73.8067	79.0189	77.6962	110.893	74.4641	76.2165	74.5161
72.681	72.3676	76.3925	80.774	72.3609	71.6785	72.4777	66.6467	71.924	77.3263	79.45	78.6874	69.2737	73.4576	74.8213	77.9578	73.9027	76.9672	76.2587	88.2777	79.2862	74.8388	77.7608	78.8602	76.7004	76.5177	74.0568	72.6118	74.2461	73.2961	76.9997	76.2771	73.9558	74.4299	79.3574	78.2127	111.111	74.7038	77.4265	74.5454
72.8026	72.3715	76.4169	81.3231	73.7891	71.8559	72.7423	66.841	72.3043	77.6746	79.8749	78.8934	69.3543	73.4935	75.5463	78.117	74.0227	77.0348	76.4592	88.3281	79.4876	74.9478	77.7744	79.7284	76.7183	76.563	74.0839	72.679	74.2846	73.4932	77.0531	76.307	74.2237	74.6544	79.4608	78.5844	111.72	74.9583	77.8658	74.6125
73.0154	72.4124	77.0177	81.5123	74.0938	72.0641	72.7681	66.9556	72.4326	78.0991	80.1162	79.0506	69.5178	74.1555	76.7124	78.2688	74.1961	77.2796	76.4871	88.4213	79.6508	75.1558	77.8246	80.4439	76.9266	76.5775	74.1778	72.7218	74.3296	73.7251	77.6053	76.5893	74.3006	74.7874	79.7486	78.8292	111.799	75.0712	78.0343	75.1499
73.1539	72.8571	77.1341	81.5615	74.1123	72.0823	72.8154	67.5593	72.6291	78.3642	80.3248	79.1907	69.5389	74.3341	77.0272	78.329	74.5427	77.4434	76.5671	88.4965	80.1675	75.4951	77.9822	80.5259	76.977	76.7956	74.3247	73.1803	74.378	73.9911	77.645	76.5983	74.3873	75.3233	80.3003	78.8995	111.842	75.0941	78.1462	75.1713
73.225	73.2308	77.3089	81.6735	74.1197	72.314	72.8685	67.6932	72.6637	78.4509	80.3698	79.4204	69.548	74.4201	77.5156	78.3417	74.9435	77.646	77.1095	88.6019	80.2482	75.59	78.0099	80.5745	76.9902	76.9515	75.4057	73.3247	75.3698	74.0742	77.7012	76.7586	74.4469	75.59	80.3316	79.3243	111.884	75.1856	78.8945	75.2442
73.4768	73.5523	77.6528	82.3838	74.4127	72.4553	72.8904	67.8602	72.6916	78.6551	80.5871	79.4337	69.7824	74.4501	77.5638	78.6455	75.3737	77.6833	77.2334	88.7359	80.465	75.628	78.1256	81.0542	77.0848	76.992	75.4215	73.4311	75.3818	74.152	77.8336	76.8928	74.5261	75.5974	80.3387	79.5156	112.172	75.242	79.1712	75.3318
74.0585	73.8289	77.9195	82.8463	74.5045	72.5595	73.107	67.8836	72.7622	79.2054	80.9222	79.5322	70.1209	74.4553	77.5881	79.0621	75.46	77.7457	77.2401	88.8497	80.5317	75.7007	78.1718	81.09	77.385	77.2763	76.5474	73.9383	75.4097	74.1613	77.8444	76.9216	74.6736	75.6111	80.3652	79.7059	112.433	75.6475	79.4261	75.3326
74.0916	73.8387	77.9966	82.9614	74.5212	72.6175	73.2027	68.5855	73.2565	79.2265	80.9477	79.656	70.2393	74.5187	77.6195	79.1234	75.4794	78.5378	77.4254	88.8641	80.6981	75.8019	78.1743	81.4033	77.5197	77.6498	76.5602	74.1953	75.5611	74.1621	77.9047	76.995	74.855	75.7273	80.8434	79.8408	112.623	75.6928	79.6662	75.6937
74.2478	73.8597	78.2909	83.0635	74.5365	72.6434	73.2227	68.7409	73.8079	79.3385	80.9535	79.6863	70.2923	74.9737	77.6392	79.1621	75.7306	78.6772	77.4701	88.9864	80.7575	75.9642	78.1969	81.6092	77.6519	77.8901	77.1742	74.2241	75.5912	74.3079	78.2616	77.1627	75.0174	75.9546	81.0799	79.9574	112.832	75.7302	80.0522	75.7841
74.7172	74.1318	78.7228	83.5804	74.691	72.6704	73.3281	68.9661	73.8188	79.3648	81.0018	80.0851	70.368	75.4355	78.1588	79.3454	76.026	78.6798	77.5866	89.0097	80.7738	76.0301	78.2091	82.0321	77.68	78.6048	77.2088	74.3339	75.6445	74.3642	78.4863	77.1779	75.0749	76.1319	81.527	80.042	113.369	75.8344	80.2521	75.9205
74.7747	74.7665	78.7501	84.0381	74.7005	72.7751	73.3661	69.2249	73.9774	79.4439	81.0212	80.1963	70.5786	75.5595	78.2075	79.4722	76.1734	79.0924	77.7437	89.0138	80.8499	76.3773	78.3831	82.2156	77.6828	78.6183	77.5869	74.3964	75.6475	74.5103	78.5102	77.2176	75.2154	76.3471	82.1808	80.0615	113.551	76.2084	80.3176	75.9777
74.8884	74.7965	78.8459	84.3968	74.9459	73.2147	73.5918	69.2671	74.0563	79.4541	81.0642	80.3569	70.5864	75.6297	78.2345	79.515	76.2011	79.3538	77.9309	89.0244	81.0432	76.3971	78.4646	82.2911	77.8481	78.8856	77.83	74.4584	75.8571	74.5775	78.6102	77.3179	75.3855	76.3964	82.3255	80.1081	113.569	76.2286	80.5559	76.1613
74.9132	75.614	79.29	84.9994	75.1454	73.5892	73.7751	69.6903	74.2337	79.4629	81.0867	80.4615	70.5876	75.6902	78.3657	79.5275	76.2947	79.529	77.9423	89.1426	81.0762	76.4047	78.4688	83.2618	77.8712	79.1314	77.9114	74.5349	75.9275	74.5849	78.6937	77.3297	75.3916	76.4193	82.3572	80.1377	113.736	76.6225	80.5862	76.177
75.1064	75.9831	80.0963	85.0846	75.2315	73.8313	73.86	69.7088	74.5136	79.5306	81.2296	80.5503	70.6016	75.8247	78.3679	79.6804	76.5596	79.5606	77.952	89.162	81.1509	76.8066	78.4903	83.4374	77.9916	79.396	77.9529	74.8067	76.038	74.6015	78.7379	77.354	75.7405	76.4984	82.3677	80.2736	114.309	76.6595	80.8972	76.2319
75.6301	76.2162	80.174	85.0867	75.263	73.9045	74.0142	69.8942	74.5366	79.5931	81.6417	80.6252	70.6289	75.8697	78.589	79.8022	76.5648	79.839	77.9879	89.2062	81.3491	76.8146	78.6086	83.5861	78.1051	79.5158	77.9997	74.8764	76.1902	74.6439	78.8673	77.4146	75.7501	76.6581	82.4119	80.2947	114.407	76.7297	81.1802	76.2887
75.6811	76.646	80.257	85.1766	75.2699	73.9783	74.0242	69.9211	74.5631	79.8357	81.7273	80.6679	70.6463	75.9559	78.6637	79.8227	76.8876	79.8453	77.9893	89.2554	81.577	77.432	78.6601	83.61	78.1625	79.6014	78.1794	74.8822	76.379	74.6505	78.8772	77.4859	75.8885	76.6833	82.7891	80.4046	114.438	76.7881	81.3549	76.3269
75.7855	76.6821	80.3846	85.3213	75.4349	74.23	74.0337	70.2422	74.7129	79.8912	81.7957	80.7256	70.6688	76.0261	78.9318	79.9746	77.0847	79.8768	78.0838	89.2682	81.6928	77.6086	78.6639	83.7855	78.8407	79.6312	78.2953	75.0438	76.5127	74.8198	78.8951	77.5439	76.0568	76.7264	82.7976	80.4293	114.849	77.0284	81.4648	76.3474
75.7913	76.9143	80.4169	85.5512	75.4409	74.2315	74.0368	70.2996	74.7192	79.931	81.8075	80.7436	70.8299	76.0501	78.9345	79.9958	77.1709	80.0896	78.3301	89.3361	81.7087	77.6723	78.6897	84.2803	79.0322	79.6459	78.3553	75.2838	76.5754	74.9184	78.9283	77.656	76.0829	76.7274	82.9227	80.5054	114.865	77.0405	81.7588	76.3654
76.1308	77.1445	80.4661	85.6807	75.557	74.2619	74.1428	70.4311	74.793	79.9466	81.9916	80.8163	70.8396	76.1882	79.2762	80.1546	77.3325	80.1047	78.4413	89.3366	81.759	77.6777	78.7314	84.5024	79.039	79.9248	78.3735	75.3438	76.7567	74.9291	78.9557	77.8303	76.1962	76.8151	82.9847	80.6333	114.924	77.1049	81.8326	76.5142
76.2417	77.3558	80.5841	85.7851	75.6427	74.2752	74.3612	70.4531	74.8265	79.9728	82.0875	80.944	70.9117	76.2416	79.2858	80.2086	77.3684	80.1265	78.7893	89.3712	81.7898	77.7301	78.8061	84.5129	79.1696	80.02	78.4676	75.3878	76.8793	75.0384	79.0159	77.8585	76.3471	76.8335	83.1191	80.7074	115.076	77.1318	81.9395	76.5843
76.4236	77.3576	80.7346	85.7884	75.6456	74.4198	74.381	70.5185	74.8345	80.002	82.0934	81.0836	70.9344	76.2732	79.4468	80.242	77.8941	80.1463	78.9076	89.4515	81.8229	77.8952	78.885	84.6413	79.227	80.1318	78.547	75.5051	76.8929	75.1925	79.0534	78.0035	76.3958	76.9775	83.1449	80.7153	115.299	77.1752	82.1177	76.6212
76.4859	78.1764	81.304	85.8651	75.7204	74.4398	74.4776	70.6091	74.9753	80.0597	82.1409	81.0996	70.9581	76.3043	79.5884	80.5713	78.0541	80.2428	78.9187	89.4802	81.8664	78.0244	78.8974	84.6635	79.2358	80.2946	78.6764	75.5589	77.0099	75.2882	79.1	78.0096	76.48	76.9972	83.526	80.7859	115.513	77.192	82.1237	76.7402
76.6575	78.2147	81.4874	85.9654	75.7281	74.5433	74.5198	70.6566	75.0013	80.1527	82.2589	81.3275	71.0137	76.3177	79.5998	80.5923	78.0567	80.276	79.0272	89.5703	81.9728	78.1274	78.9689	84.7458	79.3128	80.3301	79.0985	75.5702	77.0674	75.3748	79.1634	78.1049	76.5	77.1003	83.7743	80.8126	115.624	77.3048	82.1767	76.8131
76.8631	78.3444	81.5023	86.2304	75.7485	74.6879	74.6103	71.1088	75.0831	80.1824	82.3281	81.335	71.0951	76.3571	79.644	80.7049	78.0737	80.3368	79.0493	89.6075	82.0368	78.1714	79.0141	84.8409	79.4204	80.3956	79.124	75.7141	77.1075	75.3976	79.4438	78.1117	76.6459	77.1334	83.8396	80.8232	115.982	77.4176	82.1979	77.0694
76.8894	78.3782	81.5634	86.5832	75.7801	74.7415	74.752	71.14	75.3591	80.2605	82.4099	81.6263	71.1044	76.4092	79.7813	80.8016	78.2894	80.4521	79.056	89.6619	82.0384	78.1939	79.0146	85.0122	79.5413	80.4826	79.1246	75.8333	77.3014	75.4088	79.6775	78.3271	76.762	77.2205	84.1556	80.8987	115.996	77.4375	82.4554	77.1248
76.9188	78.452	81.6046	86.6063	75.8339	75.0711	74.7625	71.2582	75.3863	80.3395	82.4167	81.7381	71.1159	76.5386	79.8055	80.9214	78.3416	80.5154	79.0827	89.6757	82.0534	78.2035	79.0623	85.0321	79.5456	80.5024	79.4774	75.8833	77.4026	75.6978	79.6839	78.4825	76.7763	77.2385	84.2203	81.032	116.037	77.4466	82.4756	77.1668
76.9323	78.6871	81.9782	86.804	75.8676	75.0956	75.0065	71.3056	75.483	80.4089	82.436	81.7549	71.1232	76.643	79.8174	80.9524	78.4308	80.6677	79.1102	89.73	82.0942	78.5495	79.0697	85.1965	79.569	80.7253	79.5758	76.0358	77.7316	75.7039	79.7209	78.6968	76.7835	77.3201	84.2479	81.1803	116.228	77.7188	82.4776	77.1875
77.07	78.8122	82.0373	87.5756	75.9106	75.3702	75.1654	71.5771	75.5511	80.4457	82.4579	81.8136	71.1276	76.845	79.8631	81.0191	78.4456	80.7527	79.2955	89.7515	82.1282	78.6174	79.1598	85.2828	79.6759	80.7513	79.6746	76.0759	77.7823	75.7269	79.7222	78.7074	76.8189	77.3286	84.3136	81.2087	116.271	77.7481	82.5312	77.357
77.0725	78.9343	82.0766	87.5791	76.0128	75.3745	75.189	71.5819	75.7054	80.4702	82.4664	81.8969	71.1792	76.8762	79.8819	81.079	78.6333	80.8211	79.3032	89.7752	82.1567	78.7387	79.2061	85.2864	79.6791	80.7546	79.7588	76.0873	77.7967	75.7489	79.7537	78.7752	77.0065	77.3707	84.3348	81.2093	116.277	77.7482	82.534	77.3726
77.1277	78.9717	82.2056	87.85	76.0792	75.3791	75.3187	71.6353	75.824	80.531	82.5933	81.9393	71.1982	76.9712	79.9783	81.1339	78.7355	80.8646	79.3134	89.8485	82.1848	78.7642	79.3933	85.3505	79.68	80.8498	79.8473	76.1578	77.8079	75.7911	79.7548	78.825	77.1676	77.4076	84.3409	81.2794	116.496	77.7809	82.6443	77.651
77.4191	79.0291	82.4465	87.9424	76.1379	75.3872	75.3623	71.8621	75.8558	80.5941	82.6504	82.0425	71.2127	77.1066	80.0852	81.3907	78.9391	80.8741	79.3764	89.8576	82.1895	78.8486	79.4006	85.3667	79.7521	81.0489	79.8919	76.3074	77.8167	75.8248	79.8128	78.8822	77.1836	77.4595	84.3575	81.288	116.557	77.8573	82.8134	77.7172
77.4286	79.4516	82.4801	87.9829	76.2181	75.4058	75.4652	71.9426	75.8642	80.7418	82.657	82.0562	71.2305	77.1735	80.1063	81.4271	78.9531	81.0587	79.4219	89.9493	82.2852	78.8778	79.4587	85.6285	79.7633	81.0775	79.9612	76.4448	77.8764	75.8789	79.853	78.9719	77.2464	77.4845	84.3798	81.3376	116.562	77.8627	82.8816	77.9107
77.4772	79.4728	82.527	88.0517	76.2306	75.5035	75.4991	71.9802	75.9552	80.7597	82.9253	82.1064	71.3959	77.2099	80.3662	81.4859	78.9545	81.0748	79.532	90.0141	82.2968	78.9543	79.4645	85.6975	79.9153	81.0954	79.974	76.4839	77.9576	75.9184	79.974	78.9781	77.3204	77.5499	84.408	81.3446	116.601	77.8927	83.2143	78.1286
78.0227	79.7057	82.5694	88.1358	76.2443	75.5283	75.6877	72.1956	76.0536	80.8621	82.9469	82.2014	71.4323	77.3123	80.4224	81.5485	78.9789	81.1084	79.5951	90.0321	82.5132	78.956	79.4793	85.6988	80.0067	81.3265	80.1534	76.5901	78.0308	75.931	80.0297	79.2401	77.3442	77.7645	84.4791	81.4323	116.648	77.9115	83.2647	78.1701
78.0769	79.7591	82.7538	88.1552	76.2564	75.5462	75.6996	72.4591	76.0783	81.0523	83.0333	82.2091	71.5974	77.346	80.4252	81.6514	79.214	81.1476	79.6143	90.1227	82.5591	79.0256	79.5232	85.7475	80.0678	81.4317	80.1762	76.6216	78.0618	75.9637	80.0812	79.2475	77.3461	77.7785	84.5915	81.4423	116.695	77.9783	83.3651	78.204
78.3811	79.7869	82.846	88.3342	76.3455	75.6372	75.7183	72.5889	76.0834	81.0808	83.0574	82.3027	71.6342	77.425	80.6409	81.7504	79.4283	81.1492	79.6267	90.1528	82.6374	79.0311	79.6085	85.8127	80.0754	81.5502	80.3869	76.6241	78.3001	75.9883	80.094	79.4339	77.3772	77.8719	84.607	81.5214	116.784	78.1364	83.4403	78.2535
78.6036	80.0646	82.8701	88.516	76.3629	75.6948	75.719	72.6559	76.0851	81.1217	83.085	82.3099	71.6591	77.6306	80.6431	81.7988	79.4994	81.2024	79.6628	90.1822	82.6444	79.098	79.7485	85.8268	80.2026	81.5798	80.5734	76.803	78.3946	76.0529	80.1907	79.4961	77.4	78.0465	84.8386	81.5284	116.959	78.183	83.4473	78.2924
79.1274	80.3319	82.9923	88.7667	76.3696	75.7668	75.7734	72.6637	76.157	81.1978	83.1031	82.3563	71.6772	77.6798	80.6807	82.1651	79.5065	81.2555	79.6682	90.2351	82.6745	79.105	79.7977	85.9405	80.2571	81.6514	80.7053	76.8962	78.5335	76.0568	80.246	79.5684	77.4035	78.0781	84.9056	81.5297	117.219	78.2112	83.5935	78.3263
79.2264	80.377	83.1091	88.7702	76.3828	75.7696	75.8478	72.8814	76.1782	81.2073	83.1454	82.3584	71.693	77.6869	80.6963	82.1792	79.5398	81.2872	79.7176	90.2519	82.6777	79.1565	79.8049	85.957	80.2859	81.7096	80.8061	77.089	78.6011	76.0874	80.2534	79.6155	77.4812	78.0978	85.1129	81.544	117.401	78.2315	83.623	78.3634
79.2663	80.4174	83.151	88.8444	76.4216	75.9973	75.9198	72.9577	76.2155	81.2092	83.1471	82.4115	71.7004	77.7239	80.7015	82.3325	79.5495	81.351	79.7456	90.2856	82.7213	79.1726	79.9432	85.9921	80.2914	81.7471	80.8697	77.1495	78.8801	76.1634	80.2879	79.7897	77.4984	78.2924	85.1565	81.5576	117.699	78.319	83.7194	78.3723
79.3676	80.5185	83.2467	88.8747	76.4386	76.0182	75.9354	73.0463	76.2158	81.292	83.2056	82.4185	71.7788	77.8191	80.7821	82.3953	79.591	81.3659	79.7474	90.2889	82.7371	79.2574	79.9919	86.0143	80.4082	82.0128	81.016	77.2068	78.9899	76.2079	80.3072	79.8014	77.5295	78.3314	85.2893	81.5579	117.76	78.3792	83.7271	78.4998
79.4075	80.6553	83.2513	88.906	76.5333	76.0623	75.9949	73.0822	76.2384	81.2966	83.2185	82.5393	71.8582	77.8575	80.8636	82.4116	79.6589	81.4811	79.7698	90.3056	82.7418	79.3465	80.0233	86.0656	80.489	82.071	81.0821	77.2424	79.009	76.4058	80.3302	80.1985	77.5876	78.5185	85.3138	81.606	117.928	78.4638	83.7962	78.6456
79.5723	80.7389	83.2812	89.0285	76.6475	76.0644	76.0345	73.255	76.2386	81.3634	83.2792	82.5458	71.9162	77.9162	80.8916	82.4142	79.6815	81.5128	79.8291	90.3319	82.7533	79.3988	80.067	86.0882	80.5018	82.0791	81.0938	77.3366	79.0676	76.4092	80.3555	80.356	77.5913	78.7208	85.3312	81.6308	117.992	78.4773	83.7997	78.6846
79.5761	80.741	83.5438	89.1062	76.8155	76.0937	76.0902	73.361	76.2534	81.3676	83.2912	82.5699	71.9572	78.004	80.9937	82.6289	79.7239	81.5917	79.8446	90.3328	82.7748	79.5966	80.138	86.0931	80.5611	82.1004	81.1265	77.3461	79.208	76.6137	80.4444	80.3636	77.5932	78.8473	85.3542	81.6491	118.081	78.4859	83.8129	78.7936
79.7006	80.7574	83.7537	89.1296	76.8402	76.0999	76.1317	73.5611	76.2932	81.3945	83.3075	82.6216	71.9734	78.0126	81.0605	82.6619	79.7719	81.6263	79.8599	90.3358	82.7805	79.5968	80.1469	86.1218	80.5809	82.1799	81.1835	77.3605	79.275	76.6446	80.4462	80.3772	77.6268	79.0319	85.4163	81.7072	118.145	78.5265	83.9205	78.7964
79.7161	80.8507	83.783	89.1889	76.8426	76.1235	76.1318	73.7135	76.3744	81.449	83.378	82.7781	71.9778	78.0243	81.0607	82.8189	79.8085	81.7101	79.9044	90.3728	82.8051	79.6076	80.1686	86.305	80.6419	82.2044	81.1895	77.3976	79.5062	76.6828	80.4655	80.3824	77.6355	79.1134	85.4217	81.7081	118.17	78.7463	83.932	78.8195
79.765	80.8612	83.7924	89.2835	76.9647	76.1357	76.1575	73.7164	76.539	81.545	83.4116	82.8395	72.0003	78.0279	81.0955	82.9067	79.8162	81.7115	79.965	90.4717	82.8355	79.6224	80.3575	86.3178	80.8261	82.2175	81.2612	77.4339	79.547	76.7658	80.481	80.4494	77.6704	79.1246	85.4713	81.7601	118.184	78.7754	83.9958	78.8824
79.7736	80.874	83.9452	89.3056	77.014	76.2072	76.1628	73.8247	76.5507	81.5651	83.5215	82.8429	72.0265	78.0581	81.1699	82.9233	79.8748	81.7804	79.9998	90.6127	82.8471	79.6537	80.5475	86.3392	80.8426	82.2503	81.2961	77.5012	79.5993	76.7859	80.523	80.5692	77.6803	79.2446	85.5206	81.7877	118.233	78.7902	83.9986	78.8872
80.1305	80.9001	84.0549	89.3641	77.1292	76.3875	76.2023	73.8384	76.5847	81.5741	83.5415	82.9385	72.0588	78.1144	81.1782	82.9264	79.8802	81.7826	80.0114	90.6791	82.869	79.6993	80.5982	86.3558	80.8795	82.2525	81.3039	77.5807	79.6311	76.8095	80.6618	80.6079	77.6923	79.2754	85.6098	81.7996	118.31	78.8794	84.0028	78.9109
80.2374	80.9002	84.0885	89.4531	77.1405	76.4376	76.2585	73.8483	76.6187	81.5847	83.6563	82.9491	72.1092	78.128	81.182	83.0631	79.9929	81.8245	80.0849	90.6918	82.8728	79.7115	80.606	86.4451	80.8876	82.2922	81.3291	77.6192	79.6342	76.8188	80.6674	80.6119	77.729	79.2832	85.6274	81.8253	118.524	78.9812	84.0368	78.9338
80.2376	80.9325	84.2252	89.5556	77.265	76.5362	76.3029	73.8551	76.6198	81.6344	83.6961	83.0183	72.1338	78.1933	81.2217	83.0819	80.0719	81.8382	80.1824	90.713	82.9491	79.7237	80.7041	86.4465	81.0781	82.2923	81.3385	77.6411	79.6666	76.8415	80.7194	80.6596	77.7308	79.3677	85.694	81.8295	118.631	78.9945	84.0597	78.9413
80.369	80.9587	84.3042	89.5705	77.2689	76.5403	76.3515	73.8895	76.658	81.6567	83.7779	83.0287	72.1792	78.2692	81.2298	83.0949	80.1371	81.8803	80.2438	90.7213	82.9632	79.7928	80.8262	86.4883	81.1339	82.3034	81.4127	77.7363	79.7522	76.8555	80.7423	80.6761	77.7325	79.3749	85.7018	81.8492	118.662	79.0437	84.1491	78.9536
80.3709	81.0042	84.4089	89.6035	77.2813	76.5571	76.3778	73.9214	76.6989	81.6853	83.7799	83.0755	72.2309	78.3409	81.2422	83.1464	80.1796	81.8981	80.251	90.7825	83.0347	79.9615	80.8273	86.5273	81.3035	82.3394	81.5011	77.7506	79.9009	76.9189	80.755	80.7031	77.7374	79.4187	85.7683	81.9459	119.039	79.1328	84.2387	78.9866
80.4047	81.0899	84.457	89.6297	77.2983	76.5707	76.3979	74.0063	76.7927	81.705	83.784	83.1848	72.4448	78.3866	81.2436	83.1544	80.2059	81.9337	80.2595	90.7847	83.0608	80.0334	80.8311	86.5509	81.3351	82.3519	81.5022	77.8373	79.9937	76.9198	80.8173	80.72	77.7613	79.4465	85.7808	81.9543	119.11	79.1602	84.2474	79.0619
80.4074	81.1234	84.5918	89.6444	77.3011	76.6337	76.599	74.0126	76.7927	81.7272	83.8054	83.2209	72.4956	78.3944	81.2842	83.2006	80.3676	81.9803	80.2605	90.7954	83.0719	80.0766	80.902	86.6243	81.3407	82.3551	81.7331	77.8725	80.0451	76.9733	80.832	80.8157	77.7802	79.481	85.8723	81.986	119.405	79.2473	84.2562	79.0727
80.5078	81.1282	84.6477	89.6941	77.3209	76.6509	76.6401	74.0438	76.803	81.73	83.9951	83.2241	72.4972	78.4828	81.3112	83.2838	80.3795	81.9922	80.265	90.7966	83.1002	80.1164	80.9197	86.6899	81.3787	82.3786	81.7423	77.9102	80.0814	77.0096	80.9118	80.8377	77.8119	79.5131	85.916	81.9955	119.425	79.2977	84.2846	79.2272
80.5887	81.1633	84.6683	89.7414	77.3518	76.6793	76.6796	74.0535	76.9624	81.7744	84.013	83.2559	72.505	78.6064	81.3184	83.4116	80.3945	82.0696	80.3101	90.8277	83.113	80.124	80.9647	86.7614	81.5652	82.4636	81.7454	77.9112	80.28	77.0161	80.9384	80.8416	77.824	79.6688	85.9828	82.0799	119.519	79.3079	84.3057	79.2562
80.6716	81.2587	84.6976	89.78	77.3903	76.6845	76.6947	74.1063	76.9735	81.7817	84.0164	83.3978	72.5592	78.62	81.3928	83.4281	80.4263	82.1441	80.3312	90.843	83.1218	80.2292	80.9927	86.7982	81.593	82.5008	81.7803	77.9153	80.3424	77.0612	80.9493	80.8486	77.8379	79.7257	85.9938	82.1088	119.65	79.3139	84.3125	79.3274
80.689	81.384	84.7637	89.8297	77.4007	76.7321	76.7077	74.1534	77.0464	81.8111	84.0346	83.4072	72.5965	78.7163	81.4061	83.5458	80.4309	82.2281	80.3324	90.8588	83.1263	80.2367	81.0182	86.8564	81.629	82.5256	81.807	77.9223	80.3937	77.1704	81.0264	80.8494	77.873	79.7743	85.9965	82.1998	119.722	79.3581	84.3785	79.3278
80.6961	81.5016	84.7647	89.8739	77.5035	76.7333	76.7888	74.2402	77.0642	81.8217	84.0349	83.5163	72.6082	78.7742	81.4084	83.672	80.5243	82.23	80.3386	90.8826	83.1594	80.2369	81.0328	86.8631	81.7412	82.5483	81.9206	78.0611	80.4007	77.255	81.0822	80.9058	78.0276	79.7866	86.1113	82.2037	119.74	79.4637	84.449	79.4239
80.8149	81.6274	84.7922	89.8886	77.5062	76.7769	76.8514	74.3755	77.0939	81.8418	84.17	83.5233	72.6342	78.8946	81.4234	83.7389	80.591	82.2696	80.3706	90.9409	83.1648	80.3342	81.1798	86.8829	81.762	82.5636	81.9864	78.0933	80.4179	77.271	81.0886	80.9497	78.106	79.9003	86.1853	82.2406	119.793	79.4794	84.4919	79.4256
80.9196	81.6306	84.7996	89.8909	77.5226	76.8247	77.0049	74.5121	77.1674	81.9271	84.2094	83.537	72.6858	78.9918	81.4272	83.7475	80.6308	82.3173	80.3761	91.0696	83.1713	80.3506	81.4596	86.9032	81.7727	82.58	82.1237	78.1511	80.4225	77.2974	81.1227	80.9675	78.1217	79.9087	86.2794	82.2557	119.927	79.5004	84.5354	79.4452
80.9936	81.6406	84.8414	89.8972	77.584	76.8552	77.0049	74.6867	77.3367	82.0674	84.2388	83.5525	72.6909	78.9954	81.4298	83.7815	80.6588	82.3732	80.3858	91.1043	83.1726	80.6247	81.4801	86.9325	81.7842	82.6389	82.1823	78.1833	80.4332	77.319	81.1267	80.9696	78.1223	80.0055	86.4436	82.2771	119.954	79.5085	84.581	79.4724
81.0185	81.6544	84.8572	89.9224	77.6608	76.9082	77.0339	74.7131	77.3401	82.0757	84.2496	83.5918	72.6942	79.0005	81.4624	83.8616	80.7233	82.4411	80.4132	91.1411	83.1789	80.6521	81.4879	86.9431	81.835	82.8044	82.2368	78.2302	80.4571	77.3858	81.1591	81.0242	78.1263	80.0122	86.4462	82.2882	120.056	79.5131	84.5816	79.5122
81.042	81.6908	84.8962	89.9295	77.7773	76.9796	77.0347	74.7393	77.3619	82.118	84.2514	83.5977	72.7067	79.0318	81.4719	83.8619	80.7327	82.4868	80.4705	91.1697	83.1868	80.6636	81.5024	86.974	81.838	82.8603	82.2941	78.2775	80.463	77.3991	81.242	81.0549	78.1962	80.049	86.4626	82.3455	120.123	79.5175	84.5948	79.5206
81.0749	81.7128	84.9045	89.9864	77.8774	76.982	77.224	74.8382	77.4137	82.1295	84.2917	83.6184	72.7071	79.0664	81.5182	83.9391	80.7495	82.508	80.476	91.1713	83.2895	80.6744	81.5538	87.0359	81.8678	82.9442	82.34	78.2956	80.4911	77.4138	81.2735	81.0711	78.2946	80.0766	86.4917	82.3747	120.261	79.5219	84.6452	79.5378
81.1891	81.7794	84.9591	90.0127	77.937	77.1072	77.2584	74.8762	77.4831	82.1531	84.4227	83.7028	72.7099	79.0745	81.5212	83.997	80.7561	82.5402	80.4907	91.1755	83.3025	80.7397	81.658	87.0578	81.8878	82.9715	82.4476	78.3257	80.6504	77.5181	81.3134	81.0815	78.3244	80.1875	86.6048	82.3778	120.273	79.5457	84.6562	79.5672
81.2936	81.7892	84.9607	90.1336	77.9946	77.1602	77.3131	74.9274	77.4847	82.1759	84.4695	83.7125	72.7106	79.0896	81.5212	84.0206	80.7848	82.55	80.513	91.338	83.3229	80.744	81.6929	87.0593	81.892	83.0633	82.4478	78.332	80.6868	77.549	81.3413	81.1148	78.5205	80.2363	86.6064	82.4101	120.296	79.5466	84.6651	79.5823
81.2941	81.8044	85.0654	90.2753	78.0507	77.1787	77.3872	74.9465	77.5065	82.2082	84.5032	83.7186	72.7325	79.127	81.5524	84.1151	80.8344	82.5586	80.5419	91.3561	83.3305	80.7474	81.7015	87.0651	81.8956	83.0863	82.4574	78.3439	80.7112	77.5713	81.3413	81.1271	78.5524	80.2881	86.7941	82.4246	120.401	79.5496	84.6691	79.6097
81.4085	81.8552	85.1158	90.2824	78.0842	77.1825	77.4053	75.0238	77.5163	82.2084	84.6121	83.7286	72.7559	79.1398	81.5553	84.1607	80.8659	82.6592	80.5473	91.3574	83.3371	80.7966	81.7256	87.0722	81.9537	83.1308	82.5511	78.3489	80.732	77.5739	81.3433	81.1664	78.554	80.3528	86.8024	82.4292	120.417	79.5509	84.7116	79.6292
81.4101	81.859	85.1447	90.3091	78.1006	77.2165	77.4555	75.0269	77.5929	82.2643	84.6801	83.7395	72.7562	79.1433	81.5649	84.387	80.9005	82.6795	80.5798	91.3934	83.3854	80.8225	81.7921	87.0739	81.9762	83.1561	82.6979	78.362	80.8212	77.5742	81.3478	81.1748	78.6146	80.4136	86.8201	82.5217	120.42	79.5529	84.78	79.6306
81.4439	81.8814	85.2139	90.3583	78.1139	77.2233	77.4561	75.07	77.6001	82.3025	84.7059	83.7578	72.8249	79.1787	81.6533	84.4161	80.9006	82.7097	80.6247	91.3994	83.4176	80.8476	81.8354	87.0937	82.0032	83.2116	82.746	78.365	80.8648	77.5778	81.3626	81.1836	78.7373	80.4212	86.8649	82.5868	120.519	79.6024	84.7996	79.6457
81.5071	81.9162	85.2374	90.4428	78.1575	77.3071	77.4697	75.1089	77.6113	82.3276	84.7541	83.7709	72.8406	79.1849	81.658	84.5008	80.9362	82.743	80.6336	91.4322	83.436	80.899	81.8398	87.1223	82.0324	83.2969	82.8939	78.3973	80.8768	77.5855	81.3688	81.1944	78.7726	80.4404	86.892	82.6081	120.9	79.6087	84.8432	79.6491
81.5147	81.9214	85.2455	90.4499	78.16	77.324	77.4776	75.1793	77.6446	82.4124	84.7692	83.7784	72.9273	79.2291	81.6675	84.5245	80.9584	82.7887	80.6445	91.4346	83.4384	80.9144	81.8495	87.179	82.1116	83.3025	82.9437	78.437	81.1089	77.5867	81.3917	81.2273	78.84	80.4445	86.9144	82.6142	120.95	79.6288	84.8584	79.6682
81.519	81.9643	85.248	90.456	78.1881	77.3469	77.4993	75.2008	77.674	82.4689	84.8029	83.7803	72.9304	79.2996	81.6959	84.5472	80.9702	82.8049	80.6657	91.4596	83.4551	80.9821	81.9394	87.2601	82.1774	83.3149	82.9646	78.4716	81.1181	77.621	81.4351	81.242	78.8445	80.6179	86.9487	82.6355	121.204	79.6315	84.8642	79.6754
81.5394	81.9659	85.2619	90.4724	78.2521	77.378	77.5436	75.2194	77.6836	82.4907	84.8187	83.7861	72.9755	79.4073	81.7056	84.5777	80.9843	82.8405	80.6792	91.4608	83.466	81.0035	81.9416	87.3088	82.2051	83.3252	82.9673	78.5024	81.126	77.6211	81.5949	81.2422	78.8766	80.6433	87.0424	82.6797	121.22	79.6363	84.9502	79.7533
81.5587	81.9716	85.2802	90.4854	78.2737	77.3989	77.5635	75.2701	77.692	82.5521	84.9326	83.809	72.9934	79.432	81.7372	84.6604	81.0687	82.8748	80.6799	91.4811	83.4821	81.0238	81.9422	87.313	82.2146	83.381	83.0906	78.5252	81.139	77.6331	81.6332	81.258	78.8998	80.716	87.0624	82.6955	121.574	79.6553	84.9875	79.7816
81.569	82.0092	85.3001	90.5051	78.2871	77.4526	77.6009	75.2918	77.7007	82.555	84.943	83.8204	73.0141	79.458	81.7422	84.7632	81.0909	82.883	80.6826	91.4844	83.5634	81.0361	82.0038	87.4328	82.2637	83.3873	83.1189	78.5354	81.1721	77.6469	81.6702	81.2588	79.036	80.766	87.1044	82.6959	121.596	79.6646	85.0057	79.8322
81.6033	82.1212	85.3354	90.524	78.3063	77.4962	77.6937	75.3025	77.7671	82.5627	84.9663	83.8422	73.0601	79.4994	81.7492	84.7857	81.1248	82.9131	80.7268	91.5056	83.5683	81.1319	82.0577	87.4573	82.2786	83.4215	83.1273	78.5652	81.2386	77.673	81.7828	81.2666	79.0422	80.7789	87.115	82.716	121.723	79.6716	85.0166	79.8464
81.6161	82.1303	85.3508	90.5979	78.3184	77.4992	77.7326	75.3845	77.7687	82.5769	85.0651	83.8554	73.0643	79.5214	81.778	84.7865	81.2026	82.9296	80.7709	91.5174	83.5918	81.1356	82.0714	87.4617	82.4571	83.4274	83.1363	78.5657	81.283	77.713	81.8268	81.2772	79.0579	81.0174	87.153	82.7737	122.029	79.6736	85.028	79.8558
81.636	82.2086	85.3591	90.6356	78.3274	77.5335	77.7627	75.3929	77.7813	82.5845	85.0766	83.8798	73.0722	79.5409	81.785	84.8142	81.2111	82.9732	80.7868	91.5259	83.5995	81.1807	82.0977	87.5443	82.5099	83.4297	83.2034	78.5666	81.3081	77.7191	81.8294	81.2995	79.0975	81.0496	87.1538	82.8164	122.148	79.7386	85.0521	79.8941
81.6964	82.2298	85.3942	90.6713	78.337	77.5346	77.8453	75.4611	77.8298	82.5885	85.0996	83.9289	73.0729	79.5555	81.7917	85.0228	81.234	82.9737	80.7974	91.5459	83.6189	81.23	82.1358	87.59	82.578	83.4864	83.3084	78.6328	81.3126	77.7238	81.8434	81.344	79.2069	81.0645	87.1869	82.817	122.276	79.7769	85.1139	79.9428
81.7451	82.3432	85.4482	90.7037	78.3457	77.5364	77.8939	75.5156	77.8464	82.6031	85.1108	83.9354	73.0775	79.5931	81.8765	85.0344	81.2382	82.9784	80.8415	91.5491	83.63	81.2507	82.136	87.6526	82.6326	83.5639	83.365	78.6438	81.3325	77.7641	81.9715	81.3647	79.2249	81.0908	87.2595	82.8216	122.488	79.7931	85.1337	79.9894
81.8083	82.3747	85.4493	90.7135	78.3559	77.544	77.8962	75.7501	77.8533	82.6431	85.1923	84.0093	73.1203	79.6303	81.8869	85.0684	81.2476	83.0064	80.8911	91.5962	83.6462	81.3843	82.2277	87.7439	82.661	83.5894	83.3852	78.7326	81.3389	77.7935	82.0113	81.3656	79.2597	81.1636	87.2853	82.8717	122.579	79.8064	85.1495	80.0039
81.8536	82.3775	85.4499	90.717	78.3571	77.5694	77.922	75.7621	77.8596	82.6554	85.1945	84.0767	73.1442	79.6437	81.9006	85.137	81.2872	83.0201	80.8945	91.6006	83.649	81.4658	82.367	87.7469	82.6983	83.6112	83.458	78.738	81.4366	77.808	82.0142	81.3911	79.3138	81.1773	87.2858	82.8747	122.584	79.8167	85.1541	80.0225
81.9001	82.4457	85.4768	90.7297	78.3701	77.6537	78.0077	75.8039	77.8642	82.6563	85.2449	84.0786	73.1532	79.6486	81.9754	85.1475	81.3484	83.0594	80.906	91.6059	83.6591	81.4707	82.4414	87.7577	82.7565	83.6646	83.4587	78.8136	81.4563	77.8153	82.0856	81.4347	79.3709	81.2059	87.29	82.9226	122.736	79.8239	85.1982	80.0245
81.9205	82.4556	85.5207	90.795	78.3858	77.7386	78.0102	75.892	77.8836	82.6722	85.2716	84.1287	73.1555	79.7173	81.9896	85.194	81.4099	83.0906	80.909	91.6171	83.6684	81.4751	82.4917	87.8178	82.7666	83.685	83.5198	78.8305	81.4822	77.9091	82.0993	81.4721	79.3945	81.2113	87.2974	82.93	122.754	79.8348	85.2032	80.0563
81.9707	82.4578	85.5267	90.9497	78.3879	77.7979	78.084	75.918	77.8944	82.6831	85.3129	84.1332	73.1776	79.7236	82.028	85.2152	81.4168	83.0951	80.9943	91.6374	83.6935	81.4751	82.5949	87.8311	82.8464	83.7101	83.5515	78.8307	81.4859	77.9654	82.1393	81.5087	79.404	81.2717	87.2994	82.947	122.806	79.8811	85.2353	80.0609
82.0156	82.4603	85.5505	90.966	78.4229	77.8089	78.0879	75.9216	77.9009	82.7016	85.3243	84.1752	73.2531	79.7278	82.1484	85.2179	81.4452	83.1395	81.0089	91.652	83.6978	81.4788	82.6859	87.8522	82.8523	83.7219	83.5785	78.8451	81.5433	77.9669	82.1562	81.5228	79.4553	81.3974	87.3107	82.9685	123.133	79.8842	85.2776	80.0858
82.0332	82.5122	85.5928	91.0014	78.4306	77.8689	78.1242	75.9408	77.9441	82.7031	85.3715	84.1779	73.2675	79.8287	82.2268	85.2512	81.4796	83.1412	81.0157	91.679	83.7178	81.4926	82.7072	87.8881	82.8533	83.7444	83.6019	78.855	81.6624	78.0017	82.2232	81.5614	79.4737	81.4274	87.3692	82.9983	123.169	79.8931	85.2937	80.1096
82.0619	82.5316	85.6108	91.0395	78.4902	77.8858	78.1424	75.9584	77.9625	82.7073	85.4073	84.1882	73.2714	79.8393	82.246	85.2803	81.5295	83.1551	81.0399	91.7135	83.7221	81.5419	82.7151	87.8924	82.8581	83.7465	83.6167	78.9207	81.6762	78.0154	82.2983	81.6056	79.4966	81.5191	87.4186	83.0166	123.267	79.9026	85.372	80.1392
82.1238	82.5554	85.6203	91.0615	78.4941	77.8913	78.163	76.005	77.9771	82.7175	85.426	84.197	73.3239	79.8653	82.2597	85.2927	81.6357	83.206	81.0738	91.7485	83.7306	81.5528	82.8001	87.8953	82.8717	83.7625	83.6338	78.9244	81.7095	78.0726	82.3012	81.6271	79.5273	81.6542	87.4694	83.0172	123.28	79.9095	85.424	80.2787
82.13	82.5759	85.6697	91.0682	78.5271	77.9025	78.2415	76.0064	78.0196	82.7181	85.4261	84.2189	73.3392	79.927	82.3166	85.3419	81.6439	83.2499	81.0817	91.7862	83.743	81.5915	82.8082	87.9068	82.92	83.7674	83.674	78.9308	81.8647	78.1718	82.3145	81.6324	79.5338	81.6601	87.5844	83.023	123.434	79.9324	85.523	80.3056
82.2802	82.5951	85.6815	91.1206	78.5535	77.9087	78.2438	76.0354	78.0204	82.7496	85.4277	84.2221	73.3558	79.9596	82.3265	85.3787	81.7001	83.2609	81.0882	91.7898	83.7511	81.6088	82.8461	87.9106	82.9857	83.8261	83.7689	78.9501	81.9086	78.2641	82.3248	81.6504	79.5406	81.6677	87.6564	83.0496	123.718	80.0038	85.5666	80.4069
82.3725	82.5956	85.7055	91.136	78.5574	77.945	78.256	76.0906	78.0259	82.7503	85.4814	84.2547	73.4195	80.0022	82.3287	85.4112	81.7018	83.2648	81.1086	91.7976	83.8182	81.6588	82.9559	87.9361	82.9946	83.8421	83.7947	79.0836	81.9291	78.2723	82.4405	81.6854	79.5644	81.7493	87.6913	83.0883	123.836	80.0182	85.5715	80.4456
82.378	82.7075	85.7404	91.1469	78.5615	77.9649	78.2916	76.1879	78.0583	82.7512	85.4877	84.2554	73.4302	80.0125	82.3564	85.5083	81.7645	83.2945	81.1246	91.8148	83.9231	81.6588	83.0672	87.9783	83.0523	83.8629	83.8534	79.0909	81.9972	78.288	82.4541	81.7161	79.6319	81.7494	87.7274	83.096	123.893	80.0221	85.5796	80.4513
82.3908	82.7101	85.7466	91.1665	78.6169	77.9981	78.3549	76.2757	78.0728	82.7541	85.5023	84.2776	73.4412	80.0276	82.3621	85.5439	81.8045	83.3007	81.2095	91.8166	83.9886	81.672	83.1216	87.9895	83.0821	83.877	83.9069	79.1199	82.0049	78.3569	82.4567	81.7399	79.6441	81.7609	87.7332	83.103	123.9	80.0291	85.5921	80.4686
82.4168	82.8398	85.8373	91.1671	78.712	78.0079	78.3643	76.2896	78.0886	82.7627	85.5116	84.2827	73.4717	80.0346	82.38	85.5636	81.8075	83.3036	81.2335	91.8474	83.9987	81.7085	83.1867	87.9917	83.084	83.8906	83.9487	79.1233	82.0731	78.4367	82.4738	81.787	79.6535	81.7855	87.75	83.1423	123.945	80.0669	85.618	80.5141
82.4356	82.8571	85.9008	91.1973	78.7228	78.0258	78.3818	76.3276	78.0954	82.7754	85.5222	84.3101	73.5635	80.0696	82.4499	85.5851	81.8182	83.39	81.2561	91.9135	84.0162	81.7236	83.2757	88.0056	83.1306	83.9313	83.9585	79.1944	82.0937	78.4789	82.4756	81.7904	79.6937	81.8879	87.77	83.1779	124.088	80.1218	85.639	80.5301
82.4949	82.9428	85.9651	91.2274	78.7584	78.0432	78.3818	76.4838	78.1441	82.7837	85.5546	84.3367	73.6645	80.0751	82.4781	85.6091	81.8499	83.4437	81.2654	91.9278	84.0418	81.7564	83.3163	88.0231	83.139	83.9421	83.9593	79.2001	82.1236	78.4907	82.4805	81.8232	79.7027	82.0299	87.7823	83.2168	124.239	80.1227	85.6555	80.5322
82.4991	82.9586	85.9837	91.289	78.7768	78.0438	78.3998	76.5305	78.1516	82.8078	85.6149	84.3753	73.6837	80.1709	82.5363	85.6468	81.8571	83.5314	81.2964	91.9636	84.0604	81.763	83.3284	88.0438	83.1818	83.9449	83.9977	79.2565	82.2167	78.4973	82.4854	81.8339	79.7309	82.0346	87.7922	83.2468	124.448	80.1275	85.6628	80.5494
82.5056	83.009	85.9965	91.3375	78.7775	78.0459	78.4002	76.5751	78.1679	82.8094	85.6447	84.4051	73.7104	80.188	82.566	85.8256	81.8704	83.5675	81.353	91.9673	84.0748	81.8241	83.3695	88.0442	83.2067	84.034	84.0066	79.2664	82.2298	78.5086	82.5068	81.8534	79.7395	82.0426	87.884	83.2478	124.477	80.154	85.6742	80.5792
82.518	83.0213	86.0011	91.3525	78.7788	78.049	78.4036	76.6376	78.174	82.8164	85.6934	84.4061	73.7163	80.1918	82.5906	85.8317	81.8934	83.6223	81.3684	91.9843	84.1504	81.8532	83.3872	88.0605	83.2972	84.0655	84.0391	79.2802	82.2334	78.5828	82.5208	81.8639	79.7404	82.0474	87.8999	83.2513	124.645	80.2006	85.6905	80.5853
82.5315	83.0526	86.0864	91.3716	78.7816	78.0624	78.4244	76.6445	78.1931	82.8181	85.7247	84.462	73.7557	80.1961	82.5948	85.8604	81.8994	83.629	81.3756	91.987	84.1629	81.8555	83.388	88.1599	83.3305	84.0857	84.0634	79.3052	82.3703	78.6398	82.5359	81.8738	79.7574	82.1881	87.9059	83.2577	124.676	80.2109	85.6921	80.5916
82.537	83.0721	86.0997	91.3908	78.812	78.0941	78.4545	76.6745	78.2015	82.829	85.7281	84.464	73.8035	80.2217	82.6081	85.8718	81.9375	83.695	81.3756	92.0132	84.2176	81.9331	83.4444	88.1637	83.4757	84.0987	84.082	79.3329	82.4128	78.676	82.5491	81.9237	79.7648	82.2416	87.9174	83.2994	124.745	80.2116	85.7634	80.6041
82.6085	83.1006	86.2577	91.4172	78.8354	78.193	78.4689	76.6822	78.2189	82.8367	85.7328	84.5048	73.8377	80.2481	82.6621	85.947	81.9728	83.7065	81.3778	92.0214	84.2206	81.9364	83.4454	88.1846	83.5002	84.1161	84.1179	79.3546	82.4538	78.711	82.5655	81.952	79.7832	82.2524	88.0173	83.3348	124.769	80.2294	85.7827	80.6219
82.6757	83.1183	86.2601	91.4189	78.8906	78.1953	78.4819	76.6971	78.2319	82.8413	85.7582	84.5635	73.8542	80.2907	82.67	85.9581	81.9841	83.7373	81.3882	92.0456	84.24	81.9665	83.4517	88.2038	83.5387	84.1165	84.19	79.3573	82.506	78.7247	82.6782	81.9713	79.7875	82.2822	88.0273	83.3739	124.773	80.2665	85.7929	80.6717
82.7139	83.133	86.2753	91.4237	78.9717	78.2365	78.4823	76.7554	78.2376	82.8465	85.7989	84.5736	73.8592	80.3214	82.7078	85.9879	81.992	83.7505	81.4401	92.0853	84.2536	81.9918	83.4868	88.2262	83.7161	84.1267	84.2037	79.3576	82.5124	78.7272	82.7092	82.0063	79.7894	82.2864	88.0421	83.3834	124.804	80.2697	85.7973	80.7657
82.7216	83.1342	86.2932	91.4327	79.0003	78.2379	78.5335	76.8505	78.2723	82.8677	85.86	84.5745	73.8612	80.3367	82.7213	86.0575	82.0004	83.7822	81.4552	92.1873	84.2853	82.0126	83.5019	88.254	83.7984	84.1674	84.204	79.4275	82.6279	78.7395	82.7225	82.0076	79.8084	82.3294	88.0709	83.4162	124.928	80.286	85.8145	80.7742
82.7467	83.1616	86.3487	91.4439	79.0207	78.2489	78.5542	76.8643	78.3094	82.8734	85.8824	84.6894	73.8761	80.3539	82.7233	86.1001	82.0149	83.876	81.4774	92.1895	84.3047	82.0328	83.5145	88.3677	83.8815	84.2533	84.2364	79.4845	82.6511	78.8398	82.7379	82.0405	79.8359	82.3425	88.1296	83.433	125.15	80.2888	85.8496	80.8048
82.7476	83.1692	86.3615	91.4501	79.0541	78.2665	78.5666	76.9339	78.3124	82.881	85.8825	84.7157	73.9069	80.3729	82.7572	86.1338	82.0462	83.9242	81.5212	92.2137	84.3159	82.0682	83.555	88.3997	83.9309	84.2774	84.2476	79.5069	82.6554	78.8734	82.7658	82.0702	79.8413	82.3693	88.1736	83.477	125.194	80.2973	85.9025	80.8171
82.8078	83.305	86.4042	91.4559	79.0568	78.2714	78.6042	76.9452	78.3234	82.9036	85.9308	84.717	73.9201	80.3796	82.7576	86.1716	82.0483	83.9408	81.5233	92.2258	84.3638	82.0703	83.555	88.4102	83.9501	84.2797	84.2794	79.581	82.714	78.8749	82.8062	82.0795	79.8778	82.4805	88.1796	83.5115	125.328	80.3401	85.9686	80.8295
82.8129	83.3368	86.4301	91.515	79.0955	78.2759	78.6892	76.9468	78.325	82.9164	86.004	84.7245	73.9331	80.3921	82.8258	86.1751	82.0532	83.9472	81.5262	92.3012	84.4151	82.0732	83.5556	88.4337	83.965	84.2875	84.3208	79.5995	82.733	78.8765	82.8173	82.082	79.8811	82.5156	88.219	83.52	125.359	80.3468	86.0038	80.8489
82.8235	83.3506	86.4413	91.5167	79.0995	78.3082	78.7124	76.9482	78.3379	82.9198	86.0052	84.7361	73.9486	80.3978	82.838	86.1754	82.0746	83.969	81.5518	92.3104	84.4208	82.1632	83.5638	88.4583	84.0645	84.2973	84.3452	79.6311	82.8009	78.9347	82.8359	82.1177	79.9295	82.5165	88.4518	83.521	125.415	80.3873	86.0222	80.8757
82.8353	83.4017	86.5133	91.535	79.1359	78.3263	78.7136	76.9558	78.3406	82.9258	86.0347	84.7466	73.9511	80.4447	82.8549	86.1917	82.2339	83.9826	81.5529	92.3168	84.43	82.1892	83.6186	88.4988	84.0697	84.3557	84.3737	79.6475	82.8091	78.9378	82.8366	82.1252	79.9896	82.5326	88.4568	83.5457	125.505	80.3892	86.0257	80.9236
82.8703	83.4034	86.5159	91.5535	79.1521	78.3459	78.7322	76.9818	78.3639	82.9401	86.1051	84.8057	73.986	80.4512	82.9185	86.2878	82.2419	83.983	81.5808	92.3471	84.4331	82.239	83.6242	88.4996	84.0755	84.366	84.4969	79.6516	82.8118	78.9623	82.8559	82.1359	80.0306	82.5809	88.4576	83.5555	125.542	80.4109	86.0481	80.9457
82.8714	83.4359	86.6017	91.5617	79.1615	78.4041	78.7494	77.1948	78.3662	82.9552	86.1344	84.8297	73.9913	80.4562	82.9539	86.3138	82.2664	83.9863	81.6135	92.3501	84.4413	82.2494	83.6322	88.6319	84.1142	84.3696	84.5143	79.6684	82.8973	79.0861	82.8754	82.161	80.0376	82.6038	88.4596	83.5722	125.772	80.4381	86.1262	80.9574
82.8753	83.4371	86.6151	91.5937	79.1637	78.42	78.761	77.1984	78.3743	82.9602	86.1429	84.8346	74.0201	80.5004	82.9945	86.379	82.2712	83.9871	81.6578	92.3585	84.461	82.2712	83.6479	88.6478	84.1149	84.3726	84.5981	79.6725	83.0444	79.0901	82.8896	82.188	80.0514	82.6509	88.4623	83.5868	125.799	80.4714	86.1594	80.9576
82.922	83.4481	86.7072	91.5955	79.1653	78.4276	78.7681	77.2405	78.4011	82.9628	86.2448	84.8464	74.041	80.5287	83.106	86.4177	82.2867	83.988	81.6634	92.4251	84.498	82.2784	83.7107	88.6579	84.1413	84.3786	84.633	79.6914	83.1683	79.1165	82.9268	82.2187	80.0805	82.725	88.4907	83.6198	125.944	80.4763	86.2131	80.9772
82.9285	83.4748	86.7129	91.6169	79.1933	78.4335	78.7744	77.2701	78.4064	82.9641	86.2544	84.892	74.0806	80.5403	83.1173	86.4694	82.2887	84.0154	81.6873	92.4956	84.5046	82.2902	83.7171	88.6672	84.1853	84.3894	84.6499	79.7137	83.1958	79.154	82.9328	82.2208	80.1318	82.7363	88.519	83.6432	125.947	80.4871	86.2431	81.0179
82.9425	83.4816	86.7549	91.6262	79.2231	78.4766	78.7889	77.2817	78.4257	82.9913	86.2593	84.9241	74.0859	80.5561	83.1823	86.5033	82.2975	84.0214	81.6943	92.6125	84.5181	82.2926	83.7906	88.6708	84.2002	84.4833	84.6592	79.7282	83.2077	79.1568	82.9426	82.2536	80.1332	82.7439	88.5361	83.6544	126.021	80.4874	86.2801	81.0234
82.9594	83.5675	86.7937	91.635	79.2258	78.4868	78.8069	77.3255	78.4962	82.9921	86.2595	84.9293	74.1242	80.5599	83.2033	86.5145	82.325	84.025	81.6999	92.6551	84.5392	82.3045	83.8814	88.7045	84.2709	84.5283	84.7875	79.7534	83.2529	79.2534	82.9632	82.2655	80.1546	82.7443	88.5825	83.6599	126.217	80.4912	86.3107	81.0249
82.9675	83.6105	86.7993	91.639	79.2484	78.4948	78.8212	77.3491	78.5125	83.0174	86.269	84.9343	74.1249	80.5671	83.223	86.5172	82.3582	84.0484	81.7131	92.6706	84.5425	82.3187	83.9026	88.7504	84.3304	84.5287	84.8386	79.7674	83.3567	79.2922	83.048	82.2703	80.1603	82.7527	88.6498	83.6838	126.243	80.4993	86.4209	81.0294
83.0061	83.6117	86.8046	91.6417	79.2548	78.5051	78.8292	77.3574	78.5393	83.0205	86.2855	84.946	74.1361	80.5721	83.2286	86.5207	82.3972	84.0497	81.7138	92.6726	84.5455	82.3228	83.9945	88.7641	84.356	84.531	84.8427	79.7704	83.3859	79.2949	83.1166	82.271	80.1979	82.7537	88.6905	83.6933	126.259	80.6009	86.4256	81.0357
83.0109	83.6379	86.81	91.6555	79.2744	78.5052	78.8701	77.3687	78.5663	83.0531	86.3598	84.96	74.1648	80.5729	83.2477	86.5676	82.4655	84.0638	81.7151	92.6956	84.616	82.3302	84.0047	88.7641	84.3628	84.5356	84.9104	79.8016	83.4758	79.3033	83.1409	82.2717	80.2456	82.7746	88.7246	83.7003	126.394	80.6026	86.4765	81.0609
83.0516	83.6396	86.8356	91.686	79.28	78.5358	78.9046	77.4564	78.5676	83.067	86.4374	84.9879	74.172	80.6034	83.283	86.5755	82.4735	84.0766	81.7169	92.7017	84.6496	82.3382	84.0065	88.7765	84.4906	84.5395	84.943	79.8155	83.5629	79.3195	83.1584	82.3534	80.2774	82.7759	88.7419	83.7872	126.432	80.6127	86.4809	81.0643
83.1353	83.6535	86.9515	91.7114	79.296	78.5447	78.9145	77.5154	78.5772	83.0701	86.4445	84.999	74.2041	80.6358	83.2877	86.6185	82.5187	84.0802	81.7676	92.8044	84.6497	82.3883	84.0168	88.7966	84.5303	84.6207	85.0295	79.8452	83.5928	79.3305	83.1675	82.4132	80.2878	82.7795	88.7671	83.7955	126.54	80.6152	86.4948	81.0668
83.1489	83.667	87.0603	91.76	79.2984	78.5526	78.9206	77.5258	78.5792	83.0724	86.4731	85.0152	74.2054	80.6415	83.2939	86.6626	82.5451	84.1682	81.7792	92.8052	84.6519	82.3941	84.0634	88.832	84.5567	84.6344	85.0437	79.8748	83.6017	79.3529	83.1862	82.417	80.2917	82.7836	88.8784	83.8354	126.608	80.6391	86.5241	81.0892
83.157	83.6772	87.1212	91.7629	79.3072	78.5583	78.9514	77.5435	78.5839	83.0917	86.4958	85.0351	74.2258	80.7301	83.3273	86.7863	82.5744	84.1915	81.783	92.8099	84.6961	82.3944	84.0713	88.8557	84.5857	84.6466	85.071	79.8905	83.6561	79.3782	83.2009	82.4312	80.3163	82.8282	88.9625	83.8657	126.673	80.6395	86.5646	81.1017
83.1733	83.681	87.1521	91.7936	79.312	78.5676	78.9629	77.5438	78.609	83.0985	86.5215	85.0677	74.2397	80.745	83.3482	86.788	82.5831	84.1986	81.8126	92.8424	84.7081	82.4086	84.0851	88.8572	84.5892	84.6933	85.0873	79.9385	83.7038	79.401	83.2099	82.4614	80.3465	82.8707	88.9875	83.8779	126.727	80.7119	86.5668	81.1031
83.2138	83.6839	87.2069	91.8003	79.3138	78.569	78.9978	77.5938	78.6196	83.1017	86.5245	85.0872	74.2789	80.7725	83.355	86.7898	82.6368	84.2229	81.8355	92.8428	84.7944	82.4364	84.0854	88.9015	84.595	84.7065	85.0923	79.9415	83.7148	79.4108	83.2143	82.5123	80.356	82.9146	88.9992	83.9096	126.817	80.7247	86.5752	81.1195
83.2428	83.6957	87.2254	91.8301	79.317	78.5851	79.0091	77.6086	78.6425	83.1024	86.5264	85.1044	74.288	80.7797	83.3599	86.7909	82.6375	84.2316	81.8388	92.843	84.8054	82.4531	84.1363	88.9126	84.6314	84.8242	85.1025	79.9454	83.7761	79.4177	83.23	82.5301	80.3583	82.9307	89.0565	83.9526	126.835	80.7275	86.5844	81.1252
83.2829	83.6957	87.2647	91.8928	79.3368	78.5954	79.011	77.6331	78.645	83.1103	86.6399	85.182	74.3073	80.8277	83.388	86.8354	82.7057	84.2423	81.86	92.9255	84.869	82.4576	84.1501	88.9238	84.6405	84.8508	85.2312	79.9511	83.8143	79.4518	83.2769	82.5354	80.3621	82.9937	89.1232	83.9549	126.908	80.7492	86.5907	81.1427
83.2974	83.7256	87.2802	91.9285	79.3377	78.6067	79.0458	77.7016	78.6496	83.1105	86.6597	85.1876	74.3171	80.8399	83.3896	86.8451	82.7435	84.2784	81.8692	92.9279	84.8785	82.4822	84.162	88.9272	84.7181	84.9501	85.2746	79.9663	83.8472	79.4578	83.3253	82.5368	80.3874	82.9963	89.1979	83.9703	126.91	80.7517	86.6093	81.1537
83.3538	83.7705	87.3633	91.9438	79.3614	78.6406	79.0499	77.7065	78.6735	83.1226	86.6647	85.196	74.3186	80.8612	83.4019	86.9338	82.7865	84.3344	81.8937	92.9567	84.8916	82.491	84.1751	88.9352	84.7361	84.9738	85.3205	80.0097	83.8671	79.4761	83.3717	82.5569	80.3882	83.0108	89.2088	83.9754	127.043	80.773	86.6147	81.16
83.4511	83.7794	87.4329	91.9803	79.3809	78.6878	79.0541	77.72	78.6794	83.1241	86.678	85.2285	74.3448	80.8674	83.4217	86.9453	82.7869	84.3422	81.9129	92.9704	84.8972	82.4912	84.2236	89.0207	84.782	85.0011	85.4717	80.0574	83.8982	79.5051	83.4279	82.5914	80.4484	83.0167	89.2467	84.0019	127.05	80.7775	86.6219	81.2056
83.4677	83.7807	87.4457	91.9924	79.3837	78.6892	79.0592	77.7801	78.6949	83.1269	86.8405	85.2402	74.3764	80.9419	83.4405	87.0104	82.824	84.3688	81.9136	92.9746	84.9257	82.5027	84.2719	89.0365	84.8387	85.0024	85.5053	80.0606	83.9064	79.5112	83.437	82.6085	80.4659	83.0324	89.3137	84.0101	127.161	80.7805	86.6516	81.2328
83.4684	83.8029	87.4957	92.0673	79.415	78.69	79.0675	77.807	78.7102	83.1288	86.8726	85.2415	74.4549	81.0331	83.4536	87.0105	82.8631	84.3795	81.9415	92.9821	84.9361	82.5897	84.2912	89.062	84.8938	85.0047	85.5671	80.0682	83.92	79.5298	83.4784	82.6808	80.4721	83.0614	89.3486	84.0166	127.261	80.7958	86.6531	81.2385
83.4826	83.8454	87.5056	92.0815	79.4205	78.6976	79.0787	77.8601	78.7113	83.1303	86.8851	85.2493	74.4616	81.035	83.468	87.0436	82.8724	84.3861	81.9919	93.0006	84.9437	82.6119	84.3005	89.0718	84.9054	85.0274	85.5824	80.1124	83.9203	79.5797	83.4894	82.6897	80.4794	83.0724	89.3757	84.0206	127.307	80.7968	86.6538	81.2546
83.4921	83.8612	87.5269	92.1239	79.4273	78.7003	79.1034	77.8603	78.7133	83.1403	86.9676	85.2652	74.4649	81.0399	83.5379	87.0663	82.9158	84.3971	82.0215	93.0798	84.9512	82.6192	84.3213	89.1138	84.9873	85.0751	85.6596	80.1218	84.0226	79.6137	83.5601	82.6915	80.4953	83.0889	89.379	84.0376	127.343	80.8111	86.6641	81.2559
83.4923	83.923	87.5366	92.143	79.4447	78.7124	79.1216	77.8718	78.7295	83.142	87.0298	85.3141	74.4686	81.1269	83.5538	87.157	82.9268	84.432	82.0438	93.1134	85.0056	82.6327	84.3373	89.1255	85.0154	85.0816	85.7413	80.1285	84.0461	79.6604	83.5677	82.6951	80.5096	83.1015	89.3817	84.0396	127.378	80.823	86.7409	81.2587
83.5001	83.9323	87.5403	92.1618	79.4491	78.7199	79.1221	77.9485	78.7712	83.1451	87.0389	85.315	74.5074	81.187	83.5563	87.1667	82.9506	84.4345	82.056	93.1466	85.0616	82.6572	84.3457	89.1433	85.0234	85.087	85.759	80.1371	84.1084	79.6665	83.5774	82.7254	80.5253	83.1248	89.3897	84.0569	127.395	80.8868	86.7639	81.3108
83.5067	83.9583	87.6115	92.1696	79.4559	78.7244	79.1293	78.0051	78.7904	83.1569	87.0739	85.341	74.5321	81.1961	83.5666	87.1668	83.0391	84.4413	82.0579	93.1513	85.067	82.6574	84.3575	89.2115	85.0565	85.1348	85.7965	80.167	84.1567	79.6733	83.6175	82.7524	80.535	83.1786	89.4395	84.0591	127.424	80.9041	86.8703	81.3214
83.5452	83.9658	87.6458	92.1747	79.4634	78.7775	79.1497	78.0295	78.7939	83.1611	87.0754	85.3827	74.5361	81.2009	83.6239	87.2125	83.0433	84.4731	82.067	93.1693	85.0852	82.7159	84.4147	89.2487	85.0895	85.1417	85.807	80.1702	84.1792	79.744	83.6176	82.8023	80.5662	83.2766	89.4427	84.0626	127.468	80.9186	86.8926	81.3395
83.5675	83.9788	87.6523	92.1783	79.4713	78.7852	79.1583	78.0608	78.8004	83.1849	87.1086	85.3985	74.5465	81.2072	83.6271	87.2873	83.0542	84.5068	82.0853	93.1969	85.0909	82.7729	84.4195	89.3067	85.0932	85.1502	85.8893	80.1814	84.2258	79.7622	83.6288	82.8053	80.5676	83.3129	89.4713	84.0877	127.601	80.9321	86.8951	81.3466
83.5837	83.9917	87.6974	92.1974	79.4871	78.795	79.2056	78.1129	78.8273	83.188	87.1603	85.4223	74.5614	81.2128	83.6821	87.2921	83.0546	84.5174	82.0966	93.1986	85.0911	82.8335	84.4507	89.3366	85.1205	85.1505	85.9043	80.2251	84.2415	79.786	83.6553	82.885	80.6151	83.3327	89.4778	84.0918	127.638	80.9434	86.8963	81.3792
83.5917	84.0781	87.7317	92.2037	79.4894	78.8006	79.214	78.1254	78.8763	83.1945	87.1672	85.4538	74.598	81.2305	83.6913	87.3068	83.078	84.5444	82.1066	93.2093	85.1102	82.8371	84.4927	89.3458	85.1364	85.2269	86.1738	80.2258	84.2768	79.7882	83.6599	82.9064	80.6514	83.3728	89.5427	84.111	127.81	80.9707	86.9237	81.3927
83.5953	84.106	87.7352	92.2566	79.4966	78.8269	79.2233	78.1644	78.8794	83.1948	87.3003	85.4592	74.6069	81.2505	83.696	87.3108	83.1088	84.5492	82.1393	93.2286	85.1204	82.8416	84.4933	89.3463	85.3058	85.2594	86.3221	80.2789	84.3053	79.7891	83.6859	82.9473	80.6551	83.3823	89.5441	84.1136	127.891	80.9842	86.9446	81.41
83.617	84.1106	87.7565	92.2955	79.4966	78.8278	79.2268	78.1856	78.9019	83.1958	87.3087	85.4727	74.6602	81.2586	83.7069	87.3113	83.1443	84.599	82.1592	93.2375	85.1259	82.8563	84.5125	89.3635	85.3976	85.2597	87.0174	80.2839	84.348	79.8996	83.6868	82.9546	80.6595	83.3923	89.5716	84.1183	127.893	81.0327	86.95	81.4192
83.6271	84.1264	87.9178	92.3073	79.5004	78.852	79.2476	78.1858	78.9343	83.2028	87.3517	85.4746	74.6628	81.266	83.8243	87.4041	83.1475	84.6136	82.1784	93.2519	85.1515	82.8826	84.5486	89.4358	85.6651	85.2613	87.0384	80.3092	84.3978	79.9318	83.7536	82.9653	80.6725	83.4156	89.6469	84.1262	127.893	81.0445	87.045	81.4789
83.6322	84.1277	87.9754	92.3217	79.5245	78.8854	79.2676	78.2363	78.9397	83.2386	87.3597	85.4938	74.6751	81.3218	83.9156	87.4136	83.1855	84.6849	82.1931	93.3235	85.1546	82.8902	84.5679	89.5371	85.8246	85.3004	87.0397	80.3192	84.5465	79.9804	83.77	82.9875	80.7052	83.4978	89.6696	84.163	127.927	81.046	87.0486	81.4879
83.6702	84.1334	87.9847	92.3339	79.5439	78.9035	79.2793	78.2732	78.9423	83.264	87.3597	85.4953	74.6901	81.3254	83.9193	87.4807	83.191	84.7095	82.2064	93.3614	85.1588	82.8987	84.5698	89.6009	85.9087	85.4158	87.4139	80.3201	84.6984	80.003	83.7762	82.9932	80.7251	83.5109	89.6987	84.1921	127.987	81.0485	87.0702	81.5079
83.683	84.1411	87.9961	92.3597	79.5639	78.9251	79.306	78.3977	78.9829	83.264	87.3826	85.5304	74.7157	81.3275	83.936	87.481	83.226	84.7198	82.2311	93.3735	85.1718	82.9306	84.6253	89.6542	85.9428	85.4249	87.7108	80.3227	84.7297	80.0287	83.784	83.0157	80.7376	83.5304	89.7039	84.2232	128.081	81.0681	87.1102	81.5405
83.753	84.1837	88.0351	92.3974	79.6033	78.966	79.3166	78.4048	78.9836	83.2641	87.4111	85.538	74.7419	81.3308	83.9395	87.488	83.2302	84.7223	82.2385	93.4408	85.1864	82.9655	84.6669	89.6772	85.9753	85.4255	87.9782	80.3614	84.7514	80.0699	83.794	83.0337	80.7568	83.5952	89.7056	84.2315	128.278	81.0795	87.1203	81.5837
83.7617	84.241	88.0675	92.4205	79.6195	78.9679	79.3437	78.4176	79.0139	83.2799	87.4606	85.6057	74.7937	81.3347	83.9446	87.497	83.2547	84.7311	82.2533	93.4427	85.2086	83.0089	84.6708	89.6997	85.9945	85.5222	88.0245	80.3971	84.7845	80.1146	83.8442	83.0555	80.76	83.6377	89.7078	84.2639	128.294	81.0826	87.1299	81.6154
83.7836	84.2442	88.1147	92.4223	79.6673	78.993	79.4622	78.4453	79.0159	83.2821	87.5212	85.6382	74.8149	81.3617	83.9744	87.5321	83.2887	84.784	82.264	93.5284	85.2713	83.0156	84.6723	89.7251	86.4142	85.5225	88.1738	80.4023	84.8199	80.1154	83.848	83.0749	80.7664	83.6423	89.7205	84.2838	128.373	81.0844	87.157	81.6567
83.8022	84.2743	88.1343	92.4423	79.6998	79.0154	79.4813	78.4629	79.0183	83.2979	87.5411	85.6515	74.8201	81.4093	83.982	87.5368	83.3722	84.8046	82.2866	93.5939	85.2727	83.0705	84.6824	89.7696	86.4272	85.5468	88.3297	80.4088	84.8226	80.1301	83.8751	83.0885	80.7801	83.6501	89.7475	84.2958	128.443	81.1065	87.1692	81.6777
83.8237	84.3016	88.15	92.4788	79.706	79.0307	79.4895	78.4653	79.0187	83.2997	87.5627	85.6569	74.8341	81.4101	83.9999	87.5391	83.4143	84.8076	82.303	93.61	85.2924	83.1275	84.6865	89.7814	86.451	85.5522	88.551	80.4134	84.8367	80.1397	83.8791	83.1045	80.7841	83.669	89.7924	84.3053	128.502	81.1555	87.1961	81.6787
83.859	84.3557	88.199	92.4819	79.7184	79.1234	79.519	78.4932	79.0249	83.316	87.5676	85.6705	74.8661	81.4446	84.0062	87.5416	83.4256	84.8497	82.3153	93.673	85.2992	83.1558	84.6919	89.8108	86.4576	85.6531	88.7348	80.4159	84.8843	80.1421	83.9062	83.1197	80.8762	83.677	89.8092	84.3295	128.537	81.1574	87.2664	81.7005
83.8726	84.3741	88.2015	92.4965	79.7253	79.127	79.5249	78.4949	79.0263	83.3247	87.5759	85.6913	74.8765	81.453	84.01	87.6096	83.428	84.8569	82.3221	93.7133	85.3093	83.176	84.7691	89.8419	86.4983	85.655	89.0717	80.4509	84.9334	80.1717	83.9398	83.1205	80.8837	83.6955	89.8504	84.3455	128.555	81.1704	87.276	81.7558
83.8918	84.3755	88.2052	92.5104	79.7308	79.1398	79.5285	78.4981	79.0519	83.3247	87.5932	85.7173	74.9192	81.4589	84.0344	87.6517	83.4416	84.8579	82.3279	93.7139	85.3241	83.2041	84.787	89.8762	86.7029	85.6611	89.2359	80.4646	84.9624	80.1719	83.9409	83.1377	80.8838	83.7025	89.8742	84.3543	128.729	81.1737	87.3591	81.7651
83.905	84.3815	88.2065	92.5225	79.7327	79.1411	79.5297	78.506	79.0772	83.3389	87.6093	85.7415	74.9392	81.461	84.0431	87.6555	83.4455	84.8636	82.3803	93.7432	85.3463	83.2225	84.8151	89.9313	86.8879	85.6779	89.4554	80.5055	85.0881	80.2248	83.9598	83.2692	80.9515	83.7213	89.9006	84.3572	128.769	81.1786	87.3598	81.8259
83.9097	84.3888	88.2152	92.5238	79.7514	79.1593	79.5425	78.5809	79.0876	83.3522	87.6243	85.7533	74.9929	81.5007	84.0617	87.6845	83.4535	84.8716	82.4112	93.7827	85.3465	83.2451	84.8439	89.9428	87.0888	85.6786	89.4837	80.5254	85.0945	80.2348	84.0082	83.2944	80.9609	83.7738	89.9177	84.3692	128.777	81.1924	87.4187	81.8377
83.9204	84.3964	88.2387	92.5354	79.8702	79.1648	79.5485	78.5872	79.0934	83.3767	87.6631	85.7791	75.0189	81.5139	84.0671	87.6894	83.4539	84.8871	82.44	93.783	85.3804	83.265	84.8476	89.9481	87.1035	85.6864	89.4927	80.5511	85.1403	80.2366	84.0083	83.316	80.979	83.7755	89.9251	84.409	128.805	81.2241	87.419	81.844
83.9399	84.4371	88.2891	92.5499	79.8775	79.1758	79.6138	78.6537	79.1017	83.3885	87.6777	85.7892	75.0323	81.5218	84.0698	87.73	83.4729	85.0001	82.48	93.8267	85.3973	83.289	84.8746	89.9497	87.2435	85.7203	89.7745	80.6703	85.1421	80.2668	84.0475	83.3187	80.9862	83.7778	89.9425	84.4158	128.823	81.2748	87.4347	81.8622
83.9513	84.4465	88.3	92.5542	79.8999	79.1897	79.6318	78.738	79.1212	83.3903	87.7608	85.8173	75.1125	81.535	84.0716	87.7334	83.475	85.002	82.4922	93.8617	85.4197	83.3027	84.876	89.9939	87.3457	85.7351	89.7888	80.6858	85.1893	80.2692	84.0479	83.3303	81.0159	83.7829	89.9888	84.4189	128.851	81.2892	87.4412	81.8713
83.9636	84.4519	88.3394	92.5797	79.95	79.2023	79.7047	78.7406	79.1438	83.3968	87.8328	85.8196	75.1194	81.5374	84.079	87.7812	83.498	85.008	82.4975	93.9055	85.4201	83.3221	84.8835	90.0319	87.4926	85.754	89.9411	80.6897	85.2657	80.2698	84.066	83.3501	81.0298	83.7847	89.9928	84.5505	128.856	81.3398	87.4541	81.8732
83.969	84.488	88.4074	92.59	79.977	79.209	79.7059	78.7763	79.1521	83.4003	87.8332	85.8239	75.2112	81.5578	84.0797	87.8223	83.5162	85.0201	82.4995	93.9836	85.4362	83.3463	84.9185	90.0543	87.5689	85.7792	90.0146	80.6909	85.2812	80.2905	84.0683	83.3716	81.0595	83.8719	89.9957	84.5656	128.937	81.3911	87.4813	81.9021
83.9708	84.4892	88.4268	92.6132	79.9923	79.2168	79.7097	78.7931	79.1541	83.4099	87.8799	85.8445	75.2515	81.5902	84.0925	87.8518	83.5306	85.0528	82.5046	93.9996	85.4686	83.3489	84.9526	90.0995	87.5747	85.887	90.0267	80.7282	85.2917	80.3032	84.1092	83.3998	81.0742	83.9226	90.0164	84.5824	128.938	81.4005	87.4919	81.9158
84.0248	84.4954	88.4343	92.6579	80.0651	79.2457	79.7218	78.8195	79.1608	83.4165	87.9191	85.9056	75.282	81.6077	84.1205	87.8662	83.5364	85.0602	82.5234	94.0369	85.4995	83.3589	84.9871	90.1172	87.6985	85.8935	90.0821	80.73	85.3896	80.3245	84.1124	83.4032	81.0765	83.9364	90.0448	84.618	129.002	81.401	87.5172	81.9204
84.0432	84.5412	88.4431	92.6583	80.1097	79.2593	79.727	78.8466	79.1724	83.4184	87.9372	85.9339	75.3007	81.6109	84.1341	87.8739	83.5497	85.0739	82.5287	94.0423	85.5172	83.3739	85.02	90.1288	87.7569	85.935	90.1318	80.7794	85.3944	80.3253	84.1408	83.4054	81.081	83.9513	90.0991	84.6241	129.251	81.4128	87.5591	81.9355
84.0701	84.5574	88.5076	92.6669	80.1327	79.2799	79.7762	78.8891	79.1874	83.4231	87.9712	85.9475	75.3487	81.624	84.1938	87.9476	83.603	85.1015	82.5512	94.0612	85.5334	83.3873	85.0401	90.1541	87.8091	85.9528	90.1585	80.7963	85.5335	80.3368	84.1508	83.4111	81.1048	83.9516	90.1117	84.6418	129.446	81.4413	87.6351	81.9517
84.121	84.5649	88.5241	92.6964	80.1685	79.2907	79.7852	78.9229	79.19	83.4311	87.9822	86.0536	75.4753	81.6304	84.1956	87.9618	83.6326	85.1119	82.5712	94.1389	85.5421	83.3908	85.064	90.2102	88.129	85.953	90.3178	80.8085	85.5628	80.3537	84.1621	83.415	81.1268	83.9627	90.1418	84.6551	129.616	81.4434	87.6762	81.9545
84.1277	84.5873	88.5553	92.7089	80.1708	79.291	79.7995	78.9679	79.2351	83.4383	87.9887	86.0566	75.4792	81.6328	84.2073	87.9715	83.7142	85.1218	82.5832	94.2074	85.5433	83.4291	85.0807	90.2522	88.4906	85.9562	90.4771	80.8219	85.5756	80.4004	84.2346	83.4245	81.1346	83.9909	90.142	84.6595	129.743	81.4667	87.745	81.9597
84.142	84.6075	88.5939	92.7331	80.2081	79.302	79.8313	78.9831	79.2353	83.4413	88.0003	86.0776	75.5737	81.6666	84.2446	87.9823	83.7372	85.1363	82.5861	94.2144	85.554	83.4315	85.1232	90.2696	88.8546	86.0732	90.6235	80.879	85.6307	80.4117	84.2789	83.4419	81.1445	83.9994	90.1458	84.6604	129.861	81.5179	87.7537	81.9863
84.1434	84.6775	88.6031	92.7648	80.2222	79.3188	79.8728	79.005	79.282	83.4449	88.0305	86.1554	75.5964	81.6894	84.3065	87.9894	83.7423	85.1378	82.5897	94.2153	85.5851	83.4473	85.2292	90.2728	88.8862	86.0951	90.9013	80.8913	85.6545	80.43	84.2798	83.4468	81.2075	84.0286	90.1459	84.6606	129.952	81.5247	87.801	81.9977
84.1455	84.7043	88.6066	92.789	80.2225	79.3264	79.9186	79.076	79.3324	83.4723	88.0642	86.2407	75.659	81.701	84.3093	88.0048	83.8086	85.1741	82.5901	94.2184	85.5933	83.4886	85.2505	90.2896	88.9108	86.1051	90.9585	80.9422	85.6662	80.4412	84.2823	83.4561	81.2229	84.0822	90.1796	84.6685	129.983	81.5488	87.817	82.0035
84.1665	84.7524	88.6361	92.7894	80.255	79.3607	79.9211	79.095	79.3625	83.4841	88.1157	86.2518	75.6669	81.7083	84.3174	88.019	83.8222	85.1777	82.5905	94.2195	85.6416	83.4899	85.3018	90.3036	88.9477	86.1423	91.0755	80.9774	85.722	80.4526	84.3145	83.5161	81.2665	84.0996	90.1872	84.6822	130.003	81.5522	87.8379	82.0147
84.1777	84.8332	88.6593	92.8301	80.2627	79.3815	79.924	79.1042	79.3641	83.4938	88.2162	86.288	75.7272	81.7117	84.3206	88.0599	83.8279	85.1949	82.5909	94.2675	85.6893	83.4907	85.3202	90.3366	89.0608	86.1771	91.128	80.9855	85.8017	80.4761	84.3781	83.5214	81.2746	84.1664	90.1873	84.7019	130.015	81.5811	87.9143	82.0237
84.179	84.8743	88.7136	92.8302	80.279	79.3838	79.9388	79.144	79.3847	83.4982	88.2455	86.3041	75.7434	81.7588	84.3505	88.1211	83.8326	85.2078	82.5987	94.3576	85.6952	83.4917	85.4216	90.3461	89.4167	86.1891	91.5209	81.0024	85.8677	80.5383	84.3847	83.5321	81.2898	84.1926	90.2103	84.7168	130.103	81.5842	87.9201	82.081
84.1819	84.8745	88.7184	92.8365	80.2901	79.3939	79.9437	79.1538	79.3878	83.4985	88.2894	86.3156	75.7646	81.7602	84.3527	88.1679	83.8755	85.2615	82.6079	94.3602	85.7086	83.4922	85.4271	90.3489	89.9115	86.2063	91.6117	81.0162	85.8848	80.5509	84.401	83.5643	81.3028	84.2236	90.2201	84.7311	130.196	81.5912	87.9356	82.0857
84.1866	84.8906	88.7322	92.8442	80.2935	79.4002	79.9653	79.1589	79.4265	83.5005	88.3004	86.3421	75.7889	81.8209	84.3702	88.1803	83.8799	85.2805	82.6104	94.3772	85.7213	83.5036	85.5543	90.3582	90.0361	86.2115	91.6382	81.0774	85.9309	80.585	84.4494	83.5669	81.3134	84.2929	90.2674	84.7595	130.209	81.594	87.9413	82.0912
84.1981	84.9043	88.7482	92.856	80.3008	79.4045	79.9732	79.2011	79.4409	83.5092	88.3295	86.4033	75.8693	81.8545	84.3965	88.1811	83.8888	85.3062	82.6292	94.4827	85.762	83.5686	85.5603	90.4509	90.1558	86.2429	91.6439	81.0908	85.9473	80.59	84.4536	83.5732	81.3179	84.3182	90.2917	84.8216	130.234	81.6407	87.9704	82.1045
84.2014	84.9271	88.7887	92.877	80.3495	79.4259	79.9932	79.2311	79.4464	83.5145	88.3476	86.4042	75.8751	81.8669	84.4073	88.2731	84.0071	85.3102	82.6353	94.4962	85.7671	83.573	85.5747	90.4748	90.2351	86.2627	91.8297	81.0924	86.0033	80.5951	84.5256	83.6052	81.3221	84.3308	90.3187	84.8326	130.248	81.6622	88.031	82.1095
84.2058	85.014	88.7888	92.8817	80.3499	79.4286	80.0433	79.2343	79.4536	83.5234	88.3932	86.421	75.9086	81.9417	84.4214	88.2806	84.0724	85.3403	82.657	94.498	85.7704	83.5807	85.5797	90.4756	90.6308	86.2804	91.9278	81.0982	86.0114	80.6036	84.5785	83.6068	81.3223	84.3466	90.3225	84.8417	130.357	81.6716	88.052	82.1483
84.2098	85.06	88.791	92.9005	80.35	79.4512	80.0637	79.2389	79.4707	83.529	88.4336	86.4276	75.9863	81.9433	84.4267	88.2976	84.0906	85.3915	82.6729	94.5295	85.8061	83.5816	85.7347	90.4834	91.1783	86.2857	92.0634	81.1316	86.127	80.6059	84.5976	83.6422	81.331	84.3788	90.3292	84.8854	130.371	81.6723	88.0987	82.1517
84.2105	85.0643	88.7993	92.9107	80.3541	79.4798	80.0658	79.2414	79.4711	83.5298	88.4464	86.4283	75.9948	81.9559	84.4452	88.3107	84.0941	85.4287	82.6823	94.5571	85.8454	83.5817	85.7552	90.4933	91.4454	86.2879	92.1123	81.1498	86.1489	80.6141	84.599	83.6671	81.356	84.4002	90.3703	84.8995	130.439	81.6858	88.1825	82.1565
84.2256	85.0858	88.8247	92.9299	80.3635	79.5017	80.0722	79.2757	79.4822	83.5401	88.4568	86.4336	76.0906	81.9592	84.5314	88.3208	84.1025	85.4628	82.6893	94.5668	85.8706	83.5851	85.7799	90.5092	91.7511	86.3014	92.2077	81.1517	86.2268	80.6419	84.6096	83.6861	81.3724	84.4033	90.3723	84.9499	130.519	81.6945	88.2024	82.1625
84.2282	85.1179	88.8288	92.9385	80.3717	79.5049	80.1083	79.2985	79.5116	83.5478	88.4696	86.4812	76.1287	81.9784	84.5669	88.3418	84.1053	85.4771	82.692	94.5805	85.8824	83.5888	85.8757	90.5155	91.8803	86.3197	92.5303	81.18	86.2538	80.6676	84.613	83.7179	81.3978	84.4361	90.4446	84.96	130.738	81.7015	88.2476	82.1641
84.2364	85.1403	88.9211	92.949	80.3865	79.5058	80.1333	79.3075	79.518	83.5563	88.5272	86.4961	76.175	81.9858	84.5823	88.3645	84.1518	85.4794	82.7054	94.5943	85.9435	83.6014	85.8819	90.5235	92.098	86.3412	92.5548	81.2042	86.3008	80.671	84.6381	83.7205	81.4419	84.4421	90.472	85.0027	130.76	81.7094	88.2703	82.1997
84.2408	85.1709	88.9372	92.9536	80.3991	79.5193	80.1573	79.3152	79.5259	83.5683	88.5431	86.5325	76.1943	81.9892	84.606	88.3714	84.1636	85.4823	82.7153	94.5989	85.9624	83.6077	85.9262	90.5346	92.1416	86.3628	92.6781	81.2415	86.3308	80.707	84.6515	83.7471	81.4461	84.4537	90.5232	85.0094	130.764	81.7558	88.2769	82.2032
84.2479	85.2312	88.9743	92.9777	80.4115	79.5207	80.1625	79.3295	79.5275	83.5754	88.6203	86.5371	76.2328	82.0081	84.6291	88.3924	84.1732	85.4958	82.7171	94.6024	85.9863	83.6236	85.9415	90.574	92.1736	86.3723	92.6991	81.268	86.4272	80.7227	84.6658	83.7533	81.4529	84.4613	90.5329	85.0511	130.787	81.7855	88.2847	82.3114
84.275	85.2333	88.9813	93.0018	80.4599	79.523	80.1682	79.354	79.5674	83.5901	88.6427	86.5465	76.25	82.0251	84.6439	88.3985	84.178	85.5216	82.7197	94.6085	85.989	83.7067	86.027	90.6086	92.8371	86.383	92.8268	81.276	86.448	80.7339	84.7274	83.7852	81.4536	84.5668	90.5773	85.0559	130.823	81.7882	88.3034	82.3261
84.3116	85.2776	89.009	93.0151	80.4832	79.5253	80.1699	79.3555	79.573	83.6105	88.6995	86.5606	76.3696	82.0622	84.7226	88.432	84.1959	85.5238	82.7292	94.6151	86.0599	83.7337	86.0312	90.6288	93.3753	86.3845	92.836	81.287	86.4618	80.7351	84.7412	83.7909	81.4551	84.5811	90.5867	85.0751	130.835	81.794	88.326	82.3351
84.3325	85.3128	89.041	93.0489	80.4922	79.5482	80.1789	79.3844	79.5796	83.6214	88.7217	86.6267	76.3723	82.1141	84.7503	88.4354	84.2827	85.5312	82.7719	94.6176	86.0851	83.7427	86.0343	90.6391	94.0673	86.407	92.8735	81.2997	86.5195	80.7433	84.7447	83.793	81.4653	84.6011	90.5869	85.0826	130.868	81.8401	88.3784	82.3668
84.3329	85.3313	89.05	93.1137	80.5442	79.549	80.1795	79.3972	79.5843	83.6282	88.7345	86.6618	76.4048	82.1463	84.7529	88.4422	84.3099	85.5327	82.7777	94.6243	86.0976	83.7747	86.0411	90.6706	95.3612	86.4382	92.9455	81.3144	86.5768	80.7564	84.8169	83.7937	81.4783	84.6154	90.5947	85.0929	130.977	81.8484	88.4839	82.369
84.3383	85.3319	89.0736	93.1384	80.5628	79.5511	80.2023	79.4101	79.5845	83.642	88.7427	86.6636	76.4278	82.1552	84.7535	88.445	84.3372	85.5712	82.7857	94.6493	86.1256	83.7798	86.0486	90.7051	96.3949	86.4393	92.9731	81.3333	86.5818	80.8142	84.8176	83.8186	81.552	84.6163	90.6198	85.099	131.025	81.8744	88.496	82.3754
84.3514	85.3473	89.091	93.1489	80.5764	79.555	80.2043	79.4352	79.5864	83.6563	88.7621	86.7457	76.4288	82.1653	84.7571	88.4655	84.3848	85.5864	82.7859	94.6843	86.1288	83.7912	86.09	90.725	96.3994	86.4508	92.9984	81.3699	86.6062	80.8197	84.8217	83.8373	81.5558	84.6759	90.6825	85.1137	131.091	81.8834	88.5176	82.3778
84.4035	85.3499	89.1092	93.1804	80.5831	79.5647	80.2118	79.4589	79.5923	83.6787	88.7675	86.747	76.4661	82.183	84.7643	88.4727	84.4256	85.5925	82.7951	94.7424	86.139	83.8404	86.0902	90.7276	96.786	86.4812	93.0189	81.3726	86.6409	80.8246	84.823	83.8393	81.5926	84.7011	90.7118	85.1523	131.142	81.9258	88.5586	82.3975
84.4302	85.3555	89.1141	93.2754	80.5897	79.586	80.222	79.515	79.5947	83.6794	88.8389	86.7536	76.4981	82.1846	84.7942	88.4844	84.4379	85.6236	82.7998	94.7707	86.1681	83.857	86.0953	90.7328	97.6376	86.4818	93.0224	81.3859	86.7001	80.8442	84.8247	83.8838	81.5967	84.7256	90.7396	85.1544	131.263	81.9465	88.6431	82.4127
84.431	85.4027	89.2265	93.3247	80.5946	79.5912	80.2281	79.518	79.6011	83.6817	88.87	86.7824	76.5478	82.2261	84.8102	88.5741	84.4584	85.642	82.8119	94.8176	86.1805	83.8674	86.1641	90.7351	98.4539	86.4826	93.064	81.5302	86.7514	80.8722	84.8279	83.9023	81.705	84.7708	90.7833	85.1849	131.308	81.9509	88.66	82.424
84.4421	85.4063	89.2516	93.3718	80.6005	79.6116	80.2289	79.527	79.6016	83.6974	89.0035	86.8136	76.6131	82.2384	84.8437	88.5796	84.4621	85.693	82.8147	94.9049	86.1847	83.8819	86.1864	90.7595	98.4577	86.5598	93.0757	81.5326	86.7629	80.8812	84.8282	83.9709	81.7185	84.8253	90.8077	85.2028	131.414	81.9538	88.6685	82.4299
84.451	85.4345	89.253	93.3859	80.6137	79.6378	80.2504	79.5645	79.6242	83.6975	89.0185	86.8197	76.7703	82.3049	84.8591	88.5802	84.4995	85.6935	82.8168	94.9182	86.1887	83.8991	86.19	90.7852	98.5406	86.5906	93.0843	81.5554	86.785	80.9084	84.8577	83.974	81.7316	84.8538	90.8334	85.2145	131.633	81.9606	88.7701	82.4782
84.4686	85.4529	89.2543	93.3959	80.6195	79.6422	80.2546	79.5651	79.6349	83.7038	89.0269	86.8404	76.8764	82.3133	84.8661	88.5929	84.5087	85.6995	82.8183	94.9279	86.2017	83.9707	86.2079	90.7905	99.2597	86.6176	93.1699	81.5989	86.7971	80.9094	84.9183	83.9814	81.757	84.8589	90.8334	85.2343	131.742	81.9607	88.7882	82.4787
84.4738	85.4744	89.2642	93.4076	80.6243	79.6491	80.2681	79.5683	79.6972	83.7221	89.0333	86.9075	76.9915	82.3257	84.8718	88.6397	84.5203	85.7271	82.8294	94.9792	86.2587	83.9782	86.3463	90.8042	99.6218	86.636	93.1824	81.6098	86.8161	80.9426	84.9554	83.9836	81.7611	84.867	90.8794	85.2352	131.819	81.9656	88.8008	82.4963
84.4763	85.4973	89.3152	93.4288	80.6292	79.6589	80.2707	79.5913	79.6988	83.7223	89.0531	86.9393	77.2829	82.3288	84.8763	88.6746	84.6155	85.7435	82.8298	94.9915	86.2779	84.017	86.5002	90.8877	99.9591	86.6578	93.2345	81.6174	86.8273	80.9654	84.9785	83.9915	81.7687	84.9401	90.9041	85.2598	131.848	81.97	88.8272	82.5051
84.4908	85.5027	89.3161	93.4472	80.632	79.6599	80.275	79.6393	79.7068	83.7306	89.075	86.9415	77.4737	82.3406	84.8831	88.7786	84.6255	85.7572	82.8343	95.0061	86.2977	84.0266	86.5508	90.9012	100.424	86.7918	93.3588	81.6354	86.8506	80.9763	84.9979	84.0114	81.8115	84.9918	90.917	85.31	131.907	81.9825	88.843	82.5186
84.5089	85.5052	89.3437	93.4491	80.6504	79.6685	80.2805	79.6585	79.7132	83.7377	89.0981	86.9711	77.5279	82.3532	84.8984	88.7876	84.7252	85.7813	82.8714	95.0475	86.3002	84.03	86.5911	90.9067	101.518	86.842	93.5188	81.6688	86.8799	81.0188	85.0825	84.0117	81.8153	85.0256	90.951	85.3321	131.961	81.9877	88.8701	82.5337
84.5153	85.5143	89.3656	93.4495	80.6808	79.6877	80.2956	79.6596	79.739	83.7464	89.1006	86.9744	77.5633	82.3654	84.9297	88.8111	84.7562	85.7985	82.8852	95.0818	86.309	84.0571	86.6715	90.9385	101.598	86.8504	93.5233	81.6983	86.8941	81.0528	85.0978	84.0802	81.8262	85.0358	90.9614	85.3358	132.021	81.9915	88.8731	82.5535
84.5153	85.5324	89.4129	93.4825	80.711	79.6881	80.3017	79.711	79.7393	83.7474	89.1011	86.9778	77.6279	82.3707	84.9612	88.8434	84.7797	85.8281	82.8957	95.1475	86.3455	84.0628	86.8666	90.9417	102.022	86.8684	93.5966	81.6997	86.9043	81.0671	85.0982	84.0821	81.8517	85.0404	90.9987	85.3374	132.084	82.0316	88.9092	82.5585
84.5355	85.5334	89.4277	93.511	80.712	79.7067	80.3021	79.7157	79.742	83.7677	89.1232	87.0254	77.6353	82.3854	84.9641	88.8787	84.7888	85.8338	82.9069	95.1915	86.3588	84.0638	86.8687	90.9648	102.307	86.898	93.7298	81.7094	86.9087	81.0691	85.1018	84.085	81.8656	85.0845	91.0125	85.3412	132.096	82.0354	88.9109	82.6237
84.5489	85.5682	89.4333	93.523	80.714	79.7075	80.305	79.7195	79.7457	83.769	89.1327	87.0769	77.6576	82.3966	84.9841	88.8859	84.8004	85.8358	82.9478	95.2055	86.425	84.0709	86.8764	90.9669	102.368	86.9162	93.7678	81.7317	86.9979	81.0825	85.1203	84.0973	81.8726	85.1281	91.0438	85.3514	132.137	82.0391	88.9215	82.63
84.6174	85.5934	89.4777	93.5389	80.7355	79.7145	80.3151	79.7409	79.7493	83.773	89.1454	87.125	77.6769	82.4022	84.9865	88.8954	84.8022	85.8511	82.9538	95.3287	86.4605	84.0741	87.0012	90.9681	103.06	86.9313	93.7963	81.7332	87.0103	81.1733	85.1216	84.102	81.876	85.1451	91.1047	85.4102	132.158	82.056	88.9299	82.632
84.6232	85.6292	89.4993	93.539	80.7356	79.7424	80.3202	79.7978	79.7529	83.7773	89.1578	87.1644	77.7539	82.4068	85.0105	88.9002	84.8182	85.867	82.9775	95.3457	86.4683	84.0881	87.0112	91.0235	103.308	86.9415	93.8758	81.7346	87.0727	81.1775	85.2143	84.104	81.9046	85.1555	91.11	85.4125	132.223	82.0632	88.943	82.7347
84.6526	85.6294	89.5587	93.5692	80.7618	79.7464	80.3455	79.8039	79.7541	83.78	89.1786	87.193	77.8981	82.4341	85.0218	88.9081	84.9178	85.9004	82.9915	95.3756	86.4719	84.0984	87.043	91.0549	103.358	86.9477	93.9113	81.7644	87.0906	81.2351	85.2289	84.125	81.9139	85.2105	91.1127	85.4398	132.38	82.0995	88.9439	82.7526
84.6532	85.631	89.5691	93.5707	80.7638	79.7469	80.3492	79.8044	79.7624	83.7914	89.2003	87.2172	78.0014	82.4497	85.0268	88.9224	84.922	85.9536	82.9916	95.3896	86.472	84.1108	87.1855	91.0697	103.583	86.9478	94.0572	81.7712	87.1728	81.2374	85.2305	84.1382	81.9203	85.2215	91.1187	85.4426	132.39	82.1106	88.9773	82.7577
84.66	85.688	89.581	93.5869	80.7645	79.7563	80.3635	79.8248	79.7649	83.8081	89.2316	87.2371	78.0042	82.4665	85.0392	88.9296	84.9467	85.9602	83.0043	95.3989	86.5014	84.1363	87.1868	91.1079	103.635	86.9553	94.0749	81.7747	87.1757	81.32	85.2617	84.1395	81.9278	85.2333	91.1356	85.4619	132.399	82.1271	88.9965	82.7594
84.6608	85.6918	89.7209	93.6093	80.7921	79.7777	80.3798	79.8438	79.7684	83.8204	89.2352	87.2442	78.2662	82.516	85.0859	88.9503	85.0063	85.968	83.0129	95.4239	86.5188	84.1702	87.2126	91.1158	105.063	86.9603	94.0949	81.7963	87.2972	81.3217	85.2718	84.1532	81.9464	85.2523	91.2498	85.4829	132.402	82.1282	89.0146	82.7686
84.6925	85.7	89.7263	93.6911	80.8017	79.8016	80.388	79.8597	79.7772	83.8356	89.2898	87.2665	78.2849	82.5222	85.1348	88.9625	85.0242	85.9689	83.0243	95.4349	86.5593	84.172	87.2462	91.1676	105.238	87.0434	94.1735	81.8243	87.3292	81.3338	85.2954	84.158	81.9562	85.2569	91.2524	85.5649	132.413	82.136	89.0186	82.7993
84.7088	85.7033	89.7493	93.7665	80.8019	79.8147	80.4096	79.8765	79.7875	83.8374	89.3473	87.4072	78.3159	82.5223	85.137	88.9795	85.0457	85.9776	83.0381	95.4937	86.5641	84.176	87.2835	91.1686	105.311	87.0551	94.1977	81.8582	87.3616	81.5252	85.3065	84.1814	81.9808	85.2979	91.3715	85.5844	132.436	82.1453	89.0348	82.8081
84.7462	85.7097	89.7801	93.7923	80.8102	79.8309	80.4144	79.896	79.8092	83.8388	89.3764	87.4236	78.4379	82.5282	85.1408	88.9874	85.0471	86.0063	83.0554	95.6021	86.5856	84.1886	87.3242	91.2237	105.38	87.0646	94.2089	81.9473	87.4588	81.5289	85.349	84.1945	81.9887	85.3032	91.4372	85.6177	132.464	82.1492	89.0622	82.8802
84.7539	85.727	89.8213	93.8241	80.8728	79.8377	80.4174	79.9591	79.8105	83.8401	89.3923	87.4305	78.4441	82.5373	85.1496	88.9934	85.0538	86.0213	83.073	95.6258	86.5893	84.1896	87.4467	91.2259	105.745	87.0656	94.2778	82.0064	87.4637	81.5444	85.379	84.1957	81.994	85.3189	91.4595	85.6287	132.502	82.1625	89.0948	82.8946
84.7724	85.7324	89.8281	93.8362	80.8767	79.8468	80.4309	79.9779	79.8207	83.8506	89.3996	87.4448	78.4735	82.5413	85.1655	89.0157	85.0755	86.0631	83.1001	95.6765	86.5954	84.1899	87.4847	91.2271	105.764	87.0814	94.3228	82.0207	87.4791	81.5668	85.392	84.2162	81.9981	85.3304	91.4745	85.6485	132.552	82.1821	89.0985	82.9299
84.7736	85.7329	89.8452	93.8477	80.9075	79.8522	80.4418	79.9792	79.8242	83.863	89.4007	87.5426	78.5091	82.6374	85.181	89.0556	85.1122	86.1065	83.1103	95.7309	86.6166	84.1909	87.5384	91.2852	106.186	87.0862	94.3603	82.0471	87.4803	81.5807	85.4049	84.2325	81.9998	85.3439	91.5048	85.6519	132.552	82.197	89.1045	82.9325
84.7781	85.7598	89.8766	93.8632	80.9246	79.8801	80.4513	80.003	79.8559	83.8692	89.4509	87.5645	78.5507	82.6813	85.1818	89.0659	85.1576	86.1247	83.1139	95.7461	86.6348	84.1921	87.6125	91.286	106.246	87.0935	94.5538	82.0641	87.4906	81.5847	85.4318	84.267	82.0025	85.3573	91.6471	85.6791	132.625	82.1987	89.1421	82.9378
84.7936	85.7603	89.8823	93.8736	80.9254	79.8812	80.463	80.0054	79.8571	83.8788	89.4809	87.5721	78.5851	82.6865	85.1854	89.0687	85.1635	86.1308	83.145	95.789	86.678	84.1971	87.6133	91.2906	106.335	87.1159	94.6129	82.0778	87.5085	81.5899	85.4716	84.2925	82.0079	85.3798	91.6792	85.6938	132.645	82.2012	89.1457	83.0059
84.8212	85.7685	89.9884	93.881	80.9397	79.8814	80.4635	80.0093	79.8638	83.8833	89.5508	87.5897	78.9208	82.7062	85.1856	89.1353	85.205	86.1433	83.1829	95.7917	86.7085	84.2212	87.6155	91.2931	106.367	87.1315	94.6253	82.0783	87.6484	81.6004	85.4742	84.2963	82.0149	85.3836	91.6832	85.7322	132.656	82.2434	89.1477	83.01
84.8425	85.777	90.0046	93.8907	80.9416	79.8831	80.4641	80.0377	79.8847	83.8925	89.5575	87.5961	79.0074	82.7129	85.2198	89.1466	85.2698	86.1699	83.2051	95.8003	86.792	84.2217	87.633	91.3182	106.445	87.1597	94.6422	82.0785	87.6659	81.6103	85.4861	84.335	82.0153	85.4319	91.6893	85.7612	132.686	82.2875	89.1544	83.0563
84.8528	85.7945	90.0051	93.891	81.0285	79.9118	80.4735	80.0725	79.8941	83.8996	89.5863	87.6397	79.0149	82.7243	85.2406	89.1642	85.2726	86.1815	83.2055	95.824	86.8338	84.2359	87.7179	91.3382	106.544	87.2126	94.6573	82.0921	87.7335	81.6123	85.5008	84.3441	82.0314	85.4387	91.6899	85.7793	132.727	82.2894	89.1642	83.0895
84.8557	85.7988	90.0083	93.9013	81.037	79.9147	80.4938	80.0879	79.9089	83.917	89.6162	87.6582	79.0358	82.7316	85.2646	89.1649	85.2737	86.1867	83.2198	95.8788	86.835	84.2487	87.7462	91.3446	106.55	87.2133	94.673	82.1345	87.7648	81.674	85.5527	84.3543	82.0318	85.4448	91.7049	85.7828	132.758	82.331	89.1742	83.1299
84.881	85.8075	90.0287	93.9818	81.0468	79.9318	80.5102	80.0934	79.9293	83.9205	89.6845	87.6832	79.1309	82.733	85.2863	89.1711	85.2975	86.1982	83.2258	95.887	86.8384	84.2548	87.7668	91.5481	107.281	87.2182	94.8071	82.1379	87.8489	81.6836	85.5654	84.3783	82.0344	85.4586	91.742	85.7831	132.798	82.3388	89.1747	83.1311
84.8869	85.8197	90.0457	93.9847	81.0728	79.9415	80.5137	80.1038	79.9547	83.9224	89.7035	87.7435	79.1832	82.7518	85.2897	89.1819	85.3198	86.2073	83.2389	95.9248	86.8514	84.2558	87.9018	91.5818	107.326	87.2836	94.8503	82.2086	87.8709	81.685	85.6229	84.4313	82.0354	85.5085	91.7454	85.785	132.837	82.3716	89.2552	83.1388
84.9446	85.8318	90.1152	94.0205	81.0805	79.9504	80.5185	80.1113	79.9556	83.9248	89.7227	87.8092	79.2487	82.7553	85.304	89.1837	85.4224	86.2111	83.2622	95.9298	86.8858	84.2618	87.9564	91.5926	107.35	87.2949	94.8822	82.246	87.91	81.7279	85.6314	84.4674	82.0584	85.5334	91.7545	85.7884	132.842	82.4242	89.2679	83.1448
84.9475	85.8415	90.1466	94.027	81.0917	79.971	80.525	80.1231	79.9745	83.9428	89.728	87.8414	79.2558	82.7645	85.3405	89.1902	85.4241	86.2335	83.3014	95.9427	86.9149	84.2669	87.9894	91.606	107.589	87.3565	94.8878	82.2497	87.9409	81.8064	85.6338	84.4707	82.0738	85.5444	91.7881	85.8518	132.874	82.4446	89.3234	83.1491
84.9699	85.8602	90.1551	94.0533	81.1036	79.9828	80.5469	80.1287	79.9966	83.9432	89.7429	87.8472	79.2584	82.7714	85.3443	89.2874	85.4336	86.2366	83.3278	95.9707	86.9185	84.2715	87.9895	91.6406	107.652	87.3863	95.0181	82.2598	88.0865	81.8211	85.7554	84.4779	82.0753	85.5619	91.7903	85.8747	133.008	82.4631	89.3282	83.2043
85.0043	85.8634	90.2305	94.0623	81.1244	80.0147	80.5534	80.1413	80.0027	83.9695	89.7494	87.8498	79.2848	82.7845	85.3735	89.2948	85.4407	86.2381	83.37	96.013	86.9286	84.2857	87.9958	91.6545	107.817	87.4014	95.0798	82.2706	88.111	81.8322	85.7642	84.4892	82.0794	85.5928	91.8513	85.9083	133.116	82.4776	89.3464	83.2945
85.006	85.8842	90.3264	94.0683	81.1262	80.0598	80.5646	80.1476	80.0177	83.9749	89.8044	87.8775	79.2949	82.7924	85.387	89.3319	85.4428	86.2408	83.3849	96.0279	86.9528	84.3299	87.9962	91.7264	107.954	87.4118	95.1426	82.283	88.1545	81.8561	85.8077	84.4901	82.086	85.5971	91.8602	85.9585	133.116	82.4835	89.3661	83.3824
85.0211	85.8941	90.363	94.1104	81.1322	80.0692	80.5661	80.1795	80.0199	83.975	89.8659	87.9402	79.5437	82.7952	85.391	89.3369	85.4477	86.2414	83.3859	96.077	86.9587	84.3324	88.0461	91.817	108.121	87.4241	95.1427	82.313	88.186	81.8572	85.8078	84.5097	82.0891	85.6013	91.8769	85.9922	133.157	82.5031	89.3667	83.4009
85.0235	85.9184	90.3679	94.1709	81.1322	80.0781	80.5851	80.2117	80.0231	83.9765	89.8823	87.9528	79.739	82.8009	85.4042	89.3462	85.464	86.2465	83.4431	96.0903	86.9713	84.3333	88.0587	91.9157	108.239	87.4247	95.1478	82.3287	88.1961	81.8908	85.848	84.5196	82.0963	85.6378	91.879	86.0132	133.174	82.5219	89.394	83.4513
85.0513	85.9784	90.38	94.1776	81.134	80.0978	80.592	80.2155	80.032	83.9789	89.9207	87.9693	79.7423	82.8129	85.4121	89.3542	85.4679	86.2564	83.4501	96.1139	86.9865	84.348	88.068	91.9168	108.458	87.4343	95.1646	82.3654	88.2502	81.9063	85.8482	84.6218	82.1031	85.6789	91.9813	86.0167	133.194	82.5296	89.4109	83.4539
85.0811	85.9878	90.4738	94.1893	81.1422	80.1236	80.5948	80.2166	80.0427	83.9807	89.9308	87.9971	79.9301	82.8406	85.4283	89.3652	85.4943	86.2675	83.4799	96.168	86.9999	84.3747	88.1326	91.986	108.506	87.5143	95.2158	82.3694	88.2642	81.9399	85.8571	84.6333	82.1109	85.6873	92.0108	86.0272	133.312	82.552	89.4782	83.4755
85.1099	86.0181	90.4812	94.1896	81.1502	80.1268	80.5989	80.2313	80.0497	83.994	90.0005	87.9973	80.1197	82.8473	85.4636	89.4103	85.5012	86.2816	83.4857	96.1938	87.0129	84.3881	88.1682	91.9954	108.747	87.5209	95.2369	82.3782	88.3033	82.0027	85.8973	84.652	82.1257	85.7055	92.0278	86.0542	133.346	82.5639	89.5023	83.4842
85.1515	86.1206	90.5289	94.2121	81.1542	80.1466	80.6383	80.2357	80.0589	83.9994	90.0323	88.0465	80.1529	82.8475	85.5051	89.445	85.5501	86.3145	83.4947	96.2126	87.0291	84.3891	88.1873	92.0091	108.84	87.5437	95.2512	82.399	88.35	82.0035	85.9594	84.6555	82.1338	85.7306	92.0632	86.0655	133.42	82.5751	89.5335	83.4863
85.1526	86.2091	90.6185	94.2254	81.1692	80.1528	80.6587	80.2646	80.0796	84.012	90.0805	88.0677	80.2921	82.8569	85.527	89.4705	85.5511	86.3174	83.5163	96.2423	87.0482	84.4022	88.2198	92.0352	109.022	87.5626	95.2651	82.4102	88.3581	82.0175	85.9882	84.6565	82.1774	85.7779	92.0888	86.0737	133.517	82.6198	89.5349	83.5041
85.1576	86.2528	90.6996	94.2273	81.1967	80.1551	80.6647	80.2982	80.0876	84.0134	90.1121	88.0983	80.3498	82.8717	85.5627	89.5043	85.6131	86.3498	83.5239	96.3007	87.0495	84.4224	88.3256	92.0357	109.038	87.5808	95.27	82.4116	88.4324	82.0378	86.0261	84.6592	82.1808	85.788	92.0912	86.0803	133.53	82.626	89.6068	83.5171
85.2365	86.2534	90.7038	94.2598	81.2039	80.1745	80.6691	80.3373	80.0918	84.0149	90.2148	88.2803	80.3923	82.8754	85.5989	89.5346	85.642	86.3676	83.5449	96.3395	87.0561	84.4384	88.342	92.055	109.14	87.5881	95.4134	82.4379	88.4416	82.0588	86.0619	84.6967	82.1808	85.7984	92.1126	86.1241	133.559	82.6426	89.6704	83.552
85.2518	86.3245	90.7167	94.2718	81.2556	80.1786	80.7045	80.3395	80.0933	84.0275	90.2231	88.3349	80.5025	82.9014	85.5993	89.5829	85.6646	86.3831	83.5532	96.3439	87.0988	84.4516	88.4119	92.0596	109.197	87.654	95.4941	82.4573	88.4449	82.1038	86.1395	84.709	82.2047	85.8408	92.2132	86.1428	133.594	82.6465	89.6733	83.5793
85.3157	86.3399	90.7249	94.3466	81.2643	80.2005	80.7137	80.3422	80.0959	84.0419	90.3534	88.3406	80.6626	82.9254	85.6026	89.602	85.6771	86.4507	83.5661	96.404	87.1182	84.4522	88.4188	92.075	109.269	87.6656	95.5736	82.4835	88.4717	82.109	86.2438	84.7452	82.2064	85.8865	92.2414	86.1458	133.844	82.653	89.7413	83.5809
85.3497	86.3707	90.7916	94.3493	81.2911	80.2138	80.7187	80.4205	80.0964	84.0458	90.3848	88.3867	80.6668	82.9277	85.632	89.7032	85.6835	86.4839	83.5662	96.4065	87.1698	84.4619	88.4242	92.116	109.459	87.6884	95.5931	82.5047	88.521	82.1438	86.2732	84.7548	82.2669	85.8898	92.2809	86.1671	133.912	82.6627	89.7989	83.5899
85.3881	86.435	90.8044	94.3914	81.3284	80.2448	80.7226	80.4213	80.1011	84.062	90.4851	88.4171	80.7418	82.9894	85.6354	89.7453	85.7142	86.5023	83.5711	96.4391	87.1786	84.4755	88.4361	92.1162	109.539	87.7371	95.5938	82.5449	88.5626	82.1493	86.3137	84.7626	82.2679	85.899	92.3191	86.1827	133.95	82.6696	89.8102	83.619
85.3951	86.5059	90.8319	94.4028	81.3487	80.2787	80.751	80.4473	80.1026	84.0705	90.5473	88.426	80.9242	82.9967	85.7034	89.7778	85.7241	86.5058	83.6044	96.5771	87.1904	84.4951	88.4391	92.1363	109.701	87.8076	95.6565	82.5912	88.647	82.1582	86.3643	84.7902	82.268	85.9449	92.3914	86.2177	134.065	82.6777	89.8227	83.6259
85.4046	86.5169	90.8448	94.4729	81.3758	80.3009	80.7747	80.4495	80.1103	84.0709	90.5747	88.4421	80.961	83.0213	85.7655	89.7864	85.7455	86.5213	83.6126	96.6094	87.2044	84.4992	88.4449	92.2494	110.466	87.8261	95.7192	82.5929	88.6832	82.179	86.3982	84.817	82.2706	85.9666	92.3921	86.2207	134.15	82.6797	89.8394	83.6424
85.498	86.5308	90.8811	94.476	81.4125	80.301	80.7884	80.4734	80.1119	84.0738	90.5839	88.4451	81.0442	83.022	85.8191	89.7913	85.7991	86.5407	83.6266	96.6324	87.2103	84.5031	88.4481	92.2759	110.64	87.8426	95.758	82.5931	88.7269	82.192	86.502	84.8688	82.2769	85.9913	92.4158	86.2806	134.185	82.6907	89.8557	83.645
85.5039	86.5376	90.8966	94.5033	81.4771	80.3195	80.8011	80.4787	80.1173	84.0842	90.6169	88.4627	81.3123	83.0349	85.8787	89.7932	85.8368	86.5521	83.6406	96.6585	87.2354	84.5088	88.4494	92.3212	110.744	87.8461	95.8389	82.6052	88.8303	82.1925	86.6083	84.885	82.2815	85.9991	92.4193	86.281	134.201	82.7171	89.88	83.6593
85.5064	86.5408	90.8982	94.5246	81.489	80.3348	80.8104	80.4828	80.1285	84.1078	90.6366	88.4669	81.7081	83.0515	85.904	89.8072	85.8565	86.5643	83.7079	96.6815	87.2644	84.5108	88.4806	92.3475	110.758	87.8881	96.0212	82.6168	88.875	82.2134	86.6319	84.9014	82.2909	86.02	92.4542	86.3126	134.238	82.726	89.9056	83.7762
85.5185	86.5746	91.0413	94.5459	81.4897	80.3361	80.8135	80.5303	80.1382	84.108	90.6451	88.4937	81.9282	83.057	85.9155	89.8705	85.8632	86.6204	83.8171	96.6908	87.2751	84.5877	88.5263	92.3526	110.934	87.9683	96.0314	82.636	88.9909	82.2281	86.7336	84.9994	82.293	86.0216	92.4951	86.3174	134.25	82.7293	89.9074	83.7795
85.5358	86.6031	91.0438	94.5537	81.4979	80.3765	80.8207	80.5672	80.1888	84.1142	90.6844	88.502	82.0634	83.079	85.9383	89.8775	85.8803	86.626	83.8271	96.7354	87.3254	84.5919	88.5303	92.3958	111.042	88.0312	96.1064	82.6662	89.0029	82.2337	86.7881	85.0187	82.3097	86.0272	92.534	86.3187	134.431	82.7486	89.9093	83.7861
85.5472	86.6185	91.0439	94.5697	81.5033	80.4067	80.8356	80.5692	80.219	84.1142	90.7096	88.51	82.1541	83.099	85.9413	89.9243	85.8976	86.647	83.8896	96.7383	87.3745	84.5972	88.5312	92.4443	111.093	88.0749	96.1992	82.6963	89.0536	82.25	86.7885	85.0188	82.3142	86.0781	92.6666	86.3487	134.433	82.8205	89.9157	83.8188
85.5549	86.6232	91.0442	94.585	81.517	80.4073	80.8475	80.5955	80.2209	84.1202	90.7175	88.5586	82.184	83.1086	85.9653	89.9363	85.9059	86.6695	83.9334	96.7662	87.3824	84.6003	88.603	92.4508	111.336	88.0781	96.3712	82.6989	89.0704	82.2534	86.7936	85.0228	82.3198	86.0879	92.6702	86.3747	134.525	82.8288	89.9258	83.8246
85.6132	86.6286	91.0528	94.614	81.5225	80.4115	80.8539	80.6315	80.2246	84.1433	90.7545	88.578	82.2461	83.1143	86.0219	89.9601	85.9333	86.6727	83.9676	96.8806	87.3852	84.6103	88.6081	92.4739	111.356	88.0988	96.3989	82.7685	89.1084	82.3037	86.8049	85.0592	82.3405	86.1113	92.6842	86.3827	134.526	82.8312	89.9457	83.8339
85.6179	86.7039	91.0936	94.6141	81.5604	80.412	80.8839	80.6616	80.2525	84.1762	90.7582	88.6236	82.4895	83.1345	86.0411	89.9668	86.0234	86.6905	84.0206	96.8821	87.4108	84.6321	88.6236	92.4839	111.452	88.122	96.4434	82.7814	89.2	82.3278	86.8593	85.0667	82.3508	86.1131	92.6857	86.386	134.578	82.835	89.9774	83.8477
85.6305	86.7111	91.1329	94.6367	81.5658	80.4206	80.9068	80.6619	80.2576	84.1796	90.7701	88.6254	82.9533	83.1583	86.0689	90.0089	86.0359	86.7271	84.0408	96.8913	87.4859	84.6335	88.6346	92.4885	111.603	88.1641	96.4665	82.7816	89.3018	82.3287	86.8845	85.0715	82.3585	86.1161	92.6959	86.3988	134.644	82.8528	89.9942	83.8546
85.6581	86.7327	91.1839	94.674	81.6073	80.4302	80.9162	80.6627	80.259	84.1826	90.7767	88.6255	83.0781	83.1667	86.0999	90.0132	86.0396	86.745	84.0563	96.8957	87.489	84.642	88.6773	92.5063	111.76	88.2	96.485	82.825	89.4206	82.3316	86.9408	85.1149	82.3616	86.1176	92.7401	86.4515	134.846	82.8822	90.0524	83.9078
85.6732	86.7424	91.1884	94.6863	81.6145	80.4329	80.9201	80.6786	80.2857	84.1826	90.9092	88.6449	83.1052	83.1779	86.1288	90.0149	86.0542	86.7645	84.0564	96.9332	87.496	84.6641	88.6807	92.5426	111.805	88.2372	96.5661	82.8267	89.4495	82.3323	86.9439	85.1553	82.4251	86.1283	92.7462	86.4885	134.901	82.8862	90.0742	83.9235
85.6789	86.7495	91.2045	94.6917	81.616	80.4382	80.9228	80.6859	80.3008	84.187	90.9327	88.6814	83.1141	83.1855	86.1417	90.0196	86.0831	86.7686	84.1046	97.0778	87.5778	84.7572	88.7003	92.5447	111.82	88.257	96.6448	82.8727	89.5581	82.3495	86.9446	85.1592	82.4405	86.1744	92.7604	86.5034	134.989	82.8914	90.1196	83.9366
85.6811	86.8342	91.2431	94.7137	81.6387	80.4742	80.9229	80.705	80.3065	84.19	90.9333	88.7018	83.4079	83.2011	86.155	90.0408	86.0958	86.7687	84.1428	97.2769	87.5888	84.7835	88.7171	92.6383	111.925	88.3161	96.647	82.8756	89.5798	82.3615	86.961	85.2358	82.4655	86.1869	92.7812	86.5489	135.086	82.8941	90.1792	83.9618
85.6829	86.8367	91.3068	94.7411	81.6883	80.4786	80.9488	80.7212	80.3068	84.2086	90.9342	88.7516	83.4579	83.2068	86.224	90.0509	86.1274	86.8122	84.1627	97.5957	87.6171	84.8253	88.7307	92.6613	111.992	88.318	96.79	82.8835	89.5929	82.3735	86.9707	85.2399	82.4797	86.2216	92.8475	86.5543	135.093	82.9026	90.2055	83.9744
85.7194	86.8616	91.4031	94.7941	81.7049	80.4843	80.9561	80.7216	80.3224	84.2114	90.9545	88.8392	83.462	83.218	86.236	90.0792	86.1417	86.8673	84.1731	97.5968	87.623	84.8272	88.7309	92.6619	112.385	88.3508	96.8363	82.9288	89.6212	82.3754	86.9827	85.2551	82.4899	86.2749	92.8789	86.5799	135.229	82.9319	90.2075	84.0138
85.7292	86.8716	91.5121	94.7999	81.7065	80.4882	80.9566	80.7301	80.3499	84.2139	90.9817	88.8858	83.493	83.2506	86.2521	90.0806	86.1456	86.8695	84.1819	97.6092	87.7237	84.8582	88.7492	92.7351	112.528	88.352	96.9633	82.9513	89.6773	82.4203	86.9854	85.2629	82.5488	86.2801	92.9199	86.6172	135.476	82.9544	90.243	84.0142
85.7318	86.9084	91.5611	94.8131	81.726	80.5071	80.9587	80.7533	80.3582	84.2303	91.0362	88.8931	83.7213	83.2612	86.2616	90.0831	86.1471	86.8978	84.2001	97.7047	87.7348	84.8649	88.7515	92.7603	112.558	88.3693	97.0344	82.975	89.7812	82.4251	87.0092	85.2779	82.5521	86.3404	92.9316	86.6531	135.481	83.0267	90.2501	84.0212
85.7461	86.9097	91.5647	94.823	81.7324	80.5118	81.077	80.7594	80.3673	84.2382	91.039	88.9088	83.7985	83.2786	86.287	90.1124	86.1738	86.9312	84.2031	97.7676	87.7519	84.8671	88.7745	92.7765	112.575	88.4831	97.0367	82.9972	89.8246	82.4568	87.1743	85.3226	82.5777	86.3857	93.0471	86.6778	135.713	83.0275	90.3674	84.0269
85.7648	86.9162	91.6176	94.8583	81.7327	80.5308	81.0798	80.7672	80.3755	84.2401	91.0999	88.9626	83.8671	83.2904	86.3813	90.1203	86.1818	86.951	84.2047	97.9193	87.7679	84.8777	88.7793	92.7921	112.893	88.5541	97.1682	83.0017	89.8309	82.4638	87.2226	85.3238	82.5831	86.4123	93.0495	86.7376	135.838	83.0416	90.4129	84.0447
85.7693	86.9393	91.6339	94.9119	81.7399	80.544	81.0993	80.7891	80.3853	84.2478	91.1082	89.0481	84.0508	83.3215	86.4128	90.1226	86.1962	86.9803	84.2062	97.927	87.7888	84.8787	88.8561	92.8984	112.902	88.5851	97.2223	83.0143	89.9306	82.5362	87.2257	85.3361	82.6586	86.4579	93.0635	86.7834	135.899	83.0848	90.4406	84.0503
85.7852	86.9423	91.6516	94.9242	81.7426	80.5451	81.1131	80.807	80.392	84.2511	91.1324	89.0804	84.1327	83.3287	86.4301	90.1575	86.2034	86.9822	84.2063	97.9762	87.7965	84.9415	88.8846	92.9036	113.155	88.6305	97.243	83.0368	89.9379	82.5448	87.2496	85.3683	82.659	86.462	93.0637	86.7932	135.97	83.0886	90.5989	84.0623
85.7944	86.947	91.6616	94.9268	81.7429	80.5567	81.1482	80.8259	80.395	84.2693	91.1892	89.115	84.5322	83.3647	86.4449	90.1942	86.3059	87.0099	84.2293	98.2674	87.803	84.953	88.904	92.933	113.174	88.6647	97.2679	83.0498	90.0299	82.5499	87.2637	85.3855	82.6614	86.4644	93.0789	86.798	135.977	83.1299	90.6016	84.0995
85.7988	86.9579	91.6975	94.9348	81.774	80.5582	81.1519	80.8744	80.4055	84.2825	91.2008	89.1683	84.627	83.3661	86.4621	90.2323	86.3291	87.0441	84.3214	98.3122	87.8416	84.9594	88.9445	93.0051	113.304	88.6697	97.3837	83.0701	90.0508	82.57	87.2735	85.3953	82.6724	86.4675	93.0884	86.8253	135.994	83.1357	90.6847	84.1033
85.8346	86.9858	91.7114	94.9903	81.7889	80.5795	81.1613	80.8824	80.4116	84.2867	91.209	89.1797	84.7642	83.3678	86.4847	90.2715	86.4023	87.077	84.3245	98.3328	87.8488	84.9598	88.96	93.0726	113.583	88.776	97.4359	83.0708	90.0618	82.5746	87.2785	85.4494	82.6843	86.4895	93.0909	86.8426	136.053	83.151	90.7063	84.1517
85.8437	87.014	91.7767	95.0532	81.8011	80.5898	81.1645	80.8824	80.4209	84.2882	91.2867	89.1863	84.9076	83.3748	86.4872	90.2745	86.4142	87.0885	84.3529	98.3492	87.8603	84.9598	88.9684	93.1031	113.6	88.8297	97.5406	83.1299	90.1524	82.6279	87.2989	85.4741	82.7079	86.5424	93.0982	86.8982	136.067	83.1544	90.7522	84.1716
85.8573	87.0418	91.8075	95.0739	81.8411	80.6317	81.1671	80.8912	80.4298	84.2923	91.3079	89.243	85.2449	83.3978	86.622	90.2751	86.4322	87.1037	84.3857	98.3848	87.9394	84.9631	89.0226	93.227	113.852	88.8515	97.5702	83.1367	90.1829	82.6752	87.3318	85.5314	82.7082	86.5466	93.1271	86.8997	136.101	83.1558	90.7755	84.1805
85.9145	87.0802	91.81	95.1282	81.9039	80.6424	81.1734	80.8929	80.4304	84.2923	91.3115	89.2859	85.2827	83.4085	86.6815	90.3238	86.4906	87.1284	84.3926	98.3862	87.972	84.9785	89.055	93.2431	113.943	88.8562	97.6841	83.1739	90.1859	82.7393	87.3775	85.5434	82.7492	86.564	93.1319	86.9048	136.115	83.1738	90.7948	84.2033
85.9451	87.0816	91.86	95.1972	81.9202	80.6689	81.2111	80.9011	80.4322	84.3174	91.4182	89.3305	85.317	83.412	86.844	90.3249	86.4974	87.1618	84.4266	98.401	88.0165	84.9825	89.0762	93.2828	113.99	88.8632	97.8493	83.1879	90.3157	82.7545	87.3886	85.5959	82.7498	86.5677	93.1477	86.9086	136.193	83.1819	90.805	84.2402
85.9461	87.1197	91.889	95.2203	81.9324	80.6783	81.217	80.9081	80.4337	84.3214	91.4403	89.3496	85.4018	83.4363	86.9174	90.3772	86.5034	87.2116	84.4373	98.4298	88.0784	85.0185	89.0795	93.331	114.014	88.8807	97.8697	83.2302	90.3162	82.7857	87.3977	85.6633	82.7611	86.626	93.1803	86.9235	136.231	83.1918	90.8108	84.2558
85.9601	87.1797	91.9012	95.2233	81.9532	80.6785	81.2254	80.9101	80.4417	84.3313	91.4641	89.3834	85.4626	83.455	86.9503	90.3828	86.542	87.2314	84.4911	98.4313	88.1852	85.0215	89.1194	93.3546	114.201	88.8823	97.9822	83.2307	90.3254	82.8024	87.4389	85.7081	82.7682	86.6283	93.2059	86.9266	136.33	83.2123	90.8188	84.3188
85.9684	87.1809	91.9197	95.2441	81.9864	80.6908	81.2502	80.9179	80.457	84.3358	91.5515	89.4576	85.5688	83.4573	86.9664	90.3844	86.6195	87.2359	84.5083	98.433	88.2145	85.0254	89.1471	93.3877	114.208	88.8895	98.009	83.2525	90.3796	82.8039	87.4627	85.7348	82.7873	86.6467	93.2135	86.9348	136.33	83.2195	90.8393	84.3529
85.9801	87.1842	91.9237	95.266	81.9944	80.6984	81.2557	80.9183	80.4592	84.3539	91.5647	89.766	85.6495	83.4748	86.9943	90.3891	86.6385	87.2425	84.5118	98.4411	88.2836	85.058	89.1625	93.4022	114.263	88.894	98.0742	83.3203	90.4041	82.8263	87.4995	85.7778	82.8271	86.6867	93.222	86.9666	136.436	83.2654	90.8431	84.3768
86.0098	87.1966	91.9501	95.3036	82.0044	80.7086	81.2881	80.9199	80.4639	84.3653	91.5664	89.7676	85.688	83.4954	87.0016	90.3981	86.7532	87.2447	84.5397	98.5198	88.3807	85.0586	89.2111	93.5453	114.321	88.9354	98.2461	83.3514	90.4065	82.8461	87.5182	85.7801	82.8357	86.6969	93.2667	86.9925	136.499	83.2981	90.9509	84.3771
86.0168	87.2223	91.9646	95.3111	82.0154	80.7428	81.3069	80.9205	80.4648	84.4033	91.5709	89.8169	86.0802	83.5225	87.0212	90.424	86.7668	87.2766	84.5402	98.609	88.4797	85.0641	89.2148	93.5463	114.446	88.9551	98.4287	83.3934	90.4387	82.8503	87.5544	85.8431	82.8388	86.7188	93.304	86.9955	136.526	83.304	91.0178	84.4697
86.0195	87.2527	91.9684	95.3447	82.0452	80.7462	81.3313	80.9436	80.4722	84.4137	91.7462	89.8616	86.5772	83.5453	87.2675	90.428	86.7758	87.2778	84.5572	98.7414	88.6043	85.0796	89.2274	93.5679	114.609	88.9967	98.4595	83.3985	90.4877	83.0049	87.5874	85.8467	82.872	86.7302	93.3073	87.0204	136.624	83.3237	91.0509	84.4786
86.0795	87.2534	91.9705	95.3453	82.0469	80.756	81.3352	80.9493	80.4771	84.4139	91.7649	89.9063	86.741	83.5825	87.2677	90.4438	86.7789	87.3234	84.5703	98.7445	88.6403	85.1139	89.2705	93.5948	114.615	89.004	98.5169	83.4149	90.5508	83.0051	87.5983	85.8922	82.8862	86.7611	93.3174	87.0495	136.642	83.3439	91.1375	84.4858
86.0887	87.263	91.9884	95.3595	82.0648	80.7591	81.3455	80.962	80.4772	84.4229	91.8139	89.9383	86.9634	83.5924	87.3182	90.4954	86.8012	87.3238	84.5888	98.8009	88.8071	85.1238	89.3345	93.6117	114.622	89.1401	98.5643	83.431	90.5859	83.0703	87.6413	85.9283	82.9147	86.8098	93.3177	87.077	136.669	83.3623	91.1435	84.4897
86.0922	87.2648	92.056	95.3849	82.0667	80.7636	81.3489	80.9703	80.4847	84.4282	91.816	89.9402	87.0881	83.5959	87.3222	90.5241	86.8165	87.3936	84.6285	98.8363	88.82	85.1255	89.3525	93.6175	115.211	89.1525	98.6075	83.4456	90.6563	83.0968	87.7601	85.9313	82.918	86.8436	93.3562	87.2027	136.698	83.3872	91.2427	84.4932
86.1117	87.2691	92.0873	95.3879	82.0777	80.7733	81.3514	80.9848	80.4899	84.4301	91.8313	90.1691	87.1993	83.6308	87.5362	90.5266	86.8334	87.3943	84.6307	98.8571	88.9033	85.1312	89.3967	93.6922	115.329	89.1608	98.6222	83.4999	90.6604	83.125	87.7732	85.9313	82.9206	86.8599	93.3725	87.2358	136.728	83.4181	91.2651	84.494
86.112	87.3198	92.095	95.4036	82.0964	80.7742	81.3569	80.9903	80.4945	84.4588	91.8498	90.1761	87.5692	83.6366	87.5519	90.53	86.8963	87.4177	84.6331	99.0565	88.947	85.1758	89.397	93.8224	115.525	89.2275	98.6452	83.5004	90.8007	83.192	87.7792	85.9317	82.9376	86.9964	93.3848	87.2858	136.733	83.43	91.3121	84.5536
86.1377	87.3604	92.1494	95.4112	82.0998	80.7807	81.3864	80.9914	80.4954	84.4605	91.9048	90.1787	87.7577	83.6779	87.6061	90.5513	86.9314	87.426	84.6506	99.1062	88.9803	85.1904	89.494	93.9655	115.558	89.297	98.6873	83.527	90.9426	83.2354	87.8111	85.9529	82.9444	87.0025	93.4862	87.3711	136.761	83.5128	91.3178	84.6196
86.1638	87.3869	92.1708	95.423	82.1053	80.7948	81.3885	81.0188	80.4983	84.4724	92.015	90.2913	87.9287	83.702	87.7266	90.583	86.9676	87.4332	84.6645	99.256	89.0649	85.1995	89.5062	93.997	115.565	89.3131	98.7061	83.5296	91.0053	83.2477	87.8156	85.9774	82.9603	87.004	93.5287	87.3957	136.765	83.5363	91.3552	84.6252
86.2831	87.3983	92.2278	95.4245	82.1332	80.8111	81.4049	81.0422	80.4996	84.4807	92.0444	90.3683	88.108	83.7029	87.7737	90.692	87.0259	87.473	84.7125	99.2682	89.0845	85.2399	89.5218	94.0583	115.707	89.3501	98.7777	83.5373	91.0814	83.2581	87.836	85.9782	82.9709	87.0242	93.5705	87.4083	136.844	83.5612	91.4933	84.6289
86.3479	87.4113	92.2504	95.4288	82.1417	80.819	81.4262	81.0471	80.5038	84.4832	92.1299	90.4265	89.1973	83.7048	87.7792	90.7232	87.0468	87.4841	84.7187	99.365	89.1203	85.3025	89.5287	94.1005	115.774	89.3947	98.8195	83.54	91.0851	83.2727	87.9151	86.0329	82.9765	87.03	93.6032	87.4504	137.211	83.6254	91.544	84.6298
86.3774	87.4412	92.2696	95.4398	82.1673	80.8461	81.4324	81.0485	80.5222	84.4889	92.1335	90.755	90.1993	83.7108	87.8818	90.739	87.0498	87.5262	84.7371	99.394	89.2159	85.3191	89.53	94.1642	115.855	89.4111	98.9351	83.5934	91.094	83.2889	87.9317	86.0413	82.9849	87.0454	93.774	87.5154	137.242	83.6422	91.5543	84.6847
86.3837	87.4445	92.3429	95.4402	82.2038	80.8561	81.437	81.0486	80.5222	84.4899	92.1457	90.8462	90.7369	83.7282	87.9349	90.7443	87.0908	87.5262	84.7455	99.464	89.3378	85.3214	89.5346	94.1698	116.276	89.4183	98.951	83.5951	91.1065	83.3131	87.9441	86.0476	82.9913	87.1039	93.8038	87.5382	137.275	83.6479	91.6158	84.7085
86.4573	87.4649	92.3825	95.4404	82.224	80.8706	81.4381	81.0676	80.5295	84.4967	92.1494	90.8478	90.8759	83.7363	87.9447	90.8083	87.1426	87.5567	84.765	99.5312	89.3635	85.3595	89.5439	94.3298	116.811	89.4547	98.9676	83.6629	91.1687	83.3189	88.0015	86.1664	83.0101	87.1076	93.8046	87.5994	137.524	83.6795	91.6497	84.7361
86.5088	87.475	92.4158	95.4843	82.2336	80.8737	81.4415	81.0765	80.539	84.5049	92.1877	90.9735	91.9959	83.7503	88.048	90.8221	87.1686	87.5894	84.7654	99.5474	89.3815	85.3717	89.6255	94.3647	116.905	89.4739	99.072	83.673	91.1989	83.3694	88.0078	86.2054	83.0544	87.131	93.8328	87.6059	137.532	83.7033	91.7873	84.7482
86.5338	87.4947	92.417	95.4857	82.2475	80.8783	81.444	81.0783	80.5678	84.505	92.2105	91.2003	95.4592	83.8274	88.2137	90.8259	87.1687	87.5967	84.7809	99.5654	89.4215	85.3819	89.6714	94.3951	117.018	89.5297	99.1755	83.6909	91.2052	83.3834	88.0493	86.269	83.0628	87.2218	93.8729	87.609	137.61	83.7285	91.7938	84.773
86.5375	87.5188	92.4422	95.4919	82.3057	80.8784	81.4464	81.1249	80.5689	84.5284	92.2333	91.2066	99.5767	83.8406	88.2202	90.8337	87.1798	87.6069	84.8276	99.681	89.4842	85.3878	89.6997	94.4534	117.049	89.5608	99.1913	83.7207	91.3118	83.4599	88.0554	86.2693	83.0768	87.2328	93.888	87.6301	137.628	83.7314	91.8088	84.7792
86.5631	87.5264	92.4434	95.4952	82.3354	80.8986	81.457	81.1297	80.5737	84.5291	92.2407	91.2578	103.616	83.8453	88.3108	90.8503	87.2123	87.6652	84.8455	99.7404	89.5281	85.414	89.701	94.4894	117.093	89.5724	99.3369	83.7497	91.3198	83.4673	88.0632	86.3577	83.0784	87.2342	93.8912	87.6361	137.712	83.7652	91.8242	84.7889
86.5844	87.5443	92.4815	95.5022	82.3436	80.9168	81.4938	81.1329	80.5782	84.5478	92.2585	91.4826	105.13	83.8744	88.407	90.9009	87.2749	87.6692	84.8589	99.7552	89.5342	85.4655	89.7991	94.4934	117.144	89.5907	99.4617	83.7732	91.3911	83.4892	88.1497	86.3927	83.0835	87.235	93.8968	87.648	137.803	83.8174	91.8577	84.7936
86.6115	87.5615	92.6035	95.509	82.3783	80.9208	81.5082	81.1493	80.5827	84.5497	92.3143	91.483	106.099	83.8809	88.4269	90.9052	87.2753	87.6724	84.8795	99.8228	89.6097	85.5039	89.8624	94.5386	117.208	89.5942	99.5198	83.8181	91.4647	83.4935	88.1563	86.4067	83.1045	87.3227	93.9431	87.6497	137.851	83.8207	91.8778	84.8887
86.6327	87.5829	92.6572	95.5158	82.4076	80.9246	81.5152	81.1646	80.5886	84.5555	92.3306	91.4957	106.863	83.883	88.4369	90.9235	87.3049	87.737	84.8886	99.9993	89.685	85.513	89.8925	94.5811	117.229	89.6004	99.8636	83.8337	91.5088	83.4954	88.3367	86.4195	83.1129	87.3993	93.9701	87.7241	138.05	83.8547	91.8794	84.9116
86.6368	87.5856	92.6984	95.5208	82.4885	80.9259	81.5447	81.166	80.5928	84.5762	92.4015	91.528	108.629	83.999	88.4725	90.9516	87.3147	87.8177	84.8909	100.152	89.6925	85.5543	89.9025	94.6795	117.384	89.6237	99.9289	83.8469	91.582	83.503	88.3429	86.4716	83.1203	87.4307	93.9798	87.7514	138.08	83.8603	91.8924	84.9319
86.6416	87.6293	92.8221	95.5225	82.5028	80.9348	81.566	81.1663	80.5948	84.5857	92.4578	91.6496	109.443	84.0114	88.6938	90.9537	87.3153	87.8252	84.8958	100.317	89.8266	85.5668	89.9051	94.6952	117.388	89.656	100.003	83.8532	91.6098	83.526	88.371	86.5019	83.1259	87.4375	94.0276	87.7818	138.214	83.8748	91.9039	85.0173
86.6487	87.6345	93.0458	95.5625	82.5116	80.9363	81.5857	81.1772	80.5955	84.5869	92.5058	91.7238	113.379	84.0117	88.7211	90.9541	87.3615	87.8621	84.903	100.357	89.8307	85.5669	89.9119	94.6967	117.795	89.6975	100.035	83.8542	91.6778	83.5411	88.3753	86.532	83.1551	87.4454	94.0323	87.8307	138.231	83.8917	91.9218	85.0521
86.6863	87.6442	93.1508	95.6122	82.5308	80.9398	81.5882	81.1929	80.6067	84.5923	92.5304	91.7552	122.615	84.1006	88.8042	90.9554	87.4256	87.907	84.9039	100.462	89.9824	85.5939	89.9417	94.7061	117.856	89.7337	100.131	83.8631	91.7226	83.5486	88.3798	86.6486	83.1632	87.4517	94.0592	87.8339	138.333	83.93	91.9259	85.0872
86.6906	87.6544	93.1541	95.6264	82.588	80.951	81.5905	81.2329	80.6103	84.5945	92.5655	91.8088	127.859	84.1234	88.8216	90.969	87.4772	87.9226	84.9286	100.568	90.009	85.5986	90.0142	94.7338	117.94	89.7447	100.155	83.8658	91.7271	83.5489	88.3813	86.6492	83.1842	87.4593	94.0793	87.871	138.334	83.9887	92.0179	85.1632
86.6936	87.6551	93.1919	95.6274	82.6185	80.9528	81.6228	81.2431	80.6151	84.5973	92.7328	91.9331	140.113	84.1479	88.9693	90.9877	87.5307	87.9241	84.9474	100.918	90.1034	85.6047	90.031	94.7355	118.112	89.7677	100.215	83.8802	91.7677	83.5505	88.437	86.6916	83.1901	87.461	94.0811	87.8987	138.39	84.0111	92.0558	85.1733
86.6937	87.6634	93.1967	95.8029	82.6583	80.969	81.6276	81.2468	80.637	84.6099	92.8155	92.0535	151.674	84.1522	89.0349	91.0176	87.5766	87.9365	84.9644	101.155	90.1393	85.6049	90.068	94.8379	118.138	89.777	100.32	83.9196	91.7829	83.5525	88.4779	86.768	83.2298	87.4713	94.1818	87.9613	138.437	84.048	92.1622	85.1891
86.7022	87.6975	93.3299	95.8185	82.7101	80.9941	81.6318	81.2526	80.6386	84.6106	92.8278	92.1386	197.116	84.1591	89.0572	91.0387	87.5906	87.939	84.971	101.356	90.334	85.6225	90.0762	95.0189	118.327	89.8439	100.409	83.9968	91.7859	83.594	88.481	86.847	83.2313	87.4816	94.235	88.0093	138.442	84.0552	92.193	85.2142
86.7236	87.6989	93.3386	95.9337	82.7306	81.0041	81.6361	81.2595	80.6434	84.6263	92.8426	92.1538	337.76	84.1655	89.3362	91.0557	87.6212	87.9643	85.0005	101.406	90.3893	85.6815	90.0853	95.1109	118.339	89.8842	100.412	84.0365	91.7865	83.6551	88.5239	86.8808	83.2367	87.505	94.2363	88.0198	138.586	84.095	92.2026	85.2355
86.8027	87.7115	93.3737	95.9437	82.7437	81.0049	81.6493	81.2693	80.6479	84.636	92.8597	92.3154	829.261	84.1782	89.4312	91.0593	87.662	87.973	85.0103	101.755	90.4872	85.7011	90.0875	95.1864	118.602	90.0293	100.569	84.0517	91.8509	83.6566	88.6522	86.9564	83.2497	87.5237	94.2613	88.1101	138.676	84.1142	92.2255	85.242
86.833	87.7334	93.4307	95.9562	82.7448	81.0283	81.7036	81.2756	80.6562	84.6503	92.888	92.3196		84.2195	89.4782	91.0818	87.6691	87.9947	85.0218	101.875	90.7296	85.7189	90.0968	95.1987	118.62	90.0418	100.739	84.0603	91.9357	83.6814	88.66	87.0927	83.2802	87.5653	94.2937	88.1196	138.704	84.1394	92.2359	85.2508
86.8862	87.759	93.4603	95.965	82.745	81.0388	81.723	81.2842	80.6585	84.6646	92.9166	92.5155		84.2276	89.6167	91.0991	87.6958	88.0236	85.0789	101.993	90.7696	85.7253	90.1142	95.2884	118.721	90.0602	100.987	84.0646	91.9386	83.734	88.6661	87.0999	83.3114	87.591	94.2944	88.1259	138.802	84.238	92.2437	85.2879
86.9455	87.7686	93.4929	95.9794	82.7698	81.0429	81.7241	81.3198	80.66	84.6788	92.9326	92.5176		84.28	89.8687	91.1681	87.7062	88.0262	85.0975	102.008	90.9225	85.7387	90.2243	95.3024	118.738	90.0938	101.006	84.0816	91.9406	83.7764	88.7244	87.1031	83.3305	87.5948	94.2985	88.1369	138.967	84.2646	92.3699	85.3103
86.955	87.8158	93.5023	95.9839	82.7969	81.0653	81.7295	81.3611	80.6717	84.6798	93.0904	92.7338		84.3095	89.9904	91.2294	87.7129	88.0615	85.1117	102.236	91.0112	85.7865	90.2791	95.4914	118.817	90.138	101.558	84.0868	91.9889	83.8119	88.8231	87.1177	83.338	87.6487	94.3344	88.138	139.016	84.2733	92.3803	85.3443
86.9562	87.8387	93.5109	95.9916	82.8017	81.1129	81.7361	81.3717	80.6831	84.6806	93.0947	92.7842		84.3611	90.2159	91.2445	87.7831	88.1368	85.1294	102.262	91.1927	85.8095	90.2986	95.4968	118.867	90.1643	101.61	84.1171	92.0016	83.8397	88.8371	87.1571	83.3511	87.6616	94.3386	88.1614	139.025	84.2754	92.6488	85.3462
86.9744	87.8538	93.5154	95.9947	82.8227	81.1632	81.814	81.401	80.6869	84.6811	93.119	92.8069		84.3617	90.2755	91.2542	87.7934	88.1715	85.1405	102.312	91.2591	85.8421	90.3199	95.6414	118.888	90.2332	101.645	84.1203	92.0338	83.8486	88.8535	87.2551	83.3587	87.6785	94.3525	88.1652	139.065	84.2776	92.7384	85.3555
87.0219	87.8604	93.5343	96.0008	82.8775	81.165	81.834	81.4168	80.6924	84.682	93.1716	92.9214		84.4057	90.2977	91.2642	87.8221	88.1829	85.1559	102.324	91.2624	85.8487	90.3598	95.7627	119.088	90.293	101.647	84.1441	92.0424	83.8622	88.8725	87.2595	83.3822	87.6929	94.4398	88.21	139.229	84.281	92.7408	85.3609
87.0537	87.8654	93.5917	96.0265	82.8811	81.1724	81.8424	81.4216	80.6926	84.6887	93.2166	93.1083		84.4057	90.4787	91.2666	87.8405	88.2328	85.184	102.396	91.3667	85.8638	90.3729	95.8163	119.09	90.3654	101.805	84.1708	92.0658	83.8926	88.9276	87.2857	83.4023	87.6944	94.4673	88.2178	139.377	84.3095	92.7433	85.4019
87.096	87.9087	93.7725	96.0463	82.8916	81.1875	81.8998	81.4281	80.7078	84.6988	93.2268	93.4884		84.4484	90.5692	91.3166	87.8856	88.2611	85.2393	102.401	91.4014	85.8649	90.3932	95.8939	119.12	90.3677	101.941	84.1749	92.0769	83.9154	88.9852	87.3669	83.4054	87.7001	94.4733	88.2486	139.402	84.3278	92.7968	85.4185
87.1639	87.9207	93.85	96.0649	82.8936	81.2	81.9115	81.4504	80.7091	84.7024	93.2874	93.7049		84.4791	90.9664	91.3599	87.9114	88.2678	85.2452	102.443	91.4024	85.9067	90.4038	95.9091	119.259	90.4015	102.021	84.1879	92.1322	83.937	88.99	87.3876	83.4078	87.7012	94.5357	88.2606	139.406	84.3494	92.8147	85.4427
87.1674	87.9502	93.8515	96.0745	82.9332	81.205	81.9229	81.4741	80.7336	84.7359	93.3618	93.8848		84.5083	91.0146	91.3955	88.1741	88.3486	85.2487	102.542	91.8082	85.9074	90.4652	95.9296	119.282	90.4113	102.395	84.1913	92.1637	83.963	88.9918	87.4292	83.4241	87.7248	94.5771	88.2628	139.41	84.5073	92.8457	85.4446
87.1674	87.9535	93.8821	96.077	82.9618	81.2064	81.9238	81.5008	80.736	84.7419	93.3659	93.9029		84.5095	91.2053	91.4227	88.2191	88.3581	85.2537	102.689	91.8502	85.9101	90.4811	96.0155	119.294	90.4364	102.564	84.2096	92.1871	83.965	89.1446	87.4716	83.447	87.74	94.7468	88.3151	139.414	84.5243	92.8495	85.4722
87.181	87.9671	94.0812	96.0948	82.967	81.2131	81.9286	81.5042	80.7497	84.753	93.406	94.0176		84.5279	91.2054	91.4349	88.2832	88.391	85.2749	102.888	91.8641	85.9634	90.4943	96.0571	119.403	90.4417	102.632	84.2165	92.2359	83.9677	89.2318	87.5161	83.4896	87.7648	94.9273	88.3669	139.462	84.5435	92.9755	85.479
87.1858	87.9791	94.1754	96.2145	82.9712	81.2234	81.9324	81.5052	80.7566	84.7608	93.4082	94.1269		84.5862	91.5551	91.4569	88.2872	88.4373	85.2761	103.003	91.8756	85.9753	90.4987	96.0832	119.411	90.4686	102.845	84.227	92.3045	84.0049	89.353	87.5166	83.4955	87.7895	94.9306	88.3971	139.64	84.562	92.979	85.4814
87.1913	88.0056	94.1874	96.2193	82.9742	81.2977	81.9514	81.5104	80.7747	84.7616	93.5146	94.2937		84.5984	91.5872	91.5213	88.3334	88.4534	85.2949	103.075	92.1336	85.98	90.5278	96.104	119.723	90.5368	102.955	84.2312	92.3462	84.0332	89.5232	87.6665	83.5222	87.8184	94.9314	88.4024	139.745	84.5637	93.1537	85.4839
87.2407	88.0424	94.2127	96.221	82.9785	81.308	81.9536	81.5115	80.7752	84.7626	93.5464	94.3946		84.6291	91.5982	91.5429	88.3999	88.4838	85.2955	103.325	92.2538	85.9807	90.5624	96.2315	119.94	90.6285	103.36	84.2417	92.442	84.0346	89.6328	87.7418	83.5228	87.8435	95.0174	88.4041	139.762	84.5977	93.1542	85.5017
87.2507	88.0622	94.2167	96.2571	82.9847	81.3268	81.9539	81.5483	80.7832	84.7664	93.5661	94.4438		84.6516	91.8127	91.553	88.4264	88.4989	85.3199	103.372	92.5885	85.9905	90.5933	96.2525	120.072	90.6935	103.592	84.2937	92.4754	84.071	89.6531	87.8414	83.5418	87.8479	95.3052	88.4276	139.921	84.6196	93.2025	85.5363
87.2592	88.171	94.2418	96.2874	82.9864	81.362	81.9814	81.563	80.7845	84.776	93.5776	94.7949		84.7208	91.8585	91.5551	88.4674	88.5347	85.3483	103.443	92.6601	86.021	90.6115	96.2652	120.09	90.725	103.789	84.3248	92.4905	84.0712	89.6708	87.9008	83.5568	87.8779	95.3469	88.4623	140.017	84.6515	93.2064	85.5457
87.262	88.2161	94.2979	96.3415	83.0046	81.3792	81.9815	81.5677	80.7847	84.7948	93.5965	94.8929		84.7235	92.0433	91.5903	88.5168	88.5531	85.3641	103.546	92.9083	86.1185	90.6181	96.389	120.098	90.7473	103.939	84.3671	92.5013	84.0763	89.7455	87.9074	83.5578	87.8903	95.4393	88.5386	140.044	84.657	93.215	85.5682
87.2673	88.2352	94.315	96.364	83.0391	81.3929	82.0203	81.5687	80.8225	84.7976	93.657	94.9856		84.7358	92.0433	91.603	88.6436	88.5585	85.4261	103.678	93.446	86.1278	90.6582	96.7982	120.362	90.7992	104.478	84.3725	92.5129	84.0779	89.798	87.9116	83.5586	87.8973	95.441	88.5503	140.051	84.7112	93.2365	85.6065
87.2784	88.2759	94.4007	96.4356	83.1012	81.41	82.0211	81.5789	80.8314	84.8043	93.6626	95.1608		84.7457	92.297	91.609	88.6661	88.5633	85.5132	103.718	94.1549	86.1334	90.6798	96.8418	120.603	90.8106	104.782	84.4957	92.526	84.094	89.8971	87.9158	83.5614	87.9293	95.5405	88.5665	140.057	84.7204	93.2409	85.6364
87.2861	88.2889	94.4539	96.4507	83.1182	81.4179	82.0304	81.5809	80.8369	84.806	93.6813	95.2414		84.7742	92.9437	91.6101	88.7586	88.6231	85.5477	103.952	94.5156	86.1808	90.7089	96.8649	120.609	90.8156	105.007	84.5478	92.7033	84.1108	89.9697	87.9752	83.5844	87.9501	95.5788	88.5984	140.163	84.7725	93.2607	85.6641
87.3091	88.3143	94.5174	96.4799	83.1374	81.4206	82.0514	81.5819	80.8438	84.809	93.7318	95.2585		84.7792	93.9052	91.6185	88.7666	88.6591	85.5519	104.007	94.5989	86.2169	90.7194	96.8857	120.845	90.8322	105.045	84.5516	92.759	84.126	89.9795	87.9938	83.5859	88.0169	95.6123	88.6477	140.188	84.7949	93.321	85.6831
87.3211	88.3447	94.5326	96.5081	83.2214	81.4375	82.0539	81.5862	80.8551	84.8306	93.7402	95.3875		84.7924	93.9339	91.6395	88.8098	88.6699	85.5666	104.02	94.614	86.2408	90.7352	97.1245	120.874	90.8799	105.749	84.5754	92.7888	84.1453	89.9857	88.031	83.6309	88.0232	95.7091	88.6672	140.687	84.8197	93.3416	85.694
87.3743	88.3627	94.5496	96.5974	83.2573	81.4417	82.0594	81.5996	80.8599	84.8394	93.7449	95.4227		84.8428	94.0221	91.653	88.853	88.6756	85.6103	104.085	94.7115	86.2795	90.7576	97.1424	120.888	90.9188	106.227	84.5886	92.8019	84.163	89.9979	88.0534	83.6389	88.0497	95.71	88.6833	140.717	84.9288	93.4182	85.7414
87.3941	88.3733	94.5591	96.6015	83.281	81.4704	82.0633	81.6124	80.8669	84.8403	93.7562	95.5026		84.8515	94.1724	91.6757	88.878	88.7333	85.6151	104.171	94.9043	86.2814	90.7795	97.1524	121.001	90.9273	106.736	84.5888	92.8478	84.2087	90.0195	88.0621	83.6695	88.0599	95.7416	88.7409	140.971	84.9382	93.4203	85.7485
87.4571	88.3974	94.5999	96.6652	83.288	81.4905	82.0639	81.6237	80.8722	84.8445	93.7562	95.5176		84.935	94.2843	91.7138	88.8881	88.7523	85.6192	104.606	95.0767	86.3518	90.7931	97.1541	121.221	90.9323	106.909	84.5984	92.8912	84.2225	90.0795	88.0869	83.6768	88.0737	95.7747	88.7564	141.205	84.9417	93.497	85.7489
87.4704	88.4167	94.7369	96.6772	83.3225	81.4962	82.1184	81.6299	80.8786	84.8493	93.8105	95.6295		84.9358	94.4241	91.7342	88.9624	88.8574	85.649	104.976	95.3426	86.3658	90.8818	97.1586	121.247	90.945	107.349	84.6352	92.8944	84.2269	90.154	88.1095	83.6929	88.0963	95.8728	88.7814	141.226	84.9446	93.5032	85.7623
87.4785	88.4444	94.7506	96.6863	83.3241	81.5262	82.1691	81.6328	80.9076	84.8531	93.8405	96.0322		84.958	94.5542	91.7375	89.0875	88.8641	85.6542	104.976	96.2553	86.3982	90.9266	97.159	121.277	90.9649	107.38	84.7152	92.9169	84.234	90.2396	88.1097	83.6952	88.1211	95.8991	88.8108	141.297	84.9716	93.5635	85.7682
87.4858	88.4965	94.7824	96.6881	83.3408	81.5288	82.2279	81.6355	80.9084	84.8545	93.8898	96.0869		84.9609	94.8807	91.7449	89.091	88.9847	85.7059	105.069	96.5823	86.411	90.9408	97.178	121.344	91.0371	108.654	84.727	92.9689	84.2418	90.2561	88.1478	83.6957	88.1223	95.9117	88.8145	141.372	84.9731	93.7624	85.8089
87.5055	88.5465	94.7898	96.7116	83.3513	81.5532	82.2297	81.6478	80.9231	84.8577	93.9891	96.1112		84.9726	94.9959	91.7719	89.0948	88.9898	85.7201	105.138	96.708	86.4755	90.9836	97.2158	121.347	91.2158	110.76	84.7416	92.9953	84.3897	90.2907	88.2046	83.7385	88.1272	95.9684	88.8488	141.458	84.9786	93.9126	85.8218
87.5268	88.5662	94.8041	96.7306	83.3596	81.5585	82.242	81.6676	80.9283	84.8614	94.0564	96.2061		85.0402	95.2347	91.7787	89.1017	89.1304	85.7831	105.181	96.8498	86.4792	91.0656	97.2415	121.568	91.2216	111.284	84.7454	93.0482	84.3908	90.3379	88.2776	83.7411	88.1742	96.1591	88.8535	141.727	84.9808	93.9239	85.8473
87.5676	88.5914	94.8071	96.7679	83.3602	81.5816	82.2449	81.6776	80.9497	84.8639	94.1438	96.2895		85.0589	95.3266	91.833	89.1246	89.1314	85.7842	105.242	97.2667	86.5155	91.0919	97.2526	121.674	91.2742	111.288	84.8113	93.062	84.4075	90.5454	88.2949	83.7595	88.2076	96.226	88.8823	141.808	84.9881	94.0839	85.8566
87.6014	88.6317	94.8115	96.7752	83.3811	81.5817	82.2481	81.7016	80.9546	84.8829	94.1781	96.3613		85.0689	95.825	91.8372	89.2754	89.1387	85.7876	105.672	97.4732	86.5297	91.1101	97.283	121.805	91.2913	111.578	84.9302	93.0777	84.4185	90.6608	88.3224	83.802	88.2156	96.2439	88.9145	141.846	85.0292	94.1086	85.8659
87.6267	88.6733	94.869	96.7788	83.4134	81.5865	82.2518	81.7102	80.9557	84.8856	94.2118	96.5945		85.1015	96.4184	91.8495	89.2953	89.2404	85.7997	106.054	98.0992	86.5531	91.1444	97.2847	121.881	91.3537	113.52	84.9618	93.126	84.4211	90.7753	88.3283	83.848	88.2246	96.3016	88.9987	141.898	85.0527	94.1997	85.8731
87.6314	88.6738	94.8804	96.8014	83.496	81.5866	82.2648	81.7112	80.9631	84.9005	94.3303	96.7857		85.107	96.8142	91.8588	89.3118	89.246	85.8629	106.199	98.4546	86.5607	91.1987	97.4617	121.881	91.5069	113.755	84.9775	93.1271	84.4218	90.9811	88.381	83.8592	88.2255	96.356	89.0424	141.9	85.0684	94.2271	85.887
87.648	88.6904	94.9486	96.8045	83.5239	81.6057	82.2794	81.7174	80.964	84.9081	94.5177	96.8209		85.1583	97.9041	91.8757	89.3978	89.2824	85.8737	106.202	98.6685	86.585	91.2151	97.499	121.927	91.5443	115.105	84.9884	93.1275	84.4481	91.0379	88.4208	83.8838	88.2304	96.5787	89.0606	141.971	85.0762	94.2565	85.899
87.6608	88.702	94.9524	96.8916	83.5297	81.6146	82.3178	81.7466	80.9704	84.9122	94.5258	96.9148		85.159	98.0993	91.8974	89.4023	89.2861	85.8754	106.477	98.6745	86.609	91.2431	97.5002	121.977	91.5891	115.879	85.0125	93.1572	84.4571	91.0499	88.4697	83.896	88.2437	96.6173	89.0614	142.091	85.0864	94.7906	85.9057
87.6908	88.7125	94.9628	96.9141	83.5349	81.6273	82.3196	81.757	80.9732	84.9149	94.5528	97.0121		85.1888	98.3011	91.9025	89.4565	89.3016	85.9189	106.687	98.7691	86.6219	91.2509	97.5451	122.228	91.693	116.015	85.0533	93.1931	84.4719	91.0948	88.4972	83.9074	88.2702	96.6281	89.0953	142.201	85.1013	94.8071	85.9152
87.7318	88.7451	95.0017	96.9244	83.5639	81.6336	82.3261	81.7615	80.9734	84.9166	94.6707	97.0271		85.2991	98.6082	91.964	89.4646	89.3092	85.9453	106.771	99.1297	86.6434	91.255	97.6528	122.228	91.7669	117.291	85.0798	93.2097	84.4763	91.101	88.6048	83.9211	88.2941	96.7817	89.117	142.21	85.1262	94.8288	85.9532
87.7416	88.7783	95.0361	96.9443	83.5908	81.6349	82.33	81.7751	80.9881	84.9225	94.7095	97.2389		85.3126	99.1087	92.0144	89.4655	89.3423	85.9602	107.061	100.304	86.6517	91.2763	97.7224	122.373	91.7765	117.583	85.0943	93.264	84.4865	91.1393	88.6089	83.9615	88.3052	96.7821	89.1446	142.677	85.1441	94.8517	85.9966
87.7533	88.7835	95.1173	96.9553	83.5928	81.6396	82.3687	81.7806	80.9881	84.9367	94.7233	97.5318		85.4107	99.9	92.0194	89.4688	89.3829	86.0026	107.102	100.8	86.7006	91.3261	97.8997	122.376	91.7979	117.693	85.1375	93.2782	84.5085	91.5243	88.6298	83.9708	88.3368	96.863	89.2005	142.849	85.2079	95.1095	86.0068
87.8153	88.7949	95.2318	96.9801	83.6057	81.6499	82.4006	81.7858	80.99	84.9451	94.7525	97.8036		85.4164	99.9341	92.0314	89.496	89.4783	86.0257	107.355	101.403	86.7007	91.3446	98.1224	122.428	91.8365	118.736	85.2266	93.2886	84.5379	91.5265	88.6476	83.9903	88.3549	96.8912	89.2193	142.866	85.2116	95.2225	86.0299
87.8242	88.8032	95.3477	96.9974	83.6332	81.6582	82.4091	81.7861	80.9947	84.9504	94.7936	98.2181		85.4299	105.203	92.0541	89.4964	89.4955	86.0599	108.106	102.058	86.706	91.3922	98.2643	122.431	91.9742	122.187	85.2398	93.3118	84.5706	91.5988	88.6557	83.9953	88.3711	97.1102	89.2196	142.881	85.215	95.4194	86.0479
87.8398	88.8044	95.4749	97.0053	83.6663	81.6913	82.4115	81.793	81.0043	84.9568	94.987	98.3437		85.4536	106.12	92.0651	89.5826	89.5298	86.0604	108.14	103.201	86.708	91.3983	98.3872	122.514	91.9771	125.089	85.271	93.3356	84.5921	91.8282	88.6596	84.0824	88.3798	97.1668	89.2379	142.913	85.2339	95.5442	86.1715
87.8536	88.8302	95.5489	97.0062	83.6685	81.6932	82.4261	81.8136	81.0093	84.9591	95.0217	98.4214		85.4627	106.64	92.0912	89.6519	89.5365	86.0624	108.518	104.198	86.7103	91.4037	98.6638	122.664	92.1007	127.656	85.3101	93.4059	84.5965	91.8511	88.8506	84.0998	88.3871	97.2267	89.3326	142.92	85.3567	95.689	86.174
87.8638	88.8958	95.605	97.0114	83.6717	81.6935	82.4377	81.8454	81.0149	84.9621	95.0867	98.6172		85.474	106.714	92.1083	89.7967	89.5587	86.1173	108.537	104.205	86.7389	91.4164	98.7191	122.764	92.1264	139.61	85.3409	93.4411	84.6346	91.8933	88.9246	84.1158	88.3927	97.5343	89.4165	142.932	85.3746	95.7233	86.18
87.8655	88.9231	95.6107	97.1195	83.6952	81.7075	82.5112	81.8554	81.0166	84.9669	95.2297	98.7732		85.4921	107.583	92.1246	89.8468	89.6098	86.1542	108.547	104.429	86.7462	91.5221	98.9015	122.955	92.1463	151.127	85.4159	93.5027	84.6883	92.0058	89.0123	84.1199	88.426	97.6866	89.4354	143.193	85.3853	96.0724	86.186
87.8776	88.9512	95.6252	97.1418	83.7282	81.7125	82.5115	81.867	81.0365	84.9799	95.2511	98.8737		85.5865	111.188	92.1429	89.8548	89.6484	86.1598	108.67	104.822	86.7947	91.5423	98.9315	123.014	92.1818	151.322	85.4209	93.5057	84.7031	92.2516	89.0767	84.1318	88.4397	97.8055	89.4455	143.362	85.4694	96.0734	86.1937
87.8883	88.965	95.7095	97.184	83.7594	81.7156	82.5199	81.8906	81.0416	84.9839	95.4073	98.997		85.6419	112.459	92.1678	89.8769	89.6529	86.272	109.508	104.866	86.7952	91.5442	98.945	123.302	92.2405	157.196	85.4243	93.7426	84.7306	92.2594	89.0889	84.1544	88.4421	97.8196	89.5207	143.38	85.4727	96.2657	86.2325
87.9063	88.979	95.7791	97.184	83.7718	81.7168	82.5595	81.8993	81.0461	84.9846	95.4292	99.2471		85.7971	114.901	92.2229	89.8975	89.8069	86.3022	109.86	105.061	86.8085	91.5542	98.9676	123.359	92.2497	165.216	85.4952	93.7974	84.7371	92.3456	89.1097	84.1591	88.4881	97.8406	89.5946	143.401	85.5817	96.2817	86.2565
87.9236	88.9902	95.8327	97.2151	83.7801	81.717	82.5703	81.8999	81.0478	84.9885	95.4982	99.4899		85.7976	115.814	92.2436	90.0426	89.8737	86.3312	110.167	105.83	86.8145	91.5881	98.9739	123.44	92.312	167.189	85.5223	93.819	84.7427	92.5271	89.2361	84.1607	88.5017	98.1215	89.6783	143.529	85.5849	96.3196	86.2736
87.9772	89.0184	95.8716	97.2171	83.7933	81.7386	82.5791	81.9013	81.0482	85.0039	95.5185	99.7687		85.8177	118.533	92.2445	90.0827	89.8827	86.3427	110.312	105.856	86.8267	91.6003	99.031	123.537	92.4818	168.622	85.5259	93.8213	84.7432	92.626	89.3021	84.1721	88.5233	98.1898	89.7212	143.536	85.6277	96.3539	86.3309
88.0327	89.028	96.028	97.2207	83.8194	81.7463	82.5801	81.9239	81.0485	85.0128	95.6667	99.8328		85.8211	119.161	92.2483	90.1124	90.0026	86.3638	110.36	106.104	86.8467	91.7245	99.1909	123.593	92.5368	174.393	85.5563	93.9394	84.7536	92.6662	89.3346	84.2017	88.5523	98.2994	89.8294	143.616	85.6647	96.8234	86.3531
88.0798	89.0296	96.0451	97.2337	83.822	81.7536	82.5863	81.9302	81.0537	85.015	95.6696	100.123		85.8484	120.99	92.3185	90.1336	90.1654	86.3711	110.611	107.724	86.848	91.7445	99.2169	123.796	92.5406	189.55	85.643	93.9499	84.8181	93.0427	89.5285	84.2329	88.5643	98.3275	89.981	143.661	85.6679	96.931	86.3605
88.2933	89.0382	96.0858	97.2353	83.825	81.7986	82.646	81.9709	81.0543	85.0201	95.684	100.369		85.8615	125.528	92.3216	90.1478	90.1667	86.3838	110.672	107.754	86.8659	91.7602	99.2669	123.868	92.6889	215.656	85.6957	93.9805	84.8264	93.0498	89.5674	84.2403	88.5718	98.6774	90.0232	143.752	85.7235	96.9519	86.4337
88.3769	89.0464	96.2224	97.2546	83.846	81.8029	82.6497	81.9729	81.0545	85.0362	95.9154	100.423		85.8828	125.697	92.3261	90.1744	90.186	86.4052	111.024	110.245	86.868	91.8149	99.3563	123.926	92.709	282.244	85.7477	94.0082	84.8508	93.2293	89.5681	84.2803	88.5945	99.1782	90.1227	143.798	85.7515	97.1103	86.4932
88.4097	89.0987	96.3484	97.2904	83.871	81.8263	82.6618	82.0194	81.0652	85.0439	96.0689	100.61		85.9051	128.318	92.3396	90.1796	90.1956	86.5582	111.234	110.501	86.8685	91.8315	99.3797	124.025	92.9633	397.547	85.8031	94.0231	84.8569	93.4762	89.5697	84.2816	88.6619	99.2322	90.2238	143.963	85.7585	97.2592	86.4991
88.4451	89.1142	96.3834	97.314	83.9355	81.8467	82.6681	82.0494	81.0673	85.0498	96.1621	101.261		85.9084	129.696	92.3494	90.3115	90.2843	86.6007	111.664	110.778	86.8969	91.8687	99.6843	124.043	93.0097	482.668	85.872	94.1981	84.8576	93.6129	89.5758	84.2984	88.702	99.4364	90.2858	144.535	85.8903	97.3649	86.5001
88.4902	89.1297	96.4183	97.3143	83.937	81.854	82.6805	82.0633	81.0848	85.0583	96.189	101.335		85.9846	136.612	92.3503	90.3387	90.4202	86.654	111.692	111.597	86.9066	91.9581	99.7855	124.256	93.0701		85.8892	94.2622	84.8621	94.236	89.6338	84.3149	88.7464	99.4923	90.2888	144.582	85.9202	97.3809	86.5017
88.5089	89.2126	96.4272	97.3944	83.9407	81.8674	82.735	82.0674	81.0866	85.0656	96.2257	101.347		85.9854	138.382	92.361	90.4849	90.4521	86.654	111.844	113.557	86.9114	92.021	99.868	124.39	93.0713		85.9093	94.2777	84.8762	94.2823	90.0575	84.335	88.7869	99.5313	90.3317	144.974	85.9583	97.4762	86.5366
88.5135	89.2234	96.44	97.4366	83.9502	81.895	82.7382	82.0779	81.0897	85.0718	96.2861	101.47		86.1358	141.132	92.3855	90.5053	90.535	86.6783	112.656	114.61	86.9185	92.0724	99.9084	124.402	93.2251		85.9515	94.299	84.8813	95.907	90.1019	84.3398	88.8212	99.5351	90.372	145.051	85.964	97.6308	86.5672
88.5883	89.2678	96.5644	97.4419	83.9542	81.899	82.7665	82.0863	81.094	85.0763	96.3968	102.707		86.1405	142.001	92.3959	90.5605	90.601	86.6818	113.566	116.132	86.9474	92.1579	100.31	124.432	93.3464		85.9535	94.339	84.8972	96.4511	90.1267	84.3446	88.8444	99.7442	90.4005	145.177	85.9755	97.7838	86.6247
88.6098	89.3178	96.629	97.4428	83.9651	81.9014	82.7719	82.1134	81.1059	85.0808	96.4636	102.795		86.1599	148.413	92.4169	90.6339	90.6604	86.7104	114.097	117.315	86.9519	92.1794	100.329	124.668	93.3578		86.0406	94.3589	84.9056	96.5316	90.1639	84.3603	88.8643	99.7489	90.4367	145.179	86.0528	97.9357	86.6392
88.6425	89.3367	96.6884	97.4435	83.9747	81.9313	82.7745	82.1223	81.1064	85.086	96.4926	102.819		86.1741	179.481	92.4583	90.6636	90.687	86.7183	114.286	117.368	86.9709	92.2038	100.347	124.803	93.3806		86.1023	94.3617	84.9426	96.8479	90.1926	84.3676	88.8645	99.9797	90.4865	145.181	86.0664	98.1615	86.6477
88.6522	89.3398	96.7459	97.4571	83.9866	81.9317	82.8149	82.1266	81.1116	85.0888	96.5873	102.873		86.1998	186.723	92.5709	91.0992	90.6984	86.753	114.667	117.504	86.9741	92.2192	100.808	124.879	93.4657		86.1063	94.3701	84.9862	97.192	90.3286	84.3839	88.8937	100.035	90.5046	145.347	86.1036	98.2729	86.6673
88.6566	89.3503	96.7819	97.5087	83.9983	81.9351	82.83	82.1505	81.1211	85.091	96.6013	102.9		86.2003	217.952	92.5922	91.2052	90.7195	86.7609	115.907	119.205	86.9935	92.2365	100.879	124.908	93.5871		86.1094	94.4595	84.9973	97.7449	90.3423	84.4236	88.8937	100.269	90.578	145.375	86.1268	98.354	86.6756
88.6666	89.3633	96.8186	97.5632	84.0087	81.9451	82.8628	82.1657	81.1703	85.0937	96.8174	103.21		86.2113	223.144	92.6294	91.2074	90.7684	86.79	116.002	123.842	87.0564	92.2662	100.987	124.982	93.8796		86.1894	94.5679	85	98.5206	90.3913	84.5267	88.9528	100.277	90.5845	145.375	86.1702	98.4612	86.6819
88.6799	89.3915	96.8261	97.5909	84.0092	81.949	82.883	82.2129	81.1772	85.0985	96.8903	103.228		86.241	241.74	92.6418	91.2924	90.8343	86.8346	116.794	125.524	87.0739	92.2773	101.485	125.023	93.8883		86.2268	94.5778	85.0002	98.7754	90.4939	84.5509	89.0759	100.29	90.6809	145.642	86.2426	98.603	86.7762
88.7542	89.3978	96.8835	97.5932	84.0178	81.9657	82.8877	82.2199	81.2031	85.0997	96.9402	103.298		86.5342	287.852	92.6558	91.3051	90.8865	86.956	117.021	127.146	87.0996	92.2915	101.558	125.476	93.929		86.248	94.6409	85.0357	99.5025	90.666	84.5746	89.1625	100.623	90.8009	145.663	86.2744	98.6212	86.809
88.7765	89.4025	96.9168	97.6067	84.0404	81.9665	82.913	82.2239	81.2093	85.1474	96.9563	103.68		86.5737	292.297	92.7729	91.3733	90.9619	86.9639	120.332	128.513	87.1041	92.329	101.603	125.511	94.0108		86.3508	94.6658	85.0577	100.347	90.6761	84.5936	89.1709	100.736	90.8279	145.82	86.279	98.8042	86.8538
88.7945	89.4151	96.9241	97.7343	84.0907	81.972	82.9191	82.2312	81.2127	85.1524	96.9701	104.412		86.6744	388.282	92.7805	91.572	91.0486	87.0853	121.671	129.605	87.1681	92.3312	101.792	125.865	94.257		86.354	94.7362	85.1281	103.241	90.7592	84.5941	89.2126	101.085	90.8598	145.868	86.2936	98.8644	86.8657
88.8117	89.4306	96.9983	97.7413	84.143	81.9721	82.9252	82.2566	81.2178	85.1527	97.1786	106.262		86.7565	507.025	92.8371	91.5953	91.1115	87.0911	122.19	135.52	87.2184	92.4892	101.975	126.573	94.6642		86.4238	94.7416	85.1421	103.399	90.7631	84.6372	89.2776	101.148	90.9226	146.197	86.3553	98.9946	86.8822
88.8194	89.4803	97.052	97.7906	84.1484	81.9899	82.9565	82.2937	81.239	85.1651	97.4642	106.287		86.8729	546.334	92.8683	91.6326	91.1184	87.12	122.515	138.017	87.2309	92.5526	102.312	126.781	94.6889		86.4292	94.791	85.1655	103.748	90.7691	84.6785	89.284	101.192	90.9337	146.659	86.4026	99.0453	86.8884
88.8318	89.4898	97.1767	97.8003	84.1677	81.9974	82.9605	82.3091	81.2508	85.1658	97.5147	106.529		86.9199		92.8821	91.661	91.3445	87.1795	122.604	147.34	87.2848	92.5883	102.744	126.824	95.7649		86.4407	94.8196	85.2025	104.128	90.7969	84.7181	89.3119	101.231	90.9499	146.661	86.4265	99.0578	86.9397
88.8326	89.5045	97.3743	97.8468	84.2041	82.0182	82.9805	82.3127	81.2522	85.1783	97.8361	107.118		86.9264		92.9398	91.742	91.3974	87.2232	124.469	151.483	87.2994	92.6905	102.891	126.866	95.9675		86.5127	94.8302	85.2362	104.478	90.9215	84.7244	89.3249	101.287	90.9607	146.709	86.4558	99.1247	86.9593
88.8738	89.5091	97.4069	97.8501	84.2092	82.0311	83.048	82.3206	81.2524	85.2027	97.9209	107.435		87.0152		92.95	91.756	91.4892	87.2596	127.986	161.048	87.3465	92.7644	102.951	126.918	96.1534		86.5435	94.8487	85.2433	104.987	91.1961	84.738	89.3442	101.38	91.071	146.802	86.4604	99.3802	87.0436
88.9087	89.5581	97.5777	97.8836	84.2348	82.0358	83.0519	82.3207	81.2553	85.2033	98.0562	107.581		87.051		92.9673	91.7908	91.7506	87.3228	129.064	170.007	87.3646	92.7894	103.324	126.987	96.5402		86.5676	94.9199	85.2491	106.158	91.2009	84.7441	89.4337	102.1	91.0848	147.381	86.472	99.4429	87.1037
88.9129	89.5942	97.5968	97.9864	84.2497	82.0446	83.0677	82.3468	81.2638	85.2047	98.0663	107.905		87.0616		93.0066	91.9411	91.7524	87.3813	129.392	224.081	87.3798	92.8462	103.524	127.212	96.5809		86.5757	94.9295	85.2507	106.971	91.2267	84.746	89.4421	102.691	91.2147	147.765	86.5799	99.8438	87.1538
88.9357	89.6134	97.5989	98.0067	84.2627	82.0513	83.0714	82.358	81.2689	85.2073	98.6589	108.022		87.1376		93.1451	92.017	91.8107	87.3985	130.272	234.647	87.414	92.8529	103.529	127.271	96.6362		86.6061	94.9459	85.2508	107.305	91.3012	84.7903	89.4516	102.903	91.2715	148.081	86.6534	99.8849	87.155
88.9849	89.6284	97.6363	98.0284	84.264	82.0541	83.0977	82.3708	81.2795	85.2306	98.7347	108.358		87.3317		93.1514	92.1585	91.8587	87.4065	137.575	265.295	87.4154	92.8811	104.194	127.311	96.7826		86.6133	95.0586	85.2827	107.462	91.6929	84.7918	89.4566	102.978	91.2753	148.176	86.8825	100.164	87.2168
89.0747	89.6503	97.6898	98.0408	84.2707	82.0583	83.1095	82.4137	81.2852	85.2307	99.5072	108.686		87.333		93.2058	92.1616	91.8883	87.415	138.71	268.465	87.4514	92.9203	104.306	127.384	96.7943		86.7098	95.1925	85.3168	108.613	91.7834	84.8069	89.4754	103.116	91.3799	148.27	86.9231	100.369	87.2352
89.094	89.6528	97.8173	98.1885	84.2715	82.0608	83.1153	82.4146	81.2886	85.2309	99.6755	109.069		87.3457		93.2061	92.1699	91.9047	87.4391	142.585	273.832	87.4517	92.9217	104.337	127.403	97.0645		86.8676	95.2539	85.3301	109.776	91.9273	84.8764	89.4848	103.188	91.7409	148.561	87.028	100.394	87.5163
89.0962	89.7226	97.8285	98.1979	84.287	82.0612	83.1782	82.4353	81.2896	85.2406	99.7067	109.54		87.481		93.2164	92.1846	91.984	87.6134	150.346	307.71	87.4612	92.9556	104.444	127.71	98.2014		86.8841	95.3459	85.379	112.348	92.0921	84.9131	89.6943	103.383	91.9486	148.581	87.0475	100.585	87.5742
89.1002	89.7611	97.8532	98.2028	84.3233	82.1094	83.1805	82.4412	81.2931	85.2413	100.976	109.85		87.5002		93.253	92.2649	92.1534	87.615	509.969	321.111	87.4665	92.9745	104.656	127.826	98.2205		86.9156	95.3675	85.4251	113.844	92.7836	84.9828	89.7044	104.02	91.952	148.688	87.0964	100.601	87.5769
89.1009	89.8556	97.8543	98.2201	84.3343	82.1134	83.239	82.4521	81.3014	85.2507	101.25	110.022		87.5356		93.3573	92.2846	92.238	87.6439		401.974	87.469	93.0032	104.742	127.861	99.1204		87.0235	95.3894	85.4352	120.194	92.8569	85.0136	89.7153	104.468	92.0115	148.884	87.1663	100.694	87.587
89.1163	89.8872	97.8831	98.2456	84.3414	82.1163	83.2405	82.4594	81.3017	85.2572	101.312	111.513		87.6589		93.3808	92.3485	92.2642	87.677			87.4735	93.024	105.051	127.903	99.4937		87.0375	95.4719	85.4964	133.057	93.6438	85.0207	89.7171	106.935	92.1229	148.912	87.2503	100.937	87.628
89.124	89.9119	97.952	98.2744	84.3539	82.1181	83.2473	82.4713	81.3159	85.2624	101.318	111.586		87.7564		93.3851	92.4361	92.2763	87.6783			87.5011	93.0299	105.224	127.907	99.5019		87.0941	95.5545	85.5517	138.542	93.8152	85.0215	89.7254	107.746	92.4472	149.585	87.264	101.328	87.7628
89.1598	89.9322	97.9734	98.2872	84.3782	82.1418	83.2642	82.477	81.3171	85.2693	102.148	111.618		87.8023		93.5492	92.5283	92.5107	87.6947			87.5154	93.0455	105.727	127.992	99.769		87.1781	95.6349	85.5629	144.268	93.9816	85.045	89.7509	107.768	92.5192	150.026	87.2767	101.415	87.8651
89.1914	89.9464	98.0095	98.3109	84.3911	82.1484	83.2893	82.483	81.3366	85.2761	102.178	111.994		87.9545		93.5635	92.5439	92.6086	87.7167			87.5331	93.0802	105.782	128.004	99.9551		87.3497	95.6841	85.5681	147.267	94.1506	85.0707	89.7896	108.299	92.7482	150.58	87.281	101.581	87.8718
89.213	90.0414	98.0966	98.3759	84.4065	82.1491	83.2919	82.4985	81.3401	85.2869	102.702	113.551		88.334		93.587	92.7392	92.7564	87.7557			87.5577	93.1169	106.153	128.37	100.239		87.3529	95.7307	85.5746	148.035	94.2053	85.0741	89.8301	109.174	93.0139	150.807	87.286	101.621	87.8772
89.2186	90.1931	98.1028	98.4245	84.408	82.1508	83.3088	82.5138	81.3508	85.2944	103.306	113.581		88.352		93.6259	92.7541	92.8819	87.8944			87.5768	93.1278	106.312	128.592	100.447		87.3858	95.7929	85.5828	148.853	94.5322	85.1077	89.8669	109.42	93.0815	151.293	87.2889	102.567	87.8971
89.2221	90.1994	98.1887	98.435	84.4288	82.1586	83.315	82.5269	81.356	85.2997	103.993	113.856		88.3762		93.6442	92.9409	92.8934	87.9031			87.5842	93.2032	106.843	128.911	101.283		87.3905	96.0253	85.6076	149.192	94.6958	85.1177	89.8874	110.074	93.0951	151.594	87.4139	102.736	88.1479
89.248	90.2201	98.1962	98.4393	84.4438	82.1588	83.3664	82.5877	81.3572	85.3133	104.573	114.785		88.4974		93.6581	93.1343	93.0309	87.926			87.5902	93.2076	106.844	129.035	101.685		87.4149	96.0793	85.6466	150.883	95.0053	85.1267	89.901	110.729	93.2989	152.069	87.5265	102.818	88.1532
89.2592	90.2367	98.2744	98.4883	84.4985	82.1781	83.3918	82.6017	81.384	85.3163	104.648	115.525		88.5501		93.69	93.3933	93.1041	88.0221			87.6498	93.2297	106.945	129.096	101.926		87.488	96.1239	85.6914	153.535	95.1068	85.1624	89.9093	111.948	93.3456	152.529	87.6101	102.878	88.1809
89.2671	90.2765	98.3195	98.4985	84.5015	82.1959	83.4082	82.6235	81.3842	85.3226	105.034	116.043		88.5599		93.7178	93.4167	93.2729	88.0805			87.655	93.2415	107.334	129.34	102.506		87.5327	96.1263	85.712	153.851	95.2556	85.1902	89.9245	113.389	93.4531	152.988	87.8584	102.941	88.2086
89.2745	90.3321	98.4471	98.5317	84.5221	82.1973	83.4328	82.636	81.3872	85.3397	105.471	116.37		88.6545		93.7533	93.5578	93.2782	88.1343			87.7163	93.2442	108.432	129.434	102.82		87.5769	96.2358	85.7606	155.215	95.2757	85.2074	89.9297	115.545	93.4695	153.054	88.522	103.252	88.2983
89.3341	90.3521	98.4695	98.5406	84.5252	82.2039	83.4603	82.6367	81.3907	85.354	106.167	116.752		88.763		93.7534	93.6258	93.4538	88.1369			87.8275	93.2448	109.447	129.47	103.007		87.5899	96.2721	85.7832	156.349	95.4936	85.2172	89.9946	117.828	93.5481	153.375	88.5644	103.383	88.3056
89.4536	90.3909	98.5803	98.5698	84.5924	82.2055	83.4785	82.6494	81.3929	85.3598	106.718	117.528		88.913		93.7813	93.6279	93.4566	88.1395			87.8362	93.2744	109.648	130.012	103.143		87.7164	96.2813	85.7871	159.934	95.7971	85.2464	90.025	119.611	93.7999	153.897	88.6298	103.604	88.3114
89.4722	90.5754	98.6518	98.6506	84.6539	82.2101	83.4825	82.6588	81.3976	85.3709	106.766	118.74		89.0111		93.7887	93.8882	93.5521	88.1406			87.8414	93.3906	109.883	130.165	103.445		87.869	96.3072	85.7884	165.449	96.0307	85.2474	90.0715	120.265	93.8005	154.046	88.7073	104.233	88.3667
89.5029	90.7158	98.6579	98.7002	84.6704	82.2602	83.511	82.6658	81.4032	85.3721	107.436	119.455		89.0771		93.8251	94.2533	93.5971	88.154			87.8789	93.5526	110.242	130.266	103.571		87.9922	96.3452	85.806	169.672	96.9486	85.2636	90.1097	123.816	94.0307	154.281	88.7208	104.305	88.3917
89.5531	90.717	98.7456	98.7875	84.6873	82.281	83.5162	82.6733	81.4283	85.3774	108.742	119.599		89.5135		93.8907	94.2798	93.8736	88.2565			87.9037	93.5887	110.372	130.31	103.901		88.0003	96.3557	85.8754	178.159	97.0691	85.2683	90.2466	135.384	94.0795	154.635	88.9939	104.454	88.3923
89.5919	90.8391	98.7705	98.8633	84.6874	82.2875	83.5539	82.6784	81.4354	85.3806	108.995	119.614		89.8938		93.9657	94.5239	93.8786	88.2813			87.9116	93.6341	110.98	130.369	106.684		88.0362	96.4001	85.8883	183.715	97.1694	85.3428	90.2746	140.033	94.1883	154.903	89.1916	104.908	88.3961
89.6558	90.9006	98.8416	98.9007	84.6987	82.2929	83.5672	82.6786	81.4379	85.3821	109.676	119.91		90.1459		93.9706	94.6166	93.9211	88.3614			87.9729	93.6408	111.475	130.654	107.217		88.0784	96.4924	85.922	191.305	97.1886	85.3824	90.3726	145.442	94.2388	154.922	89.208	104.914	88.4018
89.6729	90.9919	98.9611	98.9238	84.7055	82.2935	83.5677	82.6888	81.4485	85.3824	124.371	121.168		90.3203		93.9717	94.7852	93.9999	88.4062			88.0173	93.6517	112.494	130.811	109.744		88.1416	96.6027	86.0658	195.155	97.3724	85.4157	90.4543	146.907	94.3054	154.987	89.3241	105.291	88.4077
89.6754	90.9985	98.9887	98.9477	84.7077	82.2938	83.628	82.7033	81.4506	85.3835	126.073	121.452		90.4097		94.0789	94.7865	94.2686	88.5827			88.1017	93.6739	112.496	130.837	111.342		88.2262	97.0547	86.0772	198.532	97.5227	85.4356	90.5558	154.056	95.078	155.434	89.3329	105.554	88.4952
89.6916	91.012	99.0236	99.0286	84.7124	82.3179	83.6634	82.7091	81.4519	85.3894	127.111	121.965		90.4249		94.1106	94.8432	94.7193	88.5944			88.1267	93.7163	112.571	130.962	117.606		88.2392	97.2182	86.1961	209.184	98.1295	85.4381	90.599	168.891	95.1364	155.438	89.431	105.693	88.5103
89.7109	91.0186	99.1382	99.0394	84.7138	82.3216	83.6942	82.7253	81.4523	85.4023	128.74	122.2		90.4357		94.2512	94.8683	94.8333	88.6121			88.1291	93.7334	113.023	131.439	120.487		88.2757	97.2509	86.2125	233.43	98.5489	85.4512	90.7467	179.422	95.4158	155.847	89.4695	105.759	88.5344
89.7568	91.0438	99.3036	99.0866	84.7167	82.3632	83.7171	82.7391	81.4605	85.4039	129.182	122.462		90.4444		94.3511	95.4173	95.1146	88.7202			88.1402	93.8382	113.408	131.554	124.305		88.5539	97.2862	86.2657	256.851	98.608	85.4642	90.7929	179.863	95.5226	155.977	89.5365	105.977	88.7259
89.8061	91.06	99.3689	99.0867	84.7512	82.3705	83.7267	82.7568	81.4711	85.4078	139.989	123.46		90.7034		94.4083	95.4317	95.2909	88.7981			88.1473	93.8847	113.914	131.695	125.443		88.685	97.3791	86.274	728.534	100.928	85.5242	90.8639	180.612	95.9782	156.103	90.0095	106.403	88.7343
89.8353	91.1378	99.4055	99.1712	84.7527	82.3942	83.7933	82.7628	81.4774	85.4113	188.622	124.877		90.7948		94.5089	95.4991	95.295	88.8148			88.1647	93.8945	114.691	131.891	129.089		88.7209	97.5509	86.314		101.688	85.6057	90.9414	183.48	96.4908	156.874	90.4115	106.53	88.7735
89.8506	91.1565	99.436	99.1713	84.7656	82.4066	83.7989	82.7788	81.4816	85.4199	263.004	125.097		90.9672		94.5481	95.8121	95.3607	88.869			88.2	93.9191	115.138	131.946	131.337		88.8602	97.6038	86.3475		102.585	85.6444	90.9695	190.352	97.0167	157.509	90.9873	106.971	88.8122
89.8767	91.1835	99.5252	99.2994	84.7894	82.4233	83.8532	82.8013	81.4833	85.4232		125.345		91.129		94.6857	95.883	95.696	88.8827			88.2009	93.9466	115.292	132.259	140.237		88.8684	97.6271	86.3485		102.682	85.6673	90.9806	196.305	97.6389	159.043	91.3112	107.145	88.8258
89.8932	91.1972	99.535	99.3414	84.7971	82.4285	83.8718	82.8175	81.4853	85.4258		125.934		91.2719		94.7275	96.4417	95.7345	88.9125			88.2035	93.9483	115.304	132.286	140.593		88.8777	97.958	86.365		103.789	85.7106	91.0862	218.607	97.9029	159.181	91.4985	107.747	88.8413
89.8959	91.2353	99.6498	99.357	84.8346	82.4294	83.9653	82.826	81.495	85.4288		126.275		91.5149		94.7763	96.6961	95.9146	88.9975			88.3105	93.961	115.462	132.542	151.911		88.902	98.2993	86.3668		104.152	85.7381	91.1144	251.893	98.5143	159.277	91.5645	107.87	88.8666
89.9074	91.2507	99.6552	99.379	84.8555	82.4503	83.9657	82.8436	81.5036	85.4433		129.413		92.004		94.7997	96.9214	96.0908	89.0113			88.3492	93.9859	116.072	132.773	164.501		89.0047	98.3992	86.3926		104.789	85.7484	91.1382	297.339	99.0349	159.359	92.185	108.586	88.8851
89.9252	91.2739	99.7565	99.4061	84.8645	82.4552	83.9773	82.8475	81.5639	85.4474		129.599		92.1265		94.8016	96.9682	96.1655	89.0438			88.3714	94.0335	116.203	133.394	168.203		89.1803	98.7705	86.415		104.905	85.7662	91.2841	369.52	99.261	159.514	92.2777	108.746	88.9537
89.955	91.2877	100.072	99.4138	84.8769	82.4597	83.9837	82.8543	81.565	85.452		130.234		92.6221		94.8496	96.9888	96.2058	89.2404			88.3942	94.0408	116.21	133.723	176.308		89.6484	98.9193	86.4415		106.275	85.8197	91.3112		99.2968	159.982	92.705	109.241	89.0273
89.961	91.288	100.136	99.4431	84.884	82.4625	84.0669	82.8553	81.5739	85.4592		131.065		92.7811		94.8805	97.4156	96.5109	89.3213			88.413	94.046	116.283	133.737	189.746		89.7158	98.9214	86.4608		108.366	85.8308	91.4619		99.3096	161.371	93.0355	109.42	89.0427
89.9707	91.3212	100.273	99.4515	84.8844	82.4742	84.071	82.8601	81.575	85.4678		132.981		92.7913		94.954	97.4219	96.6993	89.3418			88.4314	94.0581	116.62	133.939	202.058		89.7804	98.9267	86.464		113.363	85.8321	91.5024		99.4738	161.654	93.3312	109.611	89.0822
89.9971	91.4389	100.283	99.458	84.8967	82.4925	84.0817	82.8732	81.5809	85.4729		133.283		93.8981		95.1157	97.4323	96.9623	89.3727			88.4942	94.127	117.52	133.968	206.51		89.9404	98.9683	86.4886		114.016	85.8934	91.8151		99.5224	162.08	93.4238	111.042	89.0861
90.0002	91.4992	100.311	99.4708	84.9002	82.5013	84.0885	82.8808	81.5817	85.4781		134.825		94.0335		95.1199	97.5608	96.9739	89.4964			88.554	94.1626	117.608	133.983	214.65		90.0155	99.211	86.5546		114.407	85.914	91.8264		99.786	162.784	93.5218	111.136	89.1681
90.0036	91.5124	100.336	99.485	84.9083	82.504	84.1269	82.891	81.5837	85.4814		135.664		94.2254		95.2326	97.6126	97.2556	89.4978			88.5907	94.17	117.628	134.513	226.247		90.0351	99.4402	86.6047		121.291	85.9557	91.9319		99.7911	163.15	93.9397	111.195	89.2384
90.0246	91.5272	100.366	99.5057	84.9191	82.517	84.1375	82.9116	81.586	85.4833		136.341		94.6824		95.3361	97.7225	97.3497	89.5198			88.6186	94.246	122.239	135.407	226.922		90.1809	99.9142	86.6074		122.553	86.0073	92.2575		99.9453	164.5	94.1205	111.495	89.2619
90.0375	91.5555	100.397	99.5089	84.9241	82.5183	84.3084	82.9206	81.589	85.4839		137.457		94.7981		95.3564	97.7685	97.3921	89.5719			88.6191	94.4949	124.099	135.638	227.194		90.2121	100.161	86.6088		122.707	86.0504	92.3437		100.151	165.645	94.4081	111.925	89.319
90.0431	91.6124	100.538	99.6587	84.9252	82.5285	84.3131	82.9352	81.5912	85.4916		140.279		95.4829		95.6234	97.9875	97.5423	89.5861			88.657	94.507	124.326	135.921	243.609		90.2238	100.357	86.61		123.037	86.0588	92.4038		100.28	166.197	94.5058	111.951	89.3366
90.0695	91.6159	100.542	99.6752	84.9278	82.5361	84.3454	82.9484	81.6047	85.4991		142.176		95.5127		95.8056	98.048	97.7783	89.5879			88.665	94.5071	126.396	136.124	246.022		90.27	100.359	86.6398		135.719	86.1011	92.4729		100.29	167.245	94.836	112.094	89.3754
90.0893	91.6296	100.842	99.6958	84.9522	82.5393	84.3879	82.9649	81.6305	85.5027		143.107		95.695		95.9468	98.1581	98.2233	89.6044			88.6885	94.5479	127.203	136.232	280.982		90.379	100.518	86.6485		139.308	86.1486	92.6145		100.326	171.084	95.0204	112.181	89.3932
90.0941	91.6962	101.058	99.7599	85.0167	82.5401	84.4711	82.9658	81.6361	85.505		144.124		96.4617		96.002	98.2813	98.2294	89.645			88.6912	94.6046	127.237	136.346	282.985		90.6401	100.733	86.6659		140.38	86.1549	92.6587		103.015	173.016	96.007	112.229	89.6326
90.111	91.7107	101.083	99.7775	85.0174	82.5429	84.5076	82.97	81.6405	85.5088		145.612		96.9426		96.0686	98.6832	98.8787	89.7502			88.6966	94.6539	128.411	136.512	335.317		90.7289	100.961	86.7105		141.589	86.16	92.6644		104.005	179.48	96.1028	112.417	89.6788
90.2078	91.724	101.215	99.8163	85.0229	82.5468	84.5114	82.982	81.6444	85.5138		145.789		97.7746		96.1302	98.8434	98.9578	89.8001			88.7198	94.835	130.414	137.04	360.715		90.741	101.348	86.7387		144.117	86.1642	92.6927		104.809	180.1	96.1248	112.508	89.7189
90.2504	91.7351	101.323	99.8253	85.0413	82.5628	84.5821	82.9867	81.6515	85.5195		149.364		97.8404		96.1891	100.291	98.9617	89.8228			88.7364	94.8774	130.55	137.091	389.191		90.9033	101.548	86.7423		160.557	86.234	92.7587		106.521	181.18	96.4138	113.065	89.7503
90.2869	91.7495	101.655	99.8799	85.071	82.5716	84.5844	82.9897	81.6542	85.5246		150.054		98.2596		96.2491	100.405	99.1024	89.8303			88.8399	94.9951	131.066	137.14	621.951		91.1115	102.313	86.7435		161.446	86.2408	92.783		106.818	185.289	97.0601	113.452	89.9544
90.2981	91.7567	101.77	99.929	85.0765	82.6046	84.6037	83.0187	81.661	85.5291		151.782		98.9074		96.2741	100.655	99.726	89.9265			88.848	95.0332	131.27	137.445			92.1023	102.474	86.7776		161.46	86.242	92.8862		107.575	193.244	97.184	113.477	90.0577
90.3365	91.7701	101.795	99.9505	85.0929	82.6086	84.682	83.0231	81.664	85.5292		152.577		98.9873		96.2916	100.928	100.398	89.9345			88.8812	95.0741	131.403	137.52			92.4496	102.622	86.7901		167.883	86.2534	92.8869		107.676	199.808	97.2192	113.77	90.0611
90.3715	91.8077	101.847	99.952	85.1026	82.6101	84.7218	83.0397	81.6648	85.535		154.706		99.3468		96.4199	101.101	100.467	90.0462			88.985	95.1412	131.989	137.665			92.9525	103.579	86.9161		173.775	86.273	93.0288		108.144	200.572	97.6163	114.13	90.0758
90.393	91.8136	101.903	99.9756	85.1128	82.613	84.8232	83.0514	81.6712	85.5434		157.499		99.9675		96.4882	101.326	101.707	90.0507			89.0991	95.1763	132.406	137.942			93.1858	103.753	86.9698		184.034	86.3249	93.0665		108.636	208.281	97.8742	114.52	90.1371
90.4269	91.8212	102.184	100.111	85.1162	82.6147	84.914	83.052	81.6826	85.5453		161.415		100.337		96.5848	101.702	102.954	90.0633			89.1252	95.253	134.263	138.049			93.2687	104.201	87.086		188.71	86.4602	93.0884		108.958	209.54	98.3019	114.631	90.1699
90.4344	91.8242	102.204	100.138	85.1282	82.635	84.9593	83.0599	81.6998	85.5539		165.163		100.566		96.7007	102.357	104.007	90.1821			89.127	95.3184	137.403	138.54			93.3482	104.792	87.0948		199.826	86.4611	93.2928		109.398	216.98	98.7543	114.766	90.3848
90.4433	91.8346	102.225	100.143	85.1507	82.6567	84.9787	83.0751	81.7053	85.5592		167.137		100.767		96.7716	102.457	104.363	90.2749			89.1291	95.4117	138.801	139.015			94.4159	104.996	87.2072		210.364	86.5036	93.4143		109.408	222.895	99.1827	115.249	90.5171
90.4489	91.8801	102.299	100.166	85.1507	82.6642	84.9879	83.0816	81.7328	85.5645		173.13		100.779		96.8005	103.699	104.707	90.2942			89.1804	95.4447	140.475	139.167			94.7541	105.562	87.2146		246.721	86.5865	93.4515		110.831	227.616	100.718	115.481	90.5402
90.4621	91.8982	102.357	100.211	85.153	82.6649	85.0429	83.0884	81.74	85.5731		179.179		101.113		96.9564	103.907	105.2	90.363			89.2811	95.4898	140.63	140.906			95.0872	106.256	87.2733		276.106	86.744	93.5868		111.661	227.874	100.956	115.606	91.2109
90.5255	91.9081	102.464	100.264	85.1754	82.6667	85.0546	83.0967	81.7451	85.5788		183.561		101.174		97.0418	103.911	106.033	90.3649			89.2982	95.4967	141.093	141.718			95.1623	106.329	87.2895			86.769	93.6335		113.966	228.903	101.736	116.133	91.2968
90.5584	91.9179	102.464	100.285	85.2129	82.6686	85.0827	83.1007	81.7485	85.5804		185.624		105.948		97.1595	104.291	106.971	90.4867			89.3482	95.5987	143.336	143.496			95.9698	106.902	87.3351			86.814	93.8724		114.439	241.201	102.347	116.693	91.3624
90.5697	91.9333	102.541	100.301	85.2303	82.7051	85.1747	83.109	81.7648	85.5813		186.122		107.619		97.1911	104.781	107.702	90.609			89.5838	95.5995	143.614	144.251			98.0657	106.947	87.3612			86.9119	94.0023		116.229	243.654	104.054	117.093	91.363
90.5763	92.0493	102.682	100.307	85.2344	82.7174	85.1876	83.1122	81.7661	85.5963		187.034		108.026		97.2876	104.853	109.471	90.8278			89.6004	95.7181	143.844	144.391			98.3273	107.109	87.3616			86.9632	94.0573		117.425	248.624	104.131	117.115	91.4312
90.6252	92.1009	102.8	100.381	85.2744	82.7238	85.2054	83.1163	81.7713	85.5978		187.925		108.747		97.3781	105.243	111.267	90.9442			89.7389	95.8201	146.712	145.493			98.3851	107.252	87.4401			86.9767	94.1453		119.506	265.233	105.037	117.163	91.487
90.6415	92.1467	102.852	100.383	85.3098	82.7276	85.2254	83.1203	81.7843	85.6044		189.299		109.269		97.7867	105.55	112.174	91.2588			89.7523	95.8295	149.23	146.223			101.166	108.839	87.4754			86.9883	94.202		121.578	270.73	105.221	117.462	91.6033
90.69	92.1598	102.919	100.396	85.3167	82.7559	85.2279	83.1332	81.7849	85.6058		190.019		109.435		98.0567	106.373	112.387	91.4051			89.7698	95.852	149.6	149.926			101.193	110.553	87.4958			87.025	94.3588		126.418	288.477	108.336	117.566	91.6288
90.698	92.2056	103.085	100.42	85.3775	82.7561	85.2322	83.1351	81.7879	85.6098		191.579		110.324		98.1007	106.599	113.684	91.4513			89.7796	95.8569	151.763	150.401			102.302	112.197	87.5154			87.0828	94.9869		127.055	341.416	108.734	117.886	91.6318
90.7127	92.2057	103.225	100.478	85.3852	82.767	85.2653	83.1432	81.7918	85.6173		219.921		110.33		98.1212	106.866	114.411	91.5212			89.8495	95.9371	152.266	152.158			102.622	112.338	87.5165			87.0896	95.0151		127.064	388.725	111.144	118.19	91.6544
90.9171	92.2535	103.471	100.485	85.4161	82.7765	85.3217	83.1993	81.8004	85.6181		237.722		110.531		98.6245	107.071	116.831	91.8244			89.8608	95.9797	155.73	153.803			104.45	115.33	87.5206			87.0975	95.072		128.226	414.332	111.526	119.902	91.9285
90.9952	92.2575	103.753	100.519	85.4264	82.7797	85.3268	83.2073	81.826	85.6293		251.761		112.003		98.8298	107.681	117.031	91.9729			89.8655	96.0227	156.511	158.739			105.425	117.751	87.5224			87.1304	95.1447		129.209	679.294	117.396	120.153	91.9593
91.0332	92.2985	103.756	100.632	85.4725	82.786	85.4008	83.2204	81.835	85.6326		274.82		112.127		98.9592	107.723	117.314	92.0604			89.9035	96.0922	156.793	181.621			105.616	118.282	87.5365			87.1729	95.6535		138.316	745.008	120.711	121.605	92.0518
91.0357	92.3164	103.821	100.656	85.4922	82.8221	85.4143	83.2533	81.8431	85.6335		284.28		112.603		99.6209	107.995	118.149	92.2056			89.9049	96.1512	157.048	194.269			107.705	124.94	87.6044			87.2039	95.931		149.066	1528.59	120.961	122.592	92.2338
91.0371	92.3772	103.877	100.662	85.5123	82.8375	85.4272	83.2559	81.858	85.6346		336.721		112.825		99.7008	109.194	118.66	93.3619			89.9093	96.2321	162.402	198.36			108.522	125.867	87.6971			87.2078	96.162		150.361		123.283	122.68	92.566
91.0672	92.4268	103.89	100.716	85.5529	82.8425	85.4645	83.2617	81.8617	85.6512		386.073		114.252		99.7098	110.071	119.001	93.4499			89.9629	96.2548	165.841	198.472			108.579	132.32	87.799			87.2135	96.3551		163.324		130.768	123.056	92.7384
91.0928	92.4615	104.024	100.724	85.5665	82.8442	85.5067	83.2996	81.8622	85.6552		426.314		115.023		99.8097	110.498	120.046	93.4845			90.059	96.2923	165.956	198.633			108.963	132.498	87.8245			87.2162	96.4021		170.061		131.703	123.937	93.0371
91.1016	92.4673	104.149	100.744	85.5717	82.8587	85.5102	83.327	81.871	85.6573				115.771		99.9201	110.686	121.406	93.7653			90.0691	96.4241	171.161	217.261			111.683	138.229	87.849			87.2399	96.4896		172.767		133.608	124.047	95.2436
91.1164	92.5825	104.684	100.752	85.573	82.8621	85.6201	83.3272	81.8769	85.6586				116.336		100.439	113.834	122.605	93.7766			90.079	96.4244	180.188	295.498			112.507	140.612	87.9267			87.3954	96.8865		192.805		133.93	124.075	95.7427
91.1341	92.5902	104.782	100.781	85.6003	82.8721	85.6375	83.3362	81.8845	85.6587				117.11		100.545	114.065	124.033	94.1799			90.1078	96.6376	182.76				112.649	140.81	88.0213			87.3997	98.1653		260.268		140.389	124.219	96.3627
91.1394	92.5952	104.847	100.818	85.6354	82.8727	85.7152	83.3492	81.8957	85.6593				124.234		100.845	114.465	124.289	94.3245			90.1118	96.68	184.016				113.718	141.311	88.0225			87.4116	98.2086				149.964	124.418	96.6819
91.1916	92.6035	104.972	100.951	85.649	82.8733	85.761	83.3715	81.8982	85.6599				132.297		100.999	115.86	125.208	94.6479			90.1537	96.833	185.784				115.885	149.776	88.1528			87.5781	98.4661				154.729	124.713	96.7134
91.2397	92.6183	105.024	101.022	85.6654	82.8874	85.8215	83.3795	81.8986	85.6686				132.634		101.088	117.822	127.313	94.7106			90.2018	96.9503	188.422				116.964	160.18	88.1539			87.7205	98.6311				161.75	124.72	97.4258
91.273	92.6413	105.055	101.217	85.6838	82.8951	85.8992	83.3841	81.9004	85.6808				135.372		101.093	118.822	128.089	94.7506			90.2196	97.1032	190.534				118.026	165.394	88.3004			87.7352	98.9084				173.99	125.352	98.9401
91.2826	92.6538	105.15	101.283	85.7486	82.8984	85.9073	83.3877	81.9006	85.6846				174.695		102.359	118.841	131.326	95.2191			90.2649	97.2626	191.367				118.212	186.027	88.3471			87.75	99.1275				184.377	125.468	99.002
91.3065	92.6959	105.327	101.291	85.7639	82.9057	85.9508	83.394	81.9106	85.6901				184.206		103.157	123.796	132.399	95.4694			90.3009	97.3149	191.946				119.81	193.612	88.4332			87.7594	99.2396				200.309	125.923	100.615
91.3128	92.7536	105.437	101.32	85.7782	82.9067	85.9751	83.407	81.9178	85.7047				189.277		103.609	124.469	134.78	95.8375			90.3092	97.3202	203.419				125.029	208.306	88.4402			87.8981	99.4001				201.364	126.051	100.796
91.3361	92.7891	105.636	101.333	85.8226	82.9079	85.9958	83.4613	81.9475	85.7252				195.62		103.935	125.437	135.938	96.0012			90.362	97.367	214.344				125.894	217.971	88.4697			88.004	99.7882				218.808	127.253	100.878
91.3478	92.7994	105.705	101.341	85.8398	82.9132	86.1659	83.4617	81.9595	85.7333						104.203	125.465	138.091	96.3181			90.5526	97.4224	224.002				128.272	218.92	88.5144			88.1166	100.123				233.367	129.399	103.846
91.3841	92.8314	105.89	101.46	85.8428	82.9162	86.1983	83.4634	81.9596	85.7449						106.556	128.228	138.781	97.1049			90.5647	97.5139	229.867				130.527	241.256	88.8503			88.1211	100.155				242.835	130.451	104.825
91.4493	93.0031	105.906	101.461	85.851	82.9164	86.2449	83.5013	81.9703	85.7597						106.812	128.829	139.83	97.4793			90.5758	97.533	242.511				131.88	313.113	88.9367			88.1245	100.594				562.772	133.285	106.383
91.4546	93.0224	106.27	101.493	85.9028	82.9182	86.2923	83.5494	81.978	85.7615						107.843	129.731	141.06	97.945			90.6725	97.6255	246.481				132.234		89.0806			88.1385	101.195					133.521	108.23
91.4625	93.1488	106.325	101.532	85.9733	82.9187	86.4018	83.5616	81.9835	85.7763						108.289	131.248	147.322	98.0927			90.6795	97.6723	250.614				135.512		89.0943			88.1639	103.67					134.478	109.291
91.466	93.1834	106.489	101.563	85.9752	82.9323	86.493	83.5791	81.9847	85.7764						109.157	131.615	157.11	98.8477			90.753	97.7585	251.44				137.053		89.2492			88.2233	105.16					134.759	111.459
91.4671	93.2011	106.879	101.626	86.0311	82.9373	86.6326	83.5954	81.9897	85.7812						109.322	138.597	161.326	100.791			90.8336	98.0497	253.242				144.455		89.2579			88.3357	106.017					135.119	111.595
91.4963	93.225	107.237	101.685	86.0914	82.9426	86.646	83.6425	81.9902	85.7855						109.529	138.976	163.026	101.689			90.8412	98.1549	254.437				157.924		89.2636			88.4544	106.911					135.966	111.746
91.5133	93.2292	107.314	101.693	86.1303	82.9582	86.7071	83.6731	81.9908	85.7898						111.462	144.88	166.382	102.262			90.8438	98.4973	256.221				164.253		89.2937			88.4749	107.415					136.555	120.298
91.5548	93.3668	107.42	101.718	86.1831	82.9884	86.7531	83.679	81.9974	85.79						115.993	149.979	175.277	102.33			90.9135	98.6083	257.049				166.281		89.3026			88.5119	107.825					136.974	128.997
91.6001	93.4457	107.763	101.734	86.2194	82.9888	86.8518	83.6835	82.0055	85.797						116.62	150.139	228.456	102.735			91.0159	98.7573	270.135				196.188		89.335			88.5407	109.177					140.363	130.897
91.6071	93.4812	107.804	101.749	86.3134	83.024	86.909	83.7299	82.0071	85.807						116.676	154.423	239.908	102.934			91.2231	98.8951	287.446				211.045		89.3574			88.5583	111.582					140.789	134.257
91.621	93.4946	107.939	101.856	86.3318	83.0379	87.0114	83.732	82.0181	85.8118						117.002	164.383	279.385	103.857			91.285	98.9137	293.156				228.342		89.4721			88.6179	112.556					140.941	140.159
91.6645	93.5227	107.962	101.861	86.3392	83.0722	87.0291	83.7379	82.0183	85.8159						117.03	174.543	457.229	104.189			91.2955	99.1156	303.57				235		89.5334			88.8575	118.288					141.155	150.929
91.6963	93.5291	107.963	101.941	86.3582	83.0729	87.0749	83.7505	82.03	85.821						117.813	178.239	825.611	104.432			91.5337	99.132	338.012				238.563		89.6196			88.9245	118.852					142.044	155.223
91.7	93.7194	108.049	101.984	86.3588	83.0737	87.079	83.7634	82.0368	85.8213						118.483	184.98		104.955			91.69	99.2569	340.149				245.633		89.6214			89.0118	120.581					142.393	170.532
91.725	93.8485	108.055	101.997	86.3726	83.0765	87.1024	83.7698	82.0371	85.8304						119.054	188.897		106.554			92.1509	99.3727	353.049				256.521		89.6577			89.0349	121.832					143.196	173.189
91.7596	93.8681	108.222	102.052	86.4376	83.0857	87.5183	83.7709	82.0398	85.8362						120.863	195.631		106.777			92.1779	99.3871	355.31				352.477		89.9902			89.2111	122.327					145.573	187.975
91.8121	93.8953	108.23	102.095	86.4528	83.0937	87.5353	83.8117	82.0413	85.8633						122.083			107.62			92.2293	99.4256	375.266						90.0212			89.269	124.411					145.674	198.958
91.9257	93.9127	108.267	102.145	86.4614	83.1074	87.5679	83.8122	82.0645	85.8645						122.708			112.504			92.2734	99.4953	405.391						90.136			89.3424	124.643					145.701	277.148
91.9283	93.9284	108.307	102.213	86.4724	83.1345	87.7101	83.8601	82.0661	85.8689						123.67			117.814			92.3191	99.5182	408.591						90.1533			89.4778	132.701					145.953
91.9631	93.957	108.32	102.215	86.4852	83.1408	87.72	83.9385	82.0755	85.8712						125.945			118.341			92.3996	99.7981	408.753						90.2366			89.4909	139.51					147.841
91.9801	94.0731	108.383	102.287	86.4955	83.1438	87.8723	83.9543	82.0771	85.883						126.24			120.653			92.4822	100.153	447.579						90.2465			89.5032	140.929					148.6
92.1783	94.109	108.848	102.303	86.5008	83.1458	87.9412	84.0215	82.0797	85.8848						131.71			121.063			92.4836	100.465	502.297						90.327			89.5326	141.566					149.945
92.2379	94.3398	108.863	102.36	86.5142	83.1573	87.9439	84.0288	82.0829	85.8863						133.848			129.335			92.5063	100.947	568.148						90.4627			89.7139	142.011					151.196
92.3051	94.619	108.887	102.366	86.5232	83.1914	88.0784	84.0722	82.0922	85.8864						135.621			130.972			92.7248	101.883	592.401						90.4783			89.7417	146.706					151.671
92.3088	94.8599	108.945	102.464	86.5409	83.1958	88.1183	84.087	82.1083	85.8942						136.452			131.296			92.7472	102.311	598.48						90.5184			89.785	146.91					152.166
92.3119	94.9142	109.017	102.464	86.5452	83.2165	88.3208	84.0987	82.1319	85.8964						139.372			138.505			92.8036	102.494	613.715						90.5907			89.8439	147.9					155.774
92.3352	94.9636	109.355	102.702	86.5558	83.2835	88.6041	84.104	82.139	85.9002						141.293			142.703			92.8561	102.524	783.121						90.6506			89.8702	204.551					156.619
92.3472	95.0215	109.423	103.066	86.5902	83.2922	88.6364	84.1075	82.1399	85.9052						149.508			164.344			92.8761	102.568	1097.75						90.709			89.9635	222.403					156.893
92.3761	95.2574	109.428	103.127	86.6725	83.3329	88.6622	84.1122	82.1434	85.9073						159.563			176.863			93.1182	102.637							90.9329			90.0029	247.447					158.659
92.3891	95.3346	109.436	103.189	86.6832	83.335	89.1329	84.1234	82.152	85.9174						162.889			190.456			93.1521	102.658							91.0319			90.0609	260.218					158.758
92.4134	95.3704	109.471	103.25	86.7227	83.3783	89.1388	84.1336	82.1556	85.9244						168.233			208.344			93.201	103.057							91.1187			90.0901	276.489					158.98
92.4248	95.4741	109.65	103.33	86.7545	83.3938	89.1555	84.1457	82.174	85.9413						281.022			213.372			93.204	103.202							91.1884			90.302	285.548					159.81
92.4591	95.5135	109.739	103.414	86.8341	83.4248	89.1633	84.1463	82.1842	85.9629						284.728			224.846			93.6962	103.259							91.3787			90.5406	304.512					160.353
92.5775	95.6163	109.744	103.418	86.8501	83.4296	89.2222	84.1502	82.1864	85.968						320.22			249.057			94.1496	103.513							91.4466			90.7592	339.049					165.229
92.5864	95.7224	109.87	103.419	86.8735	83.4349	89.3539	84.1716	82.1982	85.9736									312.832			95.0014	104.468							91.6915			90.7927	552.993					166.925
92.6692	95.7752	110.298	103.435	86.8942	83.4385	89.5416	84.219	82.1992	85.9765												95.175	105.355							92.0644			90.8938						167.39
92.7045	95.9181	110.466	103.691	86.8944	83.4439	89.8769	84.2386	82.2013	85.9805												95.1845	105.878							92.8427			91.2281						168.486
92.7495	95.9575	110.502	103.861	86.9449	83.4512	89.8923	84.2824	82.2084	85.9874												95.2613	106.5							93.0209			91.5194						169.113
92.7706	96.0395	110.611	103.911	86.9924	83.4989	90.0651	84.2973	82.2129	85.9886												95.3818	106.728							93.2959			91.9047						169.775
92.7784	96.0616	110.613	103.915	87.0176	83.5006	90.0966	84.3301	82.2305	85.9911												95.5359	107.259							93.7745			92.0662						170.662
92.7857	96.1494	110.905	104.004	87.0441	83.5019	90.1235	84.3369	82.231	85.9939												95.5384	107.444							94.2767			92.7801						171.802
92.7943	96.202	111.326	104.09	87.1138	83.5171	90.2139	84.3475	82.2426	86.002												95.6272	107.471							94.3665			92.8208						176.748
92.8028	96.214	111.678	104.209	87.116	83.518	90.4722	84.3606	82.2454	86.0057												95.798	108.618							94.7575			92.8632						177.041
92.847	96.2368	111.733	104.215	87.1277	83.541	90.7274	84.3766	82.2685	86.0095												95.8756	108.875							94.8017			92.9383						177.081
92.8817	96.2908	111.938	104.28	87.1295	83.5452	90.9808	84.3841	82.27	86.025												95.8841	109.463							95.0255			93.0021						177.743
92.9365	96.5097	111.997	104.522	87.1593	83.552	91.0383	84.4888	82.2729	86.0409												96.0355	109.477							95.0418			93.2166						182.694
93.1197	96.5583	112.134	104.678	87.3735	83.5587	91.2415	84.527	82.2832	86.0459												96.2085	110.133							95.213			93.3973						184.359
93.154	96.5844	112.269	104.797	87.4321	83.5643	91.273	84.5427	82.3041	86.0479												96.2275	110.417							95.5241			93.4588						185.013
93.2088	96.6006	112.621	104.828	87.4417	83.5792	91.9834	84.6142	82.3045	86.0792												96.4409	110.949							95.7027			94.1791						185.223
93.2105	96.6112	112.811	104.828	87.6403	83.5966	92.4447	84.6269	82.3079	86.0811												96.5506	111.75							96.0741			94.4472						186.19
93.258	96.6804	112.817	104.911	87.6565	83.599	92.5133	84.6625	82.3086	86.0839												96.6728	112.693							96.1422			94.8215						186.592
93.567	96.7258	113.412	104.96	87.6632	83.6015	92.532	84.6755	82.309	86.0851												96.9075	113.634							96.3614			94.9191						187.901
93.6186	96.8079	113.559	104.993	87.7143	83.6104	92.5915	84.6808	82.3118	86.1058												96.9291	113.809							96.4319			96.4358						188.254
93.7847	96.8589	114.024	105.206	87.7444	83.6326	92.7017	84.7109	82.3162	86.1066												97.3479	114.988							96.4465			96.6499						191.483
93.8523	96.9785	114.069	105.266	87.7508	83.6411	93.4335	84.7168	82.3456	86.1122												97.4859	116.175							96.5414			96.7025						195.076
93.9102	97.0579	114.273	105.272	87.7667	83.6502	93.6311	84.7236	82.3457	86.1168												98.3497	116.642							96.5587			97.0532						196.54
94.0152	97.0798	114.74	105.464	87.7706	83.6584	94.2238	84.7255	82.3468	86.12												98.587	117.298							97.0361			97.0722						196.905
94.0659	97.087	114.757	105.529	87.8298	83.7357	94.2922	84.7268	82.3472	86.1208												99.3608	117.478							97.4016			99.498						217.139
94.2292	97.1561	114.762	105.679	87.8335	83.7559	95.3967	84.7366	82.3535	86.1218												99.4719	120.479							97.8904			99.5456						218.665
94.267	97.2707	115.084	105.833	87.8432	83.7737	95.8392	84.7523	82.3544	86.123												99.564	123.59							98.7668			99.5475						224.193
94.2927	97.3289	115.177	106.354	87.8459	83.7935	95.9269	84.7839	82.3583	86.1243												100.077	123.704							99.3342			100.23						228.106
94.369	97.3734	115.416	106.53	87.8461	83.8031	96.2412	84.8135	82.3629	86.1361												100.281	127.536							99.3411			100.718						245.142
94.395	97.4721	115.455	106.543	87.8644	83.8111	97.3326	84.8371	82.3631	86.1432												100.601	128.08							99.4773			100.95						250.306
94.42	97.6873	115.654	106.896	87.8847	83.8168	97.3726	84.838	82.3707	86.155												100.762	128.335							99.8364			101.062						251.695
94.5465	97.7715	115.736	106.949	87.9467	83.8448	97.4529	84.8479	82.4081	86.1575												100.774	144.057							100.249			101.254						295.642
94.573	97.9574	115.916	107.035	87.9653	83.8485	97.6123	84.8934	82.4141	86.1602												101.224	144.108							100.537			101.348						330.757
94.6175	98.4341	115.999	107.217	87.9801	83.8651	98.3794	84.9459	82.4168	86.1608												102.489	145.591							100.643			101.447						342.172
94.6311	98.5318	116.314	107.508	88.095	83.9032	98.575	84.9679	82.4296	86.1764												105.89	146.924							100.972			104.581						361.674
94.7594	98.5873	116.421	107.547	88.1382	83.9192	99.405	84.9745	82.4346	86.1767												106.112	147.929							101.22			106.09						389.455
94.8354	98.5927	116.629	107.572	88.1424	83.9383	99.4214	85.0161	82.4496	86.1828												106.633	164.834							101.743			106.458						503.21
94.8702	98.8468	116.642	107.862	88.1686	83.9503	99.7864	85.0339	82.4516	86.1978												107.092	180.65							104.875			106.467						748.36
94.9172	99.2379	116.778	108.226	88.2229	83.9563	99.9782	85.0861	82.4523	86.2039												107.124	180.921							105.122			106.917
94.9982	99.3397	116.968	108.265	88.2698	83.9737	100.059	85.1499	82.4602	86.2156												107.775	181.715							105.161			107.224
95.0816	99.4023	117.006	108.326	88.2964	83.9843	100.35	85.1683	82.4632	86.218												108.388	202.034							106.412			107.584
95.1331	99.4925	117.119	108.382	88.3143	84.0031	100.695	85.1979	82.4645	86.2198												109.843	228.406							106.757			109.236
95.1613	99.7885	117.45	108.443	88.3368	84.0037	101.186	85.2226	82.4874	86.2253												110.949	229.659							107.067			109.832
95.4398	99.8241	117.587	108.525	88.4064	84.0439	101.301	85.3351	82.4906	86.2331												111.709	232.851							107.679			110.382
95.4707	99.9628	117.781	108.57	88.486	84.0591	102.424	85.34	82.4969	86.2363												113.689	236.398							108.284			113.822
95.5517	100.032	117.792	108.68	88.515	84.1285	102.426	85.3465	82.5022	86.2379												114.406								110.188			114.147
95.728	100.141	117.851	108.833	88.5709	84.1353	102.912	85.3766	82.5042	86.2415												115.283								111.383			114.217
95.8906	100.186	118.066	109.346	88.579	84.1514	103.312	85.4018	82.5129	86.242												117.007								113.41			114.816
95.976	100.243	118.108	110.473	88.6221	84.2257	103.502	85.4201	82.5135	86.2498												118.062								113.412			116.187
96.1786	100.365	118.894	111.244	88.6621	84.276	103.524	85.425	82.5162	86.2505												118.118								114.227			117.203
96.392	100.566	118.935	111.861	88.8225	84.352	103.753	85.465	82.5293	86.2529												119.57								115.822			119.301
96.4663	100.639	118.993	112.021	88.8566	84.3698	104.261	85.4791	82.532	86.2533												119.663								115.97			120.758
96.5704	100.668	119.295	112.085	88.8731	84.3865	104.266	85.5346	82.5383	86.2554												120.27								116.177			120.895
96.5707	100.807	119.328	112.765	89.0212	84.4143	105.103	85.622	82.5387	86.2584												120.795								116.908			120.971
96.6394	100.826	119.494	112.884	89.1171	84.415	105.488	85.6679	82.5472	86.2642												123.201								118.41			122.772
96.9663	101.032	119.91	112.909	89.1192	84.4156	105.602	85.6693	82.5506	86.2762												124.983								118.789			122.937
97.0455	101.099	120.083	113.12	89.1399	84.4384	105.674	85.7018	82.56	86.2912												126.399								120.444			124.697
97.3379	101.295	120.185	113.168	89.1552	84.4824	105.812	85.7369	82.5614	86.2918												126.89								124.827			141.525
97.7066	101.415	120.482	113.281	89.2646	84.5031	105.875	85.7385	82.5741	86.3028												131.287								129.493			142.101
97.7241	101.633	120.52	113.315	89.3487	84.5323	106.819	85.7544	82.5886	86.304												132.624								133.304			148.109
98.0348	101.707	120.726	113.394	89.3698	84.5692	111.666	85.7967	82.5907	86.3148												137.733								134.594			159.961
98.2119	101.833	121.269	113.765	89.4229	84.593	114.63	85.8267	82.5954	86.3289												140.719								135.748			161.787
98.4269	102.008	121.407	116.28	89.4291	84.6336	115.154	85.8275	82.6072	86.333												146.497								142.398			170.339
98.5539	102.009	121.442	117.284	89.5275	84.6596	115.509	85.8521	82.6179	86.3643												155.144								143.621			172.166
98.696	102.037	121.464	118.503	89.5687	84.7179	118.094	85.882	82.6214	86.368												156.782								144.05			178.726
98.7905	102.151	121.539	120.924	89.6007	84.7214	118.275	85.9149	82.637	86.3756												162.938								149.559			179.987
98.9423	102.18	122.311	123.477	89.601	84.736	118.849	85.9206	82.6409	86.3854												195.497								153.575			195.097
99.2859	102.217	122.419	124.116	89.6805	84.757	119.707	85.9458	82.6425	86.3883												199.639								167.057			206.646
99.4975	102.516	122.589	126.662	89.9004	84.7636	119.877	85.9579	82.6543	86.3885												201.265								176.811			208.947
99.535	102.76	123.624	128.419	89.9876	84.7963	124.216	85.9789	82.6656	86.4012												253.874								193.589			209.688
99.772	103.118	123.692	128.935	90.0202	84.8027	126.338	86.0649	82.6719	86.4041												401.316								200.179			211.571
99.7732	103.129	123.768	137.681	90.2372	84.8523	128.552	86.1455	82.681	86.4122												456.686								216.488			215.871
99.8995	103.272	123.788	138.097	90.3742	84.8545	128.652	86.1996	82.6948	86.4157																				225.317			231.589
100.66	103.634	123.865	138.585	90.3915	84.8719	128.782	86.2074	82.6969	86.4251																				261.356			234.965
100.862	103.99	123.962	142.917	90.3918	84.8742	133.72	86.2263	82.708	86.4259																				661.578			240.133
100.952	104.38	124.195	143.383	90.4874	84.8816	134.019	86.2622	82.709	86.4278																							248.849
101.183	104.514	124.209	146.663	90.5412	84.8887	134.823	86.2914	82.7132	86.4282																							300.195
101.412	104.612	124.254	153.175	90.5461	84.8938	136.819	86.3245	82.7261	86.4409																							307.69
101.519	104.922	124.593	163.262	90.5878	84.8959	137.919	86.3582	82.7396	86.4437																							317.202
101.62	105.268	125.012	164.683	90.7567	84.918	143.658	86.3963	82.743	86.4581																							572.298
102.225	106.472	125.198	191.063	90.7993	84.9257	149.372	86.424	82.7434	86.465																							611.136
102.324	106.646	125.599	206.465	90.8275	84.9438	150.301	86.4525	82.7489	86.4927
102.48	106.716	125.647	212.079	90.8284	84.973	155.753	86.5076	82.7507	86.4945
102.592	106.848	126.465	213.503	90.8317	84.9884	162.65	86.592	82.7528	86.5051
102.993	107.084	126.643	214.278	90.8752	85.0572	165.624	86.6776	82.7569	86.5067
103.31	107.521	126.729	218.336	91.3846	85.0685	172.287	86.7239	82.7668	86.5076
103.682	108.063	126.905	288.957	91.5887	85.0731	177.74	86.7277	82.7744	86.5106
103.923	108.098	127.069	316.835	91.6483	85.0823	178.167	86.7937	82.7783	86.5233
103.938	108.114	127.408	322.796	91.678	85.0873	178.238	86.8392	82.7802	86.537
104.123	108.49	127.915	360.178	91.885	85.1013	183.622	86.8556	82.7877	86.5476
104.179	108.57	127.917	418.093	91.9116	85.1195	183.95	86.864	82.791	86.557
104.426	109.053	127.989	457.832	92.0267	85.2315	191.067	86.9294	82.8019	86.5631
104.548	109.247	128.009	536.443	92.0699	85.2429	196.364	86.9514	82.8075	86.5687
105.114	109.489	128.415	667.247	92.1331	85.2498	199.794	86.9624	82.8216	86.5788
105.302	110.042	128.791		92.1518	85.2681	237.15	87.0182	82.8233	86.5824
106.116	110.752	129.138		92.2639	85.2717	244.41	87.1381	82.8243	86.5917
107.824	111.08	129.429		92.449	85.2914	256.005	87.1564	82.829	86.5927
108.081	111.225	129.873		92.6304	85.3078	365.375	87.1599	82.8333	86.5929
108.082	111.613	129.992		92.6328	85.3242	506.633	87.1984	82.8334	86.5987
110.243	111.756	130.064		92.6359	85.3822		87.2752	82.8386	86.604
111.523	112.036	130.194		92.6977	85.387		87.2797	82.8453	86.604
112.774	112.181	130.754		92.9546	85.3879		87.2876	82.8533	86.6074
113.041	112.684	130.773		93.1273	85.3964		87.3203	82.8617	86.6107
113.775	112.808	130.776		93.1875	85.4126		87.4075	82.8684	86.6207
114.048	113	130.971		93.2104	85.4163		87.5306	82.8955	86.6223
115.295	113.605	131.381		93.2373	85.4653		87.5459	82.8968	86.6326
115.68	113.752	131.524		93.8004	85.6071		87.5915	82.9103	86.643
116.152	114.329	131.629		94.043	85.6657		87.6113	82.9126	86.6494
117.362	114.344	131.809		94.1808	85.7035		87.6124	82.9173	86.6654
118.26	115.652	131.975		94.5893	85.7958		87.7214	82.9195	86.6674
118.562	117.046	132.088		94.6852	85.8554		87.7452	82.9202	86.6799
119.714	117.247	132.236		94.7961	85.9092		87.7931	82.9344	86.6864
120.202	117.57	132.323		95.057	85.9339		87.8922	82.9502	86.7041
120.637	117.639	132.369		95.2965	85.9416		87.9461	82.9505	86.7087
121.453	118.733	133.314		95.3717	85.9423		87.9968	82.9631	86.7115
122.54	119.724	134.424		95.5644	85.9491		88.0784	82.9705	86.7435
123.424	120.766	134.899		95.696	86.1003		88.1464	82.9753	86.7467
123.673	122.059	135.37		95.896	86.1227		88.1745	82.9849	86.7487
124.805	123.338	136.239		96.2145	86.1264		88.2064	82.9891	86.7503
125.273	123.5	137.377		96.7273	86.1734		88.3819	82.9974	86.7622
126.686	123.857	138.539		96.9341	86.2147		88.4189	83.003	86.7752
127.835	123.877	141.349		97.1506	86.2568		88.4343	83.0132	86.7791
130.958	124.009	141.567		97.4871	86.37		88.508	83.0362	86.7804
135.215	124.943	141.642		97.6561	86.4811		88.5591	83.0473	86.7849
138.083	125.043	141.956		97.8616	86.6801		88.6083	83.0598	86.79
138.603	125.282	142.111		98.0068	86.6908		88.6133	83.0702	86.7978
144.517	126.917	142.236		98.209	86.7297		88.6522	83.0751	86.8027
146.875	127.213	142.342		99.116	86.7351		88.7077	83.0889	86.8067
159.407	127.979	142.405		99.5937	86.7448		88.8165	83.0985	86.8068
165.65	128.132	143.128		99.983	86.8169		88.8774	83.1031	86.8171
166.976	128.585	143.272		100.011	86.893		88.8841	83.1047	86.8178
169.706	132.269	143.491		100.675	87.0147		88.9698	83.1063	86.8216
180.976	132.426	143.5		101.254	87.0913		89.0461	83.1164	86.8253
182.383	133.832	143.941		101.624	87.0948		89.0462	83.1168	86.8263
185.875	134.055	144.549		101.965	87.1438		89.2088	83.121	86.8267
188.447	134.814	144.922		102.522	87.2041		89.2615	83.1213	86.8363
199.181	136.828	145.047		103.187	87.2223		89.4686	83.1478	86.8391
200.946	139.353	145.999		103.89	87.2715		89.4711	83.1492	86.8634
212.185	141.502	147.332		104.955	87.276		89.4756	83.155	86.8752
215.269	142.78	148.038		105.095	87.3008		89.7398	83.1651	86.8758
219.797	143.259	148.803		105.117	87.3033		89.7568	83.1824	86.9084
222.751	143.645	148.815		105.266	87.3187		90.0135	83.1906	86.909
233.874	144.412	149.707		105.411	87.3379		90.0773	83.1965	86.9092
238.97	144.909	150.111		105.478	87.338		90.2414	83.2005	86.9175
242.552	147.763	150.326		105.792	87.4358		90.244	83.2053	86.9214
247.137	149.731	150.641		106.173	87.5231		90.3186	83.2068	86.9359
254.522	150.117	151.539		106.409	87.7813		90.5565	83.2135	86.9518
277.073	151.04	152.986		106.536	87.7913		90.7496	83.2233	86.9552
290.772	151.364	153.161		106.761	87.9693		90.8656	83.2306	86.9829
524.726	151.573	154.719		107.286	88.0846		90.8678	83.2347	86.9839
739.267	152.648	154.986		107.559	88.0858		91.1258	83.239	87.0031
	153.76	155.331		107.849	88.0937		91.3543	83.24	87.0117
	154.198	155.765		108.773	88.1874		91.6231	83.2728	87.0157
	154.282	156.276		109.027	88.193		91.7393	83.2785	87.0284
	160.719	157.106		109.899	88.2342		92.0313	83.2807	87.0329
	162.469	157.23		110.191	88.2666		92.0667	83.2843	87.0393
	164.678	157.259		110.345	88.2938		92.1144	83.2887	87.0459
	166.463	157.875		111	88.4965		92.2732	83.3142	87.0463
	166.639	158.113		111.232	88.5868		92.2766	83.3163	87.0528
	168.115	158.125		112.748	88.7273		92.4022	83.3207	87.0741
	168.359	158.233		114.842	88.8328		92.5805	83.3294	87.0774
	172.934	158.602		116.306	88.9147		92.6953	83.3324	87.0801
	174.34	158.918		116.791	88.9278		92.7332	83.3369	87.0803
	176.381	159.295		118.951	89.0961		92.7343	83.339	87.0839
	177.186	159.656		119.218	89.1046		92.7464	83.339	87.084
	179.898	160.147		121.243	89.171		92.8552	83.3453	87.0877
	182.134	160.699		122.921	89.1904		92.8691	83.3469	87.1021
	183.392	161.054		123.121	89.2341		92.9046	83.3484	87.1043
	184.432	161.383		124.072	89.318		93.0003	83.3502	87.1094
	188.647	161.716		124.963	89.7433		93.2072	83.3511	87.1306
	190.882	162.83		125.346	89.8174		93.2546	83.3548	87.1309
	192.412	163.124		126.021	89.87		93.5398	83.3595	87.1433
	195.554	163.448		128.896	90.2362		93.8006	83.3599	87.1489
	196.989	163.77		129.421	90.3556		95.0742	83.3677	87.1556
	197.792	164.194		131.193	90.4122		95.1386	83.3712	87.1581
	199.926	164.261		133.257	90.5956		95.2683	83.3751	87.1591
	209.044	165.189		135.748	90.6136		96.439	83.3796	87.1655
	212.243	165.698		138.782	90.6294		96.8362	83.3817	87.1691
	214.699	165.846		142.015	90.7147		96.864	83.3818	87.1726
	215.904	167.04		142.681	90.7297		97.1294	83.4001	87.1818
	219.781	167.102		143.641	90.765		97.2493	83.4058	87.1909
	221.136	167.38		147.293	90.8361		97.3892	83.4318	87.2247
	227.936	167.92		149.781	90.9798		97.7395	83.4503	87.2397
	231.423	169.494		149.912	91.1095		97.7897	83.451	87.246
	239.649	170.107		157.651	91.3707		98.0228	83.4675	87.2491
	256.611	170.128		157.837	91.7431		98.8535	83.4704	87.2496
	258.131	170.811		164.867	91.7927		99.0109	83.4717	87.2506
	263.206	171.496		166.944	91.952		99.1273	83.4729	87.2584
	263.966	171.84		167.048	92.44		100.11	83.4762	87.268
	267.316	172.585		177.699	92.4513		100.155	83.4921	87.2699
	293.118	173.336		187.666	92.6078		100.318	83.4994	87.273
	299.409	174.989		191.057	92.9115		100.496	83.5016	87.2745
	308.449	175.241		202.218	92.9961		100.708	83.5047	87.2791
	327.116	175.433		221.041	93.1187		101.236	83.5074	87.2867
	329.643	175.477		243.182	93.2432		102.557	83.5207	87.3474
	340.882	175.53		247.755	93.6802		103.813	83.5394	87.3477
	349.993	175.562		263.348	94.2136		105.254	83.5403	87.3488
	373.242	178.877		266.1	94.4564		105.465	83.5406	87.3518
	410.212	179.071		270.849	94.4944		106.166	83.5461	87.3663
	593.085	181.356		277.148	94.6326		107.153	83.5517	87.3683
	759.448	181.792		285.656	94.6713		107.543	83.5538	87.3727
	992.206	182.702		289.269	94.7387		108.224	83.5548	87.3746
		183.213		328.134	94.7937		109.654	83.5581	87.3807
		184.261		337.444	96.229		109.856	83.5581	87.3965
		185.103		363.213	96.7716		111.74	83.5606	87.397
		186.526		523.033	97.311		112.858	83.571	87.4042
		187.046		624.648	97.3909		113.374	83.5711	87.4149
		187.707			98.3355		114.138	83.575	87.4165
		188.673			98.6562		115.716	83.5797	87.4442
		189.321			98.7805		116.165	83.5821	87.4521
		191.129			99.6194		118.648	83.5841	87.4581
		191.319			100.388		120.737	83.5959	87.466
		191.683			100.553		120.772	83.6049	87.4793
		192.131			100.749		121.528	83.6116	87.481
		193.281			100.884		121.543	83.6121	87.4838
		194.526			101.011		122.732	83.6351	87.4914
		194.928			101.508		123.598	83.637	87.5033
		195.973			101.687		126.614	83.6516	87.5313
		196.595			101.857		130.618	83.6612	87.5324
		196.678			102.178		134.079	83.6767	87.5524
		197.219			102.945		136.047	83.6795	87.5539
		197.302			103.205		141.931	83.6833	87.557
		197.382			104.208		151.901	83.6871	87.5729
		198.338			104.465		154.07	83.6889	87.5768
		199.637			104.58		157.361	83.6966	87.5802
		203.649			106.331		159.505	83.7029	87.5809
		205.346			106.562		174.712	83.7157	87.5827
		206.949			107.036		190.221	83.7197	87.5854
		208.072			107.956		190.321	83.7247	87.5998
		208.103			108.538		226.272	83.7288	87.6059
		208.909			108.699		235.766	83.7362	87.6125
		209.213			108.891		239.346	83.7424	87.6145
		209.709			109.009		247.645	83.744	87.6252
		212.718			109.547		259.338	83.7444	87.6287
		213.125			109.651		272.139	83.7453	87.6324
		214.973			109.795		316.735	83.766	87.637
		216.457			110.488		323.071	83.7682	87.6414
		220.339			110.662		329.582	83.7776	87.6426
		221.073			110.712		346.909	83.7813	87.6459
		221.861			110.827		397.464	83.7847	87.646
		222.572			112.309		407.598	83.804	87.6718
		223.274			112.591			83.8249	87.6776
		223.443			113.342			83.831	87.6825
		224.148			115.302			83.8328	87.6834
		224.206			115.666			83.8401	87.6853
		224.581			115.922			83.8417	87.6863
		224.629			117.886			83.8443	87.6874
		224.912			119.213			83.8469	87.6915
		225.043			119.444			83.8525	87.6982
		230.5			120.146			83.8631	87.7009
		233.189			120.233			83.868	87.7011
		234.957			120.458			83.8696	87.7096
		237.226			122.264			83.8756	87.7296
		237.342			122.946			83.8757	87.7303
		238.686			122.964			83.8824	87.7373
		240.626			123.757			83.9029	87.7459
		241.059			126.607			83.9103	87.7594
		241.202			127.726			83.9191	87.793
		241.927			130.253			83.9218	87.8015
		248.913			132.816			83.9328	87.8162
		254.273			133.741			83.9464	87.8266
		254.56			137.886			83.9506	87.8316
		255.068			139.457			83.9506	87.8467
		255.218			144.148			83.9527	87.8531
		255.547			147.181			83.9542	87.8568
		256.127			148.771			83.9554	87.8617
		259.956			154.043			83.9628	87.8618
		260.964			156.789			83.9633	87.8809
		262.564			158.35			83.9653	87.8861
		264.61			175.395			83.9751	87.8925
		268.613			184.789			83.9806	87.8928
		271.151			189.762			83.9826	87.9014
		271.678			190.176			84.0062	87.9017
		274.8			200.287			84.0301	87.9048
		278.295			217.484			84.0321	87.9071
		279.533			217.938			84.0369	87.9082
		282.991			231.023			84.0408	87.9159
		287.025			232.255			84.0472	87.92
		294.372			248.805			84.0487	87.9251
		295.636			300.65			84.0528	87.9289
		298.345			494.281			84.0613	87.9289
		301.277			513.772			84.0808	87.9299
		310.95						84.0811	87.9371
		311.726						84.0869	87.9486
		312.496						84.0883	87.9497
		316.569						84.0931	87.9532
		317.938						84.0935	87.9597
		319.878						84.1128	87.96
		320.541						84.1187	87.9625
		323.778						84.1284	87.9787
		326.634						84.1405	87.982
		332.666						84.145	87.9967
		341.802						84.1479	87.9977
		342.261						84.1502	88.0004
		343.568						84.162	88.0009
		348.845						84.1654	88.0198
		351.094						84.1669	88.0531
		353.435						84.1759	88.0566
		358.39						84.1772	88.0631
		373.392						84.1811	88.0638
		380.147						84.1815	88.087
		384.593						84.1835	88.0877
		397.307						84.1875	88.0888
		422.856						84.1904	88.1089
		484.484						84.2154	88.1211
		529.751						84.2321	88.1322
		533.472						84.2363	88.1387
		536.389						84.2503	88.1414
		628.046						84.2533	88.1465
		837.859						84.2596	88.1509
		2208.45						84.2706	88.1541
								84.2821	88.1568
								84.284	88.1608
								84.2861	88.1615
								84.2869	88.1772
								84.3088	88.2155
								84.3105	88.236
								84.3206	88.2554
								84.3382	88.2581
								84.3421	88.2618
								84.3503	88.2626
								84.3634	88.2649
								84.3765	88.2768
								84.385	88.2853
								84.3936	88.2866
								84.394	88.2881
								84.4018	88.2913
								84.4134	88.3033
								84.4278	88.3278
								84.4283	88.3298
								84.4363	88.335
								84.4404	88.3359
								84.4408	88.3366
								84.4503	88.3481
								84.4511	88.3632
								84.4701	88.3738
								84.4703	88.3871
								84.5083	88.4077
								84.521	88.4086
								84.523	88.4156
								84.5241	88.4157
								84.535	88.4263
								84.5429	88.4267
								84.5486	88.4305
								84.5583	88.433
								84.5664	88.4389
								84.5733	88.4509
								84.5822	88.4565
								84.5911	88.4711
								84.5932	88.4817
								84.6182	88.4867
								84.627	88.5019
								84.6282	88.5411
								84.6313	88.5428
								84.6315	88.5482
								84.6316	88.5571
								84.6418	88.5638
								84.6541	88.5701
								84.6619	88.5747
								84.6669	88.5906
								84.6765	88.5979
								84.6808	88.6318
								84.686	88.6401
								84.6883	88.6421
								84.6911	88.6577
								84.6923	88.6641
								84.7063	88.6652
								84.7089	88.6678
								84.7246	88.6789
								84.7307	88.6796
								84.733	88.691
								84.7424	88.7097
								84.7726	88.7234
								84.8234	88.7338
								84.8395	88.7511
								84.8436	88.7606
								84.8526	88.7681
								84.8703	88.7729
								84.8728	88.778
								84.8735	88.8219
								84.8833	88.8229
								84.8871	88.8318
								84.9025	88.8325
								84.904	88.8389
								84.9082	88.8493
								84.9151	88.863
								84.9335	88.8735
								84.9484	88.8851
								84.9669	88.8898
								84.9678	88.9018
								84.992	88.9019
								85.0171	88.9063
								85.0172	88.9071
								85.0228	88.9176
								85.04	88.9187
								85.0537	88.9187
								85.0745	88.9193
								85.0831	88.9197
								85.0863	88.9255
								85.0864	88.9368
								85.1023	88.9433
								85.1029	88.9481
								85.1307	88.9567
								85.1308	88.9775
								85.145	88.9904
								85.1465	88.9963
								85.166	89.002
								85.1703	89.01
								85.189	89.0135
								85.1914	89.0236
								85.198	89.0286
								85.2046	89.0314
								85.2131	89.0524
								85.2161	89.061
								85.2405	89.0688
								85.2433	89.0752
								85.2612	89.0894
								85.2766	89.0977
								85.2832	89.1141
								85.2912	89.1235
								85.3041	89.1384
								85.3126	89.1451
								85.3219	89.1496
								85.324	89.1526
								85.3262	89.1542
								85.3348	89.1649
								85.3373	89.1676
								85.3439	89.1717
								85.3501	89.1873
								85.3545	89.2223
								85.3658	89.2315
								85.3687	89.2372
								85.3701	89.2502
								85.387	89.2572
								85.4307	89.2603
								85.44	89.2778
								85.4592	89.2854
								85.4781	89.3045
								85.5041	89.313
								85.5178	89.3154
								85.529	89.3248
								85.5749	89.3404
								85.578	89.3493
								85.6319	89.35
								85.6698	89.3537
								85.6731	89.3624
								85.7322	89.3657
								85.7444	89.3727
								85.761	89.374
								85.7704	89.398
								85.7767	89.4013
								85.7923	89.4211
								85.7966	89.4213
								85.8007	89.437
								85.8061	89.4639
								85.807	89.4708
								85.8472	89.5193
								85.8501	89.5236
								85.8668	89.5577
								85.8838	89.5674
								85.902	89.5701
								85.9075	89.5744
								85.9078	89.5818
								85.9247	89.6005
								85.9278	89.616
								85.9282	89.6241
								85.9329	89.6256
								85.9389	89.632
								85.967	89.6505
								85.9768	89.6633
								85.9953	89.6741
								86.0102	89.6774
								86.0113	89.6828
								86.0124	89.6956
								86.0268	89.7064
								86.0289	89.7225
								86.0755	89.7291
								86.1143	89.7538
								86.1155	89.7593
								86.1335	89.7816
								86.1414	89.7866
								86.1557	89.7877
								86.1566	89.7896
								86.1784	89.8628
								86.1847	89.8781
								86.1917	89.8859
								86.2041	89.9023
								86.2238	89.921
								86.2612	89.9214
								86.2767	89.9309
								86.291	89.9373
								86.304	89.9436
								86.3127	89.9639
								86.3276	89.9676
								86.3519	89.9811
								86.3565	90.0006
								86.359	90.0208
								86.3605	90.0222
								86.3645	90.0378
								86.3649	90.0465
								86.4556	90.0693
								86.4725	90.081
								86.5023	90.0837
								86.5164	90.0946
								86.5249	90.1405
								86.534	90.1651
								86.5442	90.1695
								86.5587	90.1788
								86.5606	90.1947
								86.5638	90.2064
								86.5794	90.2131
								86.5799	90.2204
								86.616	90.232
								86.6196	90.2363
								86.627	90.2433
								86.6392	90.246
								86.6507	90.2555
								86.6517	90.2755
								86.652	90.283
								86.669	90.2924
								86.6699	90.295
								86.6726	90.3177
								86.7014	90.3432
								86.7111	90.3949
								86.7179	90.4238
								86.722	90.4295
								86.7339	90.4306
								86.7417	90.4337
								86.7438	90.445
								86.773	90.4707
								86.7855	90.4894
								86.8118	90.4936
								86.8344	90.4958
								86.8441	90.499
								86.8724	90.5038
								86.873	90.5461
								86.8772	90.5507
								86.8801	90.564
								86.8869	90.5646
								86.898	90.5783
								86.9026	90.5793
								86.9132	90.5849
								86.9318	90.5935
								86.9321	90.6173
								86.9925	90.6194
								87.0098	90.621
								87.0109	90.6214
								87.0237	90.6266
								87.0404	90.6271
								87.0456	90.6408
								87.0528	90.655
								87.0549	90.6653
								87.0687	90.6693
								87.073	90.6794
								87.0826	90.691
								87.086	90.7017
								87.1018	90.706
								87.1051	90.7124
								87.141	90.728
								87.1811	90.763
								87.1818	90.7727
								87.2195	90.7796
								87.2342	90.7812
								87.242	90.7866
								87.2441	90.7967
								87.2694	90.7978
								87.2954	90.8231
								87.3086	90.8431
								87.323	90.8537
								87.3237	90.8555
								87.3291	90.8668
								87.3384	90.887
								87.3489	90.891
								87.3767	90.8948
								87.3811	90.9185
								87.4166	90.9303
								87.4211	90.9322
								87.4278	90.9566
								87.4446	90.9658
								87.4687	91.012
								87.4791	91.0384
								87.5073	91.0388
								87.5146	91.0406
								87.5256	91.0733
								87.5375	91.1228
								87.5851	91.1241
								87.5926	91.1268
								87.628	91.153
								87.635	91.156
								87.647	91.1731
								87.6481	91.1802
								87.669	91.2024
								87.6966	91.2036
								87.6987	91.2038
								87.7376	91.2151
								87.7665	91.2191
								87.7796	91.2337
								87.7947	91.2724
								87.7959	91.2827
								87.8057	91.2881
								87.8271	91.3221
								87.8498	91.3281
								87.8517	91.3303
								87.9174	91.3526
								87.9235	91.3937
								87.9438	91.3943
								88.026	91.404
								88.0333	91.4118
								88.0719	91.4419
								88.0938	91.4565
								88.1211	91.4571
								88.1516	91.4864
								88.1557	91.4932
								88.18	91.5129
								88.1921	91.5266
								88.2146	91.536
								88.2592	91.5554
								88.2703	91.5712
								88.2821	91.5717
								88.3136	91.5722
								88.3248	91.5739
								88.3424	91.6891
								88.345	91.7033
								88.3885	91.7147
								88.4085	91.7617
								88.4108	91.7619
								88.4321	91.763
								88.4375	91.7654
								88.4518	91.7661
								88.508	91.7692
								88.5168	91.8042
								88.5188	91.8215
								88.5199	91.8726
								88.5271	91.8843
								88.5377	91.8922
								88.5579	91.8948
								88.592	91.9085
								88.6258	91.9411
								88.6892	91.9836
								88.7037	91.9965
								88.7388	92.0211
								88.8014	92.0235
								88.8123	92.0394
								88.8129	92.0647
								88.8852	92.0729
								88.95	92.0828
								88.9569	92.092
								88.973	92.1764
								88.9868	92.204
								89.0124	92.245
								89.0357	92.2539
								89.0562	92.2552
								89.1406	92.2695
								89.1905	92.2829
								89.2475	92.2842
								89.3079	92.2928
								89.3161	92.3011
								89.3599	92.3748
								89.3608	92.3939
								89.3882	92.3985
								89.4191	92.4122
								89.4228	92.4868
								89.4347	92.5029
								89.4603	92.5077
								89.5442	92.5121
								89.5796	92.5136
								89.6	92.5182
								89.609	92.5306
								89.6221	92.5479
								89.6402	92.5622
								89.707	92.5896
								89.7382	92.5924
								89.8884	92.621
								89.9271	92.6225
								89.9891	92.6265
								90.0075	92.6481
								90.0603	92.6838
								90.0637	92.6859
								90.105	92.7197
								90.1636	92.7231
								90.1822	92.7356
								90.1963	92.7515
								90.1988	92.7695
								90.2034	92.78
								90.2054	92.7855
								90.2348	92.884
								90.2599	92.8937
								90.2776	92.9144
								90.3187	92.9205
								90.3539	92.9487
								90.3798	92.9598
								90.4501	92.9604
								90.4505	92.984
								90.6517	93.0015
								90.6932	93.0034
								90.8387	93.0199
								90.9095	93.0258
								90.9231	93.0327
								90.979	93.0611
								90.9798	93.1406
								91.0283	93.1719
								91.0715	93.2084
								91.1136	93.2244
								91.133	93.2291
								91.1457	93.2424
								91.2751	93.2454
								91.286	93.2753
								91.2992	93.2783
								91.3574	93.3127
								91.4095	93.3738
								91.4263	93.3819
								91.6983	93.4103
								91.7032	93.4734
								91.7768	93.5536
								91.7841	93.5892
								91.8693	93.6164
								91.9379	93.631
								92.0261	93.6484
								92.0995	93.6803
								92.1026	93.744
								92.2304	93.7695
								92.3556	93.7758
								92.4105	93.8263
								92.4522	93.8455
								92.5188	93.8606
								92.5205	93.8653
								92.5961	93.8942
								92.6452	93.9189
								92.7495	93.9678
								92.9437	93.9719
								92.952	93.9739
								92.9554	93.9857
								93.0361	94.0434
								93.3565	94.0667
								93.3609	94.1131
								93.651	94.1439
								93.7025	94.213
								93.7327	94.3012
								93.824	94.3142
								93.8562	94.3492
								93.8706	94.3517
								94.1391	94.3965
								94.1653	94.4271
								94.4573	94.4523
								94.5008	94.5357
								94.5672	94.5457
								94.6228	94.5581
								95.0539	94.6455
								95.462	94.7213
								95.6398	94.7427
								95.7005	94.7538
								95.7771	94.8098
								95.8432	94.8563
								96.1385	94.8981
								96.1583	94.9032
								96.3394	94.9294
								96.4177	94.9564
								96.4617	94.9715
								96.4843	94.98
								96.6608	95.0041
								96.807	95.0891
								97.0888	95.156
								97.1796	95.1676
								97.5795	95.1976
								97.766	95.201
								98.3099	95.295
								98.3768	95.3021
								98.4111	95.3036
								98.4708	95.3174
								98.923	95.3318
								99.1123	95.3964
								99.6678	95.4183
								99.7973	95.4282
								99.8466	95.4639
								99.8899	95.4947
								99.9654	95.5504
								100.043	95.5615
								100.457	95.5724
								100.639	95.6247
								101.057	95.6577
								101.422	95.7343
								101.774	95.7372
								101.87	95.7414
								102.082	95.7774
								102.188	95.7774
								102.38	95.7931
								102.512	95.8275
								102.807	95.8286
								102.884	95.8464
								103.018	95.9113
								103.216	95.9402
								104.176	95.9518
								104.677	95.997
								105.011	95.9988
								105.087	96.0401
								105.299	96.0562
								105.354	96.1349
								105.56	96.2348
								105.724	96.3281
								106.084	96.3523
								106.767	96.3711
								106.792	96.3901
								106.793	96.4079
								107.47	96.5497
								109.146	96.6055
								111.167	96.6145
								112.153	96.6295
								112.273	96.6743
								112.619	96.7024
								112.651	96.7652
								112.903	96.8551
								113.51	96.9761
								114.297	97.0419
								114.376	97.0723
								114.688	97.0988
								114.973	97.1504
								115.164	97.3144
								115.397	97.4204
								115.826	97.4303
								115.882	97.4596
								117.454	97.4644
								117.456	97.4825
								117.642	97.4848
								118.347	97.5371
								118.533	97.5501
								118.549	97.5712
								119.318	97.5887
								120.726	97.7584
								122.005	97.7649
								122.331	97.7758
								122.505	97.8259
								123.577	97.8312
								126.107	97.8485
								129.329	97.8689
								131.991	98.188
								132.701	98.4133
								133.061	98.4276
								133.292	98.4419
								133.616	98.507
								133.745	98.5108
								135.871	98.5128
								136.095	98.741
								136.223	98.8206
								137.286	98.8443
								139.608	98.8593
								139.745	98.8947
								140.01	98.922
								142.093	98.9253
								142.134	99.0209
								142.741	99.0231
								143.636	99.0373
								143.917	99.079
								145.012	99.1326
								145.306	99.2961
								145.569	99.3705
								146.303	99.3707
								147.496	99.6275
								147.497	99.6948
								147.977	99.9078
								149.427	100.007
								150.109	100.056
								151.661	100.09
								153.377	100.091
								153.745	100.14
								154.488	100.284
								158.188	100.489
								158.98	100.575
								159.384	100.713
								164.16	100.724
								167.494	100.804
								171.593	100.868
								171.817	100.893
								181.662	100.922
								189.935	100.975
								191.232	101.046
								193.884	101.093
								199.465	101.114
								202.058	101.338
								203.268	101.44
								209.379	101.607
								209.916	101.714
								214.493	101.719
								219.51	101.881
								227.474	101.917
								233.005	102.235
								233.59	102.442
								258.764	102.7
								264.694	102.917
								275.187	103.048
								283.765	103.568
								309.731	103.71
								330.791	103.746
								347.496	103.755
								409.98	103.978
								473.147	104.063
								513.07	104.496
								566.911	104.859
								601.769	105.408
								849.646	105.665
									105.86
									105.957
									106.067
									106.205
									106.265
									106.312
									106.378
									106.593
									107.546
									107.781
									107.823
									107.837
									108.203
									109.477
									109.775
									109.939
									110.357
									110.564
									111.404
									112.076
									112.181
									112.281
									112.527
									113.398
									113.924
									114.474
									114.641
									114.734
									114.991
									115.418
									116.15
									116.793
									117.336
									118.06
									118.276
									118.98
									119.345
									119.913
									119.963
									120.026
									121.334
									121.35
									121.404
									121.603
									121.762
									122.014
									122.671
									123.115
									123.334
									124.088
									124.295
									124.843
									125.403
									126.248
									126.403
									126.475
									126.838
									127.009
									127.582
									131.319
									131.697
									134.353
									134.718
									135.019
									136.67
									137.277
									138.542
									139.592
									142.738
									145.413
									145.795
									147.416
									147.598
									149.153
									149.535
									149.659
									150.035
									150.83
									151.459
									153.121
									154.693
									155.089
									155.659
									156.002
									156.145
									157.588
									157.661
									160.279
									161.617
									161.878
									165.147
									166.624
									167.097
									174.71
									176.672
									185.109
									185.417
									185.855
									188.562
									191.719
									191.786
									200.202
									202.69
									205.325
									205.328
									210.782
									216.35
									217.282
									219.14
									222.79
									222.99
									223.203
									226.109
									228.169
									232.21
									235.659
									235.731
									236.821
									237.195
									238.337
									240.067
									246.737
									247.805
									252.468
									252.824
									261.285
									270.455
									302.29
									304.966
									309.322
									326.211
									335.877
									342.202
									378.447
									378.649
									465.842
									497.549
									598.528
									1004.37
									1023.8
