# Supplementary material for: Combining inferred regulatory and reconstructed metabolic networks enhances phenotype prediction in yeast
Source: PLoS Comput Biol. 2017 May 17;13(5):e1005489. doi: 10.1371/journal.pcbi.1005489 (PMC5453602; doi:10.1371/journal.pcbi.1005489)
Supplement: S1 Script — (ZIP) [file pcbi.1005489.s013.zip]

Archive with 3 entries (3 files):
- promv2.m
- IDREAM pipeline description.docx
- Inferelator.pkg.R
