# Supplementary material for: Combining inferred regulatory and reconstructed metabolic networks enhances phenotype prediction in yeast
Source: PLoS Comput Biol. 2017 May 17;13(5):e1005489. doi: 10.1371/journal.pcbi.1005489 (PMC5453602; doi:10.1371/journal.pcbi.1005489)
Supplement: S2 Script — (ZIP) [file pcbi.1005489.s014.zip]

Archive with 2 entries (2 files):
- ScriptS2_AnalyzeOdelay_clean_R.txt
- ScriptS2_AnalyzeOdelay.clean.R
