# Supplementary material for: Combining inferred regulatory and reconstructed metabolic networks enhances phenotype prediction in yeast
Source: PLoS Comput Biol. 2017 May 17;13(5):e1005489. doi: 10.1371/journal.pcbi.1005489 (PMC5453602; doi:10.1371/journal.pcbi.1005489)
Supplement: S2 Script — (ZIP) [file pcbi.1005489.s014.zip › ScriptS2_AnalyzeOdelay_clean_R.txt]

source('plotFigures.R')

library(foreach)
if (require(parallel, quietly=TRUE)) {options(mc.cores = parallel::detectCores())}
if (require(doParallel, quietly=TRUE)) {registerDoParallel(makeCluster(detectCores(), type='PSOCK'))}
#registerDoSEQ()

#Analyze the ODELAY results from the 2/26/15 experiments
#  Cleaned up for publication


#Bin by a minute per bin.

#'Build the tables for all means
#' 
#' @return a table with the means for each single deletion and the double deletion
#' @export
#' @usage outFiles <- analyzeThreeAves()
#Calculate GRNs
analyzeThreeAves <- function() {
	allAves <- c('mean', 'median', 'gm_mean')
	
	outFiles <- NULL
	for (curAve in allAves) {
		curFile <- analyzeBothFiles(aveFcn=curAve)
		outFiles <- c(outFiles, curFile)
	}
	
	return(outFiles)
}


#'Build the table of odelay results from both files.
#'
#' @param fileName  The file name (DEFAULT: 'Synth Lethal v1 Summary Fits.areas.csv')
#' @param aveFcn  The type of mean to use.  Usually 'median' or 'gm_mean' (DEFAULT: 'gm_mean')
#' 
#' @return a table with the means for each single deletion and the double deletion
#' @export
#' @usage outFile <- analyzeBothFiles(fileNames=c('Synth Lethal v1 Summary Fits.areas.csv','Synth Lethal_v2 Summary Fits.areas.csv'), aveFcn='gm_mean')
#Calculate GRNs
analyzeBothFiles <- function(fileNames=c('Synth Lethal v1 Summary Fits.dbls.csv','Synth Lethal_v2 Summary Fits.dbls.csv'), aveFcn='gm_mean') {
	
	curTag <- strsplit(fileNames[1], '\\.')[[1]][2]
	if (curTag == 'areas') {
		defectInc <- FALSE
	} else {
		defectInc <- TRUE
	}
	dfList <- lapply(fileNames, function(x) {analyzeFile(x, defectInc=defectInc, aveFcn=get(aveFcn))})
	names(dfList) <- fileNames
	
	outFile <- paste('analyzeBothFiles', curTag, aveFcn, Sys.Date(), 'csv', sep='.')
	cat(outFile, '\n', file=outFile)
	for (curName in names(dfList)) {
		cat(curName, '\n', file=outFile, append=TRUE)
		headerLine <- paste('',colnames(dfList[[curName]]), sep=',')
		cat(headerLine, '\n', file=outFile, append=TRUE)
		suppressWarnings(write.table(dfList[[curName]], file=outFile, append=TRUE, sep=',', col.names=FALSE))
	}
	
	return(outFile)
}

#' Geometric mean
#'  http://stackoverflow.com/questions/2602583/geometric-mean-is-there-a-built-in
#'
#'  Note geometric mean provides a 90 minute doubling time for WT
#' 
#' @return a table with the means for each single deletion and the double deletion
#' @export
#' @usage ave <- gm_mean(x, na.rm=TRUE, zero.propagate = FALSE)
#Calculate GRNs
gm_mean = function(x, na.rm=TRUE, zero.propagate = FALSE){
  if(any(x < 0, na.rm = TRUE)){
    return(NaN)
  }
  if(zero.propagate){
    if(any(x == 0, na.rm = TRUE)){
      return(0)
    }
    exp(mean(log(x), na.rm = na.rm))
  } else {
    exp(sum(log(x[x > 0]), na.rm=na.rm) / length(x))
  }
}

#' Mode
#'  http://stackoverflow.com/questions/2602583/geometric-mean-is-there-a-built-in
#'
#'  Note geometric mean provides a 90 minute doubling time for WT
#' 
#' @return a table with the means for each single deletion and the double deletion
#' @export
#' @usage ave <- Mode()
#Calculate GRNs
Mode <- function(x, na.rm=TRUE) {
	x <- round(x) #Added sd 03-08-16
	ux <- unique(x)
	ux[which.max(tabulate(match(x, ux)))]
}

#' Analyze a single file
#'  E = W_ab - W_a*W_b from Collins et al Genome Biology (2006)
#'       Also from Baryshnikova et al. Nature Methods (2010)
#'    Where W is a measurement of fitness where larger Ws indicate greater fitness.
#'    We are using doubling time so positive is *less* fit, and transforming 
#'    doubling times would be confusing.  Therefore, for doubling time
#'    a positive E indicates a synthetic sick phenotype
#'
#'  Note: Currenty strategy, test many rasonable variants and report the distribution of
#'    p-Values.  Problem: small changes in strategy result in big changes to p-Values
#'
#'
#' @param fileName  The file name (DEFAULT: 'Synth Lethal v1 Summary Fits.areas.csv')
#' @param defectInc  TRUE if positive E is sick, FALSE otherwise (DEFAULT: TRUE)
#' @param aveFcn  The type of mean to use.  Usually median or gm_mean (DEFAULT: gm_mean)
#' 
#' @return a table with the means for each single deletion and the double deletion
#' @export
#' @usage outDF <- analyzeFile(fileName='Synth Lethal v1 Summary Fits.dbls.csv', defectInc=TRUE, aveFcn=gm_mean)
#Calculate GRNs
analyzeFile <- function(fileName='Synth Lethal v1 Summary Fits.dbls.csv', defectInc=TRUE, aveFcn=gm_mean) {
	ExpGenes <- c('TES1','GRX5','ALD2','PDB1','PDA1','PDX1','LAT1','LPD1','CDC8')
	
	curData <- read.csv(fileName)

	#Strip improper characters
	colnames(curData) <- sub('[^0-9]$', '', colnames(curData))

	#First load the WT values and correct for 4741/4742 difference.
	wtVals <- unlist(curData[,grepl('BY474[0-9]', colnames(curData))])
	wtVals <- wtVals[!is.na(wtVals)]
	wtAve <- aveFcn(wtVals)
	wtVals.4741 <- unlist(curData[,grepl('BY4741', colnames(curData))])
	wtVals.4741 <- wtVals.4741[!is.na(wtVals.4741)]
	wtVals.4741.ave <- aveFcn(wtVals.4741)
	corr.4741 <- wtAve / wtVals.4741.ave
	wtVals.4742 <- unlist(curData[,grepl('BY4742', colnames(curData))])
	wtVals.4742 <- wtVals.4742[!is.na(wtVals.4742)]
	wtVals.4742.ave <- aveFcn(wtVals.4742, na.rm=TRUE)
	corr.4742 <- wtAve / wtVals.4742.ave

	mat4742 <- get4742s()
	mat4741 <- colnames(curData)
	mat4741 <- mat4741[!grepl('\\.', mat4741) & !(mat4741 %in% mat4742) & !grepl('BY474[0-9]', mat4741)]
	
	curData[,mat4741] <- curData[,mat4741]*corr.4741
	curData[,mat4742] <- curData[,mat4742]*corr.4742
	
	pairs <- colnames(curData)[grepl('\\.', colnames(curData))]
	outDF <- NULL
	for (curPair in pairs) {
		tf <- sub('\\..*$', '', curPair)
		gene <- sub('^.*\\.', '', curPair)
		tf.data <- curData[,tf][!is.na(curData[,tf])]
		gene.data <- curData[,gene][!is.na(curData[,gene])]
		curPair.data <- curData[,curPair][!is.na(curData[,curPair])]
		actualDouble <- aveFcn(curPair.data)
		gene.double=aveFcn(gene.data)
		tf.double=aveFcn(tf.data)
		
		#Note 'sample' is a bit stochastic.  Bootstrap median: repeatedly subsample
		#  and test if testData median is greater than the median of the simulated data
		#newN <- min(length(tf.data), length(gene.data))
		expRats <- apply(expand.grid(tf.data/wtAve, gene.data/wtAve), 1, prod)
		expDouble <- aveFcn(wtAve*expRats)
		
		if(TRUE){
			numSample <- 1000
			bootDouble <- sapply(1:numSample, function(x) { 
				testData <- sample(expRats, length(curPair.data)) * wtAve
				aveFcn(testData)
			})
			if (defectInc == TRUE) {
				pVal <- mean(actualDouble <= bootDouble)
			} else {
				pVal <- mean(actualDouble >= bootDouble)
			}
			pVal <- max(1/numSample, pVal)
		} else {
			pVal <- NA
		}
		#Make sure that double is also signficantly different than WT
		#  Note for 4741/4742, we may need to *assume* combos are 4741, which 
		#  should give the most pessimistic answer.  But we may have to try to
		#  mate them all and find out.
		curWT <- wilcox.test(curPair.data, wtVals)
		isWorse <- actualDouble > wtAve
		if(defectInc == FALSE) {isWorse <- actualDouble < wtAve}
		
		#To Do: Add Ns
		curDF <- data.frame(E=actualDouble-expDouble, 
			iDREAM.double=actualDouble, expected.double=expDouble, 
			pValue.vsExp=pVal, pValue.vsWT=curWT$p.value, isWorse=isWorse,
			wt.double=wtAve, wt.n=length(wtVals), tf.double=tf.double,
			tf.n=length(tf.data), gene.double=gene.double, gene.n=length(gene.data))
		rownames(curDF) <- curPair
		outDF <- rbind(outDF, curDF)
	} #for (curPair in pairs) {
	
	#Now calculate overall signficiance with labels
	ExpGenes <- c('TES1','GRX5','ALD2','PDB1','PDA1','PDX1','LAT1','LPD1','CDC8')
	outDF$isExp <- sub('^.*\\.', '', rownames(outDF)) %in% ExpGenes
	
	#Certainly Synthetic, which are more than additive.
	outDF$isSynAndWorse <- outDF$pValue.vsExp <= 0.05 & outDF$pValue.vsWT <= 0.05 & outDF$isWorse == TRUE
	
	synBool <- outDF$isSynAndWorse
	names(synBool) <- sub('^.*\\.', '', rownames(outDF))
	expBool <- expBool.syn <- synBool[ExpGenes]
	conBool <- conBool.syn <- synBool[!(names(synBool) %in% ExpGenes)]
	fMat.syn <- matrix(c(sum(expBool),sum(!expBool),sum(conBool),sum(!conBool)), 2, 2)
	fisher.syn <- fisher.test(fMat.syn)
	
	#Pooled variance t-test
	t.syn <- t.test(expBool.syn, conBool.syn, var.equal = TRUE)
	
	#Compare the Es
	tt <- t.test(outDF$E[outDF$isExp], outDF$E[!outDF$isExp])
	
	newCol <- rep("", nrow(outDF))
	newCol[1] <- paste('Experiment With Significant Phenotype')
	newCol[2] <- paste(sum(expBool), 'of', length(expBool))
	newCol[3] <- paste('Control With Significant Phenotype')
	newCol[4] <- paste(sum(conBool), 'of', length(conBool))
	newCol[5] <- 'Fisher P'
	newCol[6] <- fisher.syn$p.value
	newCol[7] <- 'Pooled Variant t-test'
	newCol[8] <- t.syn$p.value
	newCol[9] <- 'Mean Experimental E'
	newCol[10] <- tt$estimate[1]
	newCol[11] <- 'Mean Control E'
	newCol[12] <- tt$estimate[2]
	newCol[13] <- 'E T-test p-Value'
	newCol[14] <- tt$p.value
	#newCol[7] <- paste('Experiment With > Additive Phenotype')
	#newCol[8] <- paste(sum(expBool.syn), 'of', length(expBool.syn))
	#newCol[9] <- paste('Control With > Additive Phenotype')
	#newCol[10] <- paste(sum(conBool.syn), 'of', length(conBool.syn))
	#newCol[11] <- 'Synthetic Fisher P'
	#newCol[12] <- fisher.syn$p.value
	outDF <- cbind(outDF, data.frame(Stats=newCol))
	
	return(outDF)
}

#' Perform complete Conditional Mutual Information analysis
#' How much information does
#'    experiment versus control add if delTF and delGene is known?  Is it significant?
#'    This may be the best overall p-Value...
#'    condinformation(X, Y, S=NULL, method="emp")
#'    NOTE: it looks like this returns a p-Value of about 0.38 - 0.063 - 0.079 when I test all permutations,
#'          although this will be somewhat subject to sampling. This is fast on Aloha.  Run 100x
#'
#' Dependant: Doubling Time
#'  I(X;Y|S) Independant Variables:
#'    X: Doubling Time
#'    Y: Experiment / Control
#'    S: dTF and DGene doubling times
#'
#'  To Do: Add an information theory version of synthetic.  
#'
#' @param fileNames  The file name (DEFAULT: c('Synth Lethal v1 Summary Fits.areas.csv','Synth Lethal_v2 Summary Fits.areas.csv'))
#' @param numSamples  The number of samples to calculate the p-Value (DEFAULT: 1000)
#' 
#' @return The CMI based p-Value
#' @export
#' @usage cmiRes <- CMI.both(fileNames=c('Synth Lethal v1 Summary Fits.areas.csv','Synth Lethal_v2 Summary Fits.areas.csv'), numSamples=1000)
#Calculate GRNs
CMI.both <- function(fileNames=c('Synth Lethal v1 Summary Fits.dbls.csv','Synth Lethal_v2 Summary Fits.dbls.csv'), numSamples=1000) {
	library(infotheo)
	library(gtools)
		
	#Note:  Instead of averaging as createDataMatrix does, perhaps I should sample from real values
	outDF.list <- lapply(fileNames, function(x) {createDataMatrix(fileName=x, corrDouble=FALSE, aveFcn=median, sampleIt=TRUE)})
	dataMat <- do.call(rbind, outDF.list)
	geneNames <- sub('^.*\\.', '', sub('\\.[0-9]+$', '', rownames(dataMat)))
	geneNames <- sub('([0-9])[0-9]$', '\\1', geneNames)
	dataMat <- do.call(rbind, outDF.list)
	dataMat.small <- as.data.frame(apply(dataMat[,c('double', 'tf.ave', 'gene.ave', 'isExp')], 2, function(x) {
		tapply(x, geneNames, median)
	}))
	
	Y <- dataMat$isExp
	X <- discretize(dataMat$double, nbins=2*length(Y)^(1/3))
	S <- discretize(dataMat[,c('tf.ave', 'gene.ave')], nbins=2*length(Y)^(1/3))
	names(Y) <- geneNames
	
	ci <- condinformation(X=X, Y=Y, S=S, method="emp")
	
	geneNames <- sub('^.*\\.', '', sub('\\.[0-9]+$', '', rownames(dataMat)))
	geneNames <- sub('([0-9])[0-9]$', '\\1', geneNames)
	names(Y) <- geneNames
	Ylabs <- tapply(Y, names(Y), function(x) {as.logical(x)[1]})
	
	#Calculate the distribution
	#Rather than numSamples, perhaps just precalculate all permutations
	allLabs <- permutations(2,length(Ylabs),c(T,F), repeats.allowed=TRUE)
	colnames(allLabs) <- names(Ylabs)
	#Or instead, only take those that have the same number of Ts and Fs
	allLabs.bal <- allLabs[rowSums(allLabs)==sum(Ylabs),]
	
	i_s <- 1:nrow(allLabs.bal)
	if (numSamples < length(i_s)) {i_s <- sample(i_s, numSamples)}
	
	cis <- foreach(i = 1:nrow(allLabs.bal), .combine=c) %dopar% {
		library(infotheo)
		curLabs <- allLabs.bal[i,]
		
		curY <- Y
		for (curLab in names(curLabs)) {
			curY[names(curY) == curLab] <- curLabs[curLab]
		}
		
		cci <- condinformation(X=X, Y=curY, S=S, method="emp")
		#cci <- condinformation(X=X, Y=curY, method="emp")
	}
	pVal <-  max(1/numSamples, mean(ci <= cis))
	
	return(list(pVal=pVal, ci=ci, cis=cis))
}

#' Perform complete ANOVA analysis
#' Dependant: Area
#'  Independant Variables: Exp/Cont, 4741/4742, CorrTF_Area, CorrGene_Area	
#'
#' @param fileNames  The file name (DEFAULT: c('Synth Lethal v1 Summary Fits.areas.csv','Synth Lethal_v2 Summary Fits.areas.csv'))
#' 
#' @return a table with the means for each single deletion and the double deletion
#' @export
#' @usage aovRes <- ANOVA.both(fileNames=c('Synth Lethal v1 Summary Fits.areas.csv','Synth Lethal_v2 Summary Fits.areas.csv'))
#Calculate GRNs
ANOVA.both <- function(fileNames=c('Synth Lethal v1 Summary Fits.areas.csv','Synth Lethal_v2 Summary Fits.areas.csv')) {
	
	outDF.list <- lapply(fileNames, function(x) {createDataMatrix(fileName=x, corrDouble=FALSE)})
	dataMat <- do.call(rbind, outDF.list)
	form <- formula('area ~ isExp * is4742 * tf.mean * gene.mean')
	#form <- formula('area ~ .')
	allANOVA <- aov(form, data=dataMat)
	
	form2 <- formula('area ~ isExp * tf.mean * gene.mean')
	outDF.cd.list <- lapply(fileNames, function(x) {createDataMatrix(fileName=x, corrDouble=TRUE)})
	dataMat.cd <- do.call(rbind, outDF.cd.list)
	allANOVA.cd <- aov(form2, data=dataMat.cd)
	
	cs <- sapply(strsplit(sub('\\.[0-9]+$','',rownames(dataMat.cd)), '\\.'), function(x) {paste(x[1], x[2], sep='.')})
	expMeans <- tapply(dataMat.cd$area, factor(cs), mean, na.rm=T)
	isExp <- tapply(dataMat.cd$isExp, factor(cs), any, na.rm=T)
	meanAreaIsExp <- tapply(expMeans, factor(isExp), mean, na.rm=T)
	return(list(allANOVA=allANOVA, allANOVA.cd=allANOVA.cd, meanAreaIsExp))
}

#For ANOVA:
#  1) Add 4741/4742 flags to the column names
#  2) Write a function that will create a data table base on the input file
#  3) Perform the ANOVA analysis (aov): http://www.statmethods.net/stats/anova.html
#     http://www.personality-project.org/r/r.anova.html
#  Note: I do not think there are any 'within-subject' variables since each subject is independant.

#' Load a csv file into a design matrix
#' Dependant: Area
#'  Independant Variables: Exp/Cont, 4741/4742, CorrTF_Area, CorrGene_Area	
#'
#' @param fileName  The file name (DEFAULT: 'Synth Lethal v1 Summary Fits.areas.csv')
#' @param corrDouble  Set to TRUE to correct double area for 4741/4742 (DEFAULT: TRUE)
#' @param aveFcn  The type of average to use (DEFAULT: mean)
#' @param sampleIt  Set to true to sample the TF and gene instead of average (DEFAULT: FALSE)
#' 
#' @return a table with the means for each single deletion and the double deletion
#' @export
#' @usage outDF <- createDataMatrix(fileName='Synth Lethal v1 Summary Fits.dbls.csv', corrDouble=TRUE, aveFcn=median, sampleIt=FALSE)
#Calculate GRNs
createDataMatrix <- function(fileName='Synth Lethal v1 Summary Fits.dbls.csv', corrDouble=TRUE, aveFcn=median, sampleIt=FALSE) {
	#Now calculate overall signficiance with labels
	ExpGenes <- c('TES1','GRX5','ALD2','PDB1','PDA1','PDX1','LAT1','LPD1','CDC8')
	mat4742 <- get4742s()

	curData <- read.csv(fileName)

	#Strip improper characters
	colnames(curData) <- sub('[^0-9]$', '', colnames(curData))
	
	#First load the WT values.
	wtVals.4741 <- unlist(curData[,grepl('BY4741', colnames(curData))])
	wtVals.4741.ave <- aveFcn(wtVals.4741, na.rm=TRUE)
	wtVals.4742 <- unlist(curData[,grepl('BY4742', colnames(curData))])
	wtVals.4742.ave <- aveFcn(wtVals.4742, na.rm=TRUE)
	correct.4742 <- wtVals.4741.ave / wtVals.4742.ave
	
	#Build the design matrix one pair at a time
	pairList <- list()
	
	pairs <- colnames(curData)[grepl('\\.', colnames(curData))]
	for (curPair in pairs) {
		is4742 <- curPair %in% mat4742
		
		pairExp <- curData[,curPair]
		pairExp <- pairExp[!is.na(pairExp)]
		if (corrDouble == TRUE & is4742) { pairExp <- pairExp*correct.4742 }
		
		tf <- sub('\\..*$', '', curPair)
		tf.Data <- curData[,tf][!is.na(curData[,tf])]
		tf.ave <- aveFcn(tf.Data, na.rm=TRUE)
		if (sampleIt == TRUE) {tf.ave <- tf.Data[sample.int(length(tf.Data), length(pairExp), replace=length(pairExp) > length(tf.Data))]}
		if (tf %in% mat4742) {tf.ave <- tf.ave*correct.4742}
		
		gene <- sub('^.*\\.', '', curPair)
		gene.Data <- curData[,gene][!is.na(curData[,gene])]
		gene.ave <- aveFcn(gene.Data, na.rm=TRUE)
		if (sampleIt == TRUE) {gene.ave <- gene.Data[sample.int(length(gene.Data), length(pairExp), replace=length(pairExp) > length(gene.Data))]}
		if (gene %in% mat4742) {gene.ave <- gene.ave*correct.4742}
		
		
		isExp <- gene %in% ExpGenes
		
		curDF <- data.frame(double=pairExp, isExp=isExp, is4742=is4742, tf.ave=tf.ave, gene.ave=gene.ave)
		rNames <- make.names(rep(curPair, nrow(curDF)), unique=TRUE)
		rownames(curDF) <- rNames
		pairList[[curPair]] <- curDF
	} #for (curPair in pairs) {
	
	outDF <- do.call(rbind, pairList)	
	return(outDF)
}

#' Load which strains are 4742s.  All others are 4741
#'   Modified 3/8/16 - no double deletions can be called 4741 or 4742 after crossover
#' 
#' @return a table with the means for each single deletion and the double deletion
#' @export
#' @usage mat4742 <- get4742s()
get4742s <- function() {
	#4742s, all others are 4741s
	mat4742 <- c('YOR363C','YOR028C','YOR028C','YAL051W','YAL051W','YAL051W','YAL051W','YLR228C','YOR363C','YOR028C','YOR028C','YAL051W','YAL051W','YAL051W','YAL051W','YLR228C','YAL051W')
	#mat4742 <- c(mat4742, c('YAL051W.YBR221C','YAL051W.YER178W','YAL051W.YGR193C','YAL051W.YNL071W'))
	mat4742 <- unique(mat4742)
	splitList <- sapply(mat4742, function(x) {strsplit(x, '\\.')})
	splitList <- lapply(splitList, subStandardNames)
	mat4742 <- sapply(splitList, paste, collapse='.')
	return(mat4742)
}

#' Return the standard name for genes given the systematic name.
#' 
#' @param geneNames The list of standard gene names as a factor
#' @param namePairs A LUT with two factor lists: $Standard & $Systematic
#' @param asChar Set to true to return as characters (DEFAULT: TRUE)
#' @export
#' @usage tst <- subStandardNames(geneNames, namePairs=getNamePairs(), asChar=TRUE)
subStandardNames <- function(geneNames, namePairs=getNamePairs(), asChar=TRUE) {
	if(is.null(namePairs)) {
		namePairs<-getNamePairs()
	}

	if (! is.factor(geneNames)){geneNames<-factor(geneNames)}
	if (!is.null(namePairs)) {
		SysNames<-namePairs$Standard[match(geneNames,namePairs$Systematic)]
		levels(SysNames)<-c(levels(SysNames),levels(geneNames))
		nas<-is.na(SysNames)
		SysNames[nas]<-geneNames[nas]
		geneNames<-SysNames
	}
	#factor(geneNames)
	if (asChar==T) {geneNames <- as.character(geneNames)}

	geneNames
}

#' Return the systematic name for genes given the standard name.
#'  If there are several matches, will return the first one in namePairs
#'  If a single gene is listed as several comma separated values, it will find the first
#'    one that has a systematic match
#' 
#' @param geneNames The list of systematic gene names as a factor
#' @param namePairs A LUT with two factor lists: $Standard & $Systematic
#' @param asChar Set to true to return as characters (DEFAULT: TRUE)
#' @export
#' @usage tst <- subSystematicNames(geneNames, namePairs=getNamePairs(), asChar=TRUE)
subSystematicNames <- function(geneNames, namePairs=getNamePairs(), asChar=TRUE) {
	if(is.null(namePairs)) {
		namePairs<-getNamePairs()
	}

	if (! is.factor(geneNames)){geneNames<-as.factor(geneNames)}
	if (!is.null(namePairs)) {
		SysNames<-namePairs$Systematic[match(geneNames,namePairs$Standard)]
		levels(SysNames)<-c(levels(SysNames),levels(geneNames))
		nas<-is.na(SysNames)
		SysNames[nas]<-geneNames[nas]
		
		if(any(grepl(',', SysNames))) {
			SysNames <- as.character(SysNames)
			cIdxs <- grep(',', SysNames)
			for (cIdx in cIdxs) {
				curNames <- strsplit(gsub(' ', '', as.character(SysNames[cIdx])), ',')[[1]]
				newNames <- subSystematicNames(curNames, namePairs)
				#Return the first value that matched, or the first value regardless
				if (any(newNames != curNames)) {
					SysNames[cIdx] <- newNames[which(newNames != curNames)[1]]
				} else {
					SysNames[cIdx] <- newNames[1]				
				}
				
			}
			SysNames <- as.factor(SysNames)
		} #if(any(grepl(',', SysNames))) {
		
		geneNames<-SysNames
	}
	#factor(geneNames)
	if (asChar==T) {geneNames <- as.character(geneNames)}

	geneNames
}

#' Create a LUT to trade between yeast standard and systematic names.
#'  Really, this should be stored as some kind of class variable in an init function
#' 
#' @param YeastNameFile The file containing the yeast names
#' @export
#' @usage tst <- getNamePairs(YeastNameFile="./YeastNamePairs.csv.gz")
getNamePairs <- function(YeastNameFile="./YeastNamePairs.csv.gz") {
	namePairs<-NULL
	if (! is.null(YeastNameFile)) {
		namePairs<-read.csv(gzfile(YeastNameFile))
		for(i in 1:length(namePairs)){
			namePairs[,i]<-factor(toupper(as.character(namePairs[,i])))
		}
	} 
	return(namePairs)
}

#' Analyze the aggregate eye versus iDREAM results
#' 
#' @param YeastNameFile The file containing the yeast names
#' @export
#' @usage someRes <- eyeViDREAM()
eyeViDREAM <- function() {
	e.eye <- c(11/12, 0, 0, 12/12, 4/10, 0/8, 2/8, 3/4, 5/8)
	c.eye <- c(0,.2,0,0,0,0,.5,0)
	e.idream <- c(1,0,1,5/6,4/6,0,0,5/6,5/6)
	c.idream <- c(0,.5,0,1/6,0,0,0,0)
	
	eye <- c(e.eye, c.eye)
	idream <- c(e.idream, c.idream)
	
	#Statistics
	
	#ROC analysis
	curLabels <- c(rep('e', length(e.eye)), rep('c', length(c.eye)))
	allData <- list()
	allData[['ODELAY']] <- data.frame(predictions=c(e.idream,c.idream), labels=curLabels)
	allData[['Spot Assay']] <- data.frame(predictions=c(e.eye,c.eye), labels=curLabels)
	aucs <- ROCon(allData, titleStr='Double Deletion Phenotypes', incPval=TRUE)
	return(aucs)
}
